# Supplementary material for: Identification of gene regulatory networks affected across drug-resistant epilepsies
Source: Nat Commun. 2024 Mar 11;15:2180. doi: 10.1038/s41467-024-46592-2 (PMC10928184; doi:10.1038/s41467-024-46592-2)
Supplement: Supplementary file 4 — Supplementary Data 1 [file 41467_2024_46592_MOESM4_ESM.xlsx]

## Sheet: Sheet1
Supplementary Data 1: Gene module summary
Condition	Module	Members	R2	Pathway_id	Pathway_name	Database	Cell_type
FCD2b	FCD2b.1.o	340	0.481428	0043062	extracellular structure organization	GO_biological_process_human
FCD2b	FCD2b.1.u	17	0.34799
FCD2b	FCD2b.10.o	90	0.604982	0006338	chromatin remodeling	GO_biological_process_human
FCD2b	FCD2b.10.u	502	0.600107	0050804	modulation of chemical synaptic transmission	GO_biological_process_human
FCD2b	FCD2b.11.o	199	0.485611	0038093	Fc receptor signaling pathway	GO_biological_process_human
FCD2b	FCD2b.11.u	488	0.509181	0099537	trans-synaptic signaling	GO_biological_process_human
FCD2b	FCD2b.12.o	277	0.33124	0098742	cell-cell adhesion via plasma-membrane adhesion molecules	GO_biological_process_human
FCD2b	FCD2b.12.u	213	0.401987	0006119	oxidative phosphorylation	GO_biological_process_human
FCD2b	FCD2b.13.o	416	0.527954	0045047	protein targeting to ER	GO_biological_process_human
FCD2b	FCD2b.13.u	486	0.604361	0042391	regulation of membrane potential	GO_biological_process_human
FCD2b	FCD2b.14.o	252	0.690921	0010721	negative regulation of cell development	GO_biological_process_human
FCD2b	FCD2b.14.u	11	0.588872	0014069	postsynaptic density	GO_cellular_component_human
FCD2b	FCD2b.2.o	657	0.259786
FCD2b	FCD2b.2.u	681	0.247999	0099536	synaptic signaling	GO_biological_process_human
FCD2b	FCD2b.3.o	319	0.420417	0043312	neutrophil degranulation	GO_biological_process_human
FCD2b	FCD2b.3.u	553	0.443257	0050804	modulation of chemical synaptic transmission	GO_biological_process_human
FCD2b	FCD2b.4.o	399	0.529898	0042552	myelination	GO_biological_process_human
FCD2b	FCD2b.4.u	27	0.382378
FCD2b	FCD2b.5.o	245	0.726369	0000184	nuclear-transcribed mRNA catabolic process, nonsense-mediated decay	GO_biological_process_human
FCD2b	FCD2b.5.u	357	0.73748	0098693	regulation of synaptic vesicle cycle	GO_biological_process_human
FCD2b	FCD2b.6.o	387	0.590925	0006397	mRNA processing	GO_biological_process_human
FCD2b	FCD2b.6.u	326	0.606962	0006417	regulation of translation	GO_biological_process_human
FCD2b	FCD2b.7.o	16	0.789793	R-HSA-71291	Metabolism of amino acids and derivatives	Reactome_pathways_human
FCD2b	FCD2b.7.u	209	0.814337	0042391	regulation of membrane potential	GO_biological_process_human
FCD2b	FCD2b.8.o	755	0.529412	0008380	RNA splicing	GO_biological_process_human
FCD2b	FCD2b.8.u	326	0.509181	0048193	Golgi vesicle transport	GO_biological_process_human
FCD2b	FCD2b.9.o	854	0.29372
FCD2b	FCD2b.9.u	526	0.285884	0019783	ubiquitin-like protein-specific protease activity	GO_molecular_function_human
mTLE	mTLE.1.o	348	0.224243		Ast	Human brain cell type marker genes	Astrocytes
mTLE	mTLE.1.u	13	0.215997		Purk2	Human brain cell type marker genes	Purkinje Neurons
mTLE	mTLE.10.o	143	0.444546		Mic	Human brain cell type marker genes	Microglia
mTLE	mTLE.11.o	206	0.347636		Oli	Human brain cell type marker genes	Oligodendrocytes
mTLE	mTLE.11.u	126	0.409584	0007005	mitochondrion organization	GO_biological_process_human
mTLE	mTLE.12.o	219	0.556758		Ex1	Human brain cell type marker genes	Excitatory Neurons
mTLE	mTLE.12.u	93	0.462263	0006397	mRNA processing	GO_biological_process_human
mTLE	mTLE.13.o	130	0.498821	0050715	positive regulation of cytokine secretion	GO_biological_process_human
mTLE	mTLE.13.u	8	0.46669
mTLE	mTLE.14.o	162	0.341347	0010498	proteasomal protein catabolic process	GO_biological_process_human
mTLE	mTLE.14.u	154	0.267228
mTLE	mTLE.15.o	35	0.628114		Ex6b	Human brain cell type marker genes	Excitatory Neurons
mTLE	mTLE.15.u	67	0.607757		Ex8	Human brain cell type marker genes	Excitatory Neurons
mTLE	mTLE.16.o	126	0.263737	R-HSA-446353	Cell-extracellular matrix interactions	Reactome_pathways_human
mTLE	mTLE.16.u	470	0.244913		Ex2	Human brain cell type marker genes	Excitatory Neurons
mTLE	mTLE.17.o	239	0.592985		Oli	Human brain cell type marker genes	Oligodendrocytes
mTLE	mTLE.18.o	139	0.668067		Ex5a	Human brain cell type marker genes	Excitatory Neurons
mTLE	mTLE.18.u	11	0.658966
mTLE	mTLE.19.o	120	0.304269		Mic	Human brain cell type marker genes	Microglia
mTLE	mTLE.19.u	11	0.313107
mTLE	mTLE.2.o	17	0.640191
mTLE	mTLE.2.u	182	0.633402		Ex3b	Human brain cell type marker genes	Excitatory Neurons
mTLE	mTLE.20.o	127	0.379375	0006954	inflammatory response	GO_biological_process_human
mTLE	mTLE.21.o	127	0.32805		In6a	Human brain cell type marker genes	Inhibitory Neurons
mTLE	mTLE.3.o	186	0.541692		Ex3b	Human brain cell type marker genes	Excitatory Neurons
mTLE	mTLE.3.u	59	0.524476
mTLE	mTLE.4.o	137	0.55722		Oli	Human brain cell type marker genes	Oligodendrocytes
mTLE	mTLE.5.o	211	0.500245		Ast	Human brain cell type marker genes	Astrocytes
mTLE	mTLE.5.u	6	0.434499
mTLE	mTLE.6.o	12	0.272058	0005765	lysosomal membrane	GO_cellular_component_human
mTLE	mTLE.6.u	281	0.349099		Ex5b	Human brain cell type marker genes	Excitatory Neurons
mTLE	mTLE.7.o	150	0.483738	0097435	supramolecular fiber organization	GO_biological_process_human
mTLE	mTLE.7.u	13	0.500282		Ex3d	Human brain cell type marker genes	Excitatory Neurons
mTLE	mTLE.8.o	9	0.664395
mTLE	mTLE.8.u	232	0.551407		Ex3e	Human brain cell type marker genes	Excitatory Neurons
mTLE	mTLE.9.o	14	0.292313
mTLE	mTLE.9.u	298	0.274029		Oli	Human brain cell type marker genes	Oligodendrocytes
TSC	TSC.1.o	547	0.399713		Ex8	Human brain cell type marker genes	Excitatory Neurons
TSC	TSC.1.u	439	0.393167		Ex1	Human brain cell type marker genes	Excitatory Neurons
TSC	TSC.10.o	125	0.4973
TSC	TSC.10.u	545	0.654628		Ex1	Human brain cell type marker genes	Excitatory Neurons
TSC	TSC.11.o	35	0.617347
TSC	TSC.11.u	270	0.761014		Ex1	Human brain cell type marker genes	Excitatory Neurons
TSC	TSC.12.o	305	0.309886	HALLMARK_HYPOXIA	HYPOXIA	MSigDB
TSC	TSC.12.u	277	0.342523	HALLMARK_OXIDATIVE_PHOSPHORYLATION	OXIDATIVE_PHOSPHORYLATION	MSigDB
TSC	TSC.13.o	287	0.588492		Mic	Human brain cell type marker genes	Microglia
TSC	TSC.13.u	123	0.613051		Ex4	Human brain cell type marker genes	Excitatory Neurons
TSC	TSC.14.o	236	0.635641	HALLMARK_INTERFERON_GAMMA_RESPONSE	INTERFERON_GAMMA_RESPONSE	MSigDB
TSC	TSC.14.u	143	0.61877		Ex3d	Human brain cell type marker genes	Excitatory Neurons
TSC	TSC.15.o	177	0.49854		Oli	Human brain cell type marker genes	Oligodendrocytes
TSC	TSC.15.u	63	0.409367
TSC	TSC.2.o	291	0.635851		Oli	Human brain cell type marker genes	Oligodendrocytes
TSC	TSC.2.u	411	0.637301		Ex3e	Human brain cell type marker genes	Excitatory Neurons
TSC	TSC.3.o	693	0.355027		End	Human brain cell type marker genes	Endothelial cells
TSC	TSC.3.u	598	0.329506		In8	Human brain cell type marker genes	Inhibitory Neurons
TSC	TSC.4.o	364	0.511464		Oli	Human brain cell type marker genes	Oligodendrocytes
TSC	TSC.4.u	55	0.422775
TSC	TSC.5.o	343	0.235918	HALLMARK_MTORC1_SIGNALING	MTORC1_SIGNALING	MSigDB
TSC	TSC.5.u	411	0.257528		In6b	Human brain cell type marker genes	Inhibitory Neurons
TSC	TSC.6.o	451	0.343061	HALLMARK_ALLOGRAFT_REJECTION	ALLOGRAFT_REJECTION	MSigDB
TSC	TSC.6.u	258	0.334962		Ast	Human brain cell type marker genes	Astrocytes
TSC	TSC.7.o	374	0.478564		OPC_Cer	Human brain cell type marker genes	Oligodendrocyte precursor cells
TSC	TSC.7.u	333	0.466367	HALLMARK_OXIDATIVE_PHOSPHORYLATION	OXIDATIVE_PHOSPHORYLATION	MSigDB
TSC	TSC.8.o	256	0.730086	HALLMARK_GLYCOLYSIS	GLYCOLYSIS	MSigDB
TSC	TSC.8.u	326	0.782058		Ex3b	Human brain cell type marker genes	Excitatory Neurons
TSC	TSC.9.o	316	0.539717		Oli	Human brain cell type marker genes	Oligodendrocytes
TSC	TSC.9.u	401	0.582527		Ex3b	Human brain cell type marker genes	Excitatory Neurons
mTOR	mTOR.1.o	393	0.116067	0043062	extracellular structure organization	GO_biological_process_human
mTOR	mTOR.1.u	3	0.0588776
mTOR	mTOR.10.o	293	0.529898	0008380	RNA splicing	GO_biological_process_human
mTOR	mTOR.10.u	257	0.515721		Ex3e	Human brain cell type marker genes	Excitatory Neurons
mTOR	mTOR.11.o	169	0.285491	0098742	cell-cell adhesion via plasma-membrane adhesion molecules	GO_biological_process_human
mTOR	mTOR.11.u	500	0.317786	0008380	RNA splicing	GO_biological_process_human
mTOR	mTOR.12.o	69	0.658166		Oli	Human brain cell type marker genes	Oligodendrocytes
mTOR	mTOR.12.u	272	0.581033		Ex3b	Human brain cell type marker genes	Excitatory Neurons
mTOR	mTOR.13.o	305	0.351812		Mic	Human brain cell type marker genes	Microglia
mTOR	mTOR.13.u	1
mTOR	mTOR.2.o	389	0.698535		Oli	Human brain cell type marker genes	Oligodendrocytes
mTOR	mTOR.2.u	3	0.298737	epilepsy	Epilepsy drug targets
mTOR	mTOR.3.o	321	0.425053		Oli	Human brain cell type marker genes	Oligodendrocytes
mTOR	mTOR.3.u	334	0.293403		Ex4	Human brain cell type marker genes	Excitatory Neurons
mTOR	mTOR.4.o	504	0.49827		Oli	Human brain cell type marker genes	Oligodendrocytes
mTOR	mTOR.4.u	202	0.49827		Purk1	Human brain cell type marker genes	Purkinje Neurons
mTOR	mTOR.5.o	397	0.181877		Ast_Cer	Human brain cell type marker genes	Astrocytes
mTOR	mTOR.5.u	416	0.210069		Ex3e	Human brain cell type marker genes	Excitatory Neurons
mTOR	mTOR.6.o	34	0.49827		Ast	Human brain cell type marker genes	Astrocytes
mTOR	mTOR.6.u	557	0.444444		Ex1	Human brain cell type marker genes	Excitatory Neurons
mTOR	mTOR.7.o	320	0.198986		Ast	Human brain cell type marker genes	Astrocytes
mTOR	mTOR.7.u	943	0.2056		Ex5a	Human brain cell type marker genes	Excitatory Neurons
mTOR	mTOR.8.o	159	0.451004		Ex8	Human brain cell type marker genes	Excitatory Neurons
mTOR	mTOR.8.u	160	0.340278		Ex3d	Human brain cell type marker genes	Excitatory Neurons
mTOR	mTOR.9.o	99	0.343143	R-HSA-1660661	Sphingolipid de novo biosynthesis	Reactome_pathways_human
mTOR	mTOR.9.u	366	0.30412		Ex3e	Human brain cell type marker genes	Excitatory Neurons
