# Supplementary material for: Identification of gene regulatory networks affected across drug-resistant epilepsies
Source: Nat Commun. 2024 Mar 11;15:2180. doi: 10.1038/s41467-024-46592-2 (PMC10928184; doi:10.1038/s41467-024-46592-2)
Supplement: Supplementary file 5 — Supplementary Data 2 [file 41467_2024_46592_MOESM5_ESM.xlsx]

## Sheet: Sheet1
Supplementary Data 2: Genes and modules
Gene	Module
ENSG00000000003	mTLE.1.o
ENSG00000001036	mTLE.2.o
ENSG00000001084	mTLE.3.u
ENSG00000001461	mTLE.4.o
ENSG00000001561	mTLE.4.o
ENSG00000002549	mTLE.5.o
ENSG00000002746	mTLE.6.u
ENSG00000002933	mTLE.7.o
ENSG00000003137	mTLE.6.u
ENSG00000003147	mTLE.8.u
ENSG00000003249	mTLE.8.u
ENSG00000003756	mTLE.9.u
ENSG00000003987	mTLE.7.u
ENSG00000003989	mTLE.10.o
ENSG00000004059	mTLE.11.u
ENSG00000004534	mTLE.12.u
ENSG00000004660	mTLE.3.o
ENSG00000004700	mTLE.11.o
ENSG00000004766	mTLE.12.o
ENSG00000004776	mTLE.7.o
ENSG00000004799	mTLE.13.o
ENSG00000004864	mTLE.4.o
ENSG00000004897	mTLE.14.o
ENSG00000004961	mTLE.9.o
ENSG00000005075	mTLE.15.u
ENSG00000005243	mTLE.7.o
ENSG00000005249	mTLE.6.u
ENSG00000005379	mTLE.8.u
ENSG00000005448	mTLE.16.u
ENSG00000005486	mTLE.8.u
ENSG00000005513	mTLE.17.o
ENSG00000005810	mTLE.8.u
ENSG00000005893	mTLE.4.o
ENSG00000006042	mTLE.17.o
ENSG00000006116	mTLE.2.u
ENSG00000006210	mTLE.3.o
ENSG00000006283	mTLE.6.u
ENSG00000006432	mTLE.18.o
ENSG00000006530	mTLE.16.u
ENSG00000006712	mTLE.12.u
ENSG00000006715	mTLE.14.o
ENSG00000006740	mTLE.3.o
ENSG00000006747	mTLE.19.o
ENSG00000006831	mTLE.13.o
ENSG00000007047	mTLE.8.u
ENSG00000007237	mTLE.11.o
ENSG00000007264	mTLE.8.u
ENSG00000007372	mTLE.5.o
ENSG00000007866	mTLE.1.o
ENSG00000007908	mTLE.20.o
ENSG00000007944	mTLE.9.u
ENSG00000008056	mTLE.8.u
ENSG00000008086	mTLE.18.o
ENSG00000008118	mTLE.8.u
ENSG00000008226	mTLE.1.o
ENSG00000008277	mTLE.14.o
ENSG00000008282	mTLE.3.u
ENSG00000008283	mTLE.3.o
ENSG00000008294	mTLE.11.o
ENSG00000008300	mTLE.11.u
ENSG00000008311	mTLE.3.u
ENSG00000008394	mTLE.6.o
ENSG00000008405	mTLE.11.o
ENSG00000008735	mTLE.2.u
ENSG00000008853	mTLE.3.o
ENSG00000008952	mTLE.15.u
ENSG00000008988	mTLE.15.u
ENSG00000009694	mTLE.15.o
ENSG00000009709	mTLE.16.u
ENSG00000010278	mTLE.2.o
ENSG00000010292	mTLE.11.o
ENSG00000010310	mTLE.9.u
ENSG00000010404	mTLE.12.o
ENSG00000010610	mTLE.19.o
ENSG00000010626	mTLE.1.o
ENSG00000010818	mTLE.18.o
ENSG00000011083	mTLE.2.u
ENSG00000011198	mTLE.10.o
ENSG00000011201	mTLE.1.o
ENSG00000011258	mTLE.11.o
ENSG00000011332	mTLE.2.u
ENSG00000011347	mTLE.3.o
ENSG00000011405	mTLE.10.o
ENSG00000011422	mTLE.20.o
ENSG00000011426	mTLE.4.o
ENSG00000011478	mTLE.16.u
ENSG00000011600	mTLE.19.o
ENSG00000011677	mTLE.2.u
ENSG00000012124	mTLE.17.o
ENSG00000012171	mTLE.17.o
ENSG00000012174	mTLE.11.o
ENSG00000012232	mTLE.6.u
ENSG00000012660	mTLE.3.u
ENSG00000012983	mTLE.9.u
ENSG00000013016	mTLE.3.o
ENSG00000013293	mTLE.3.o
ENSG00000013297	mTLE.17.o
ENSG00000013441	mTLE.12.u
ENSG00000014641	mTLE.2.u
ENSG00000014824	mTLE.12.o
ENSG00000015568	mTLE.14.o
ENSG00000015676	mTLE.12.o
ENSG00000016391	mTLE.1.o
ENSG00000016402	mTLE.1.o
ENSG00000018236	mTLE.19.o
ENSG00000018280	mTLE.13.o
ENSG00000018408	mTLE.5.o
ENSG00000018625	mTLE.1.o
ENSG00000019144	mTLE.17.o
ENSG00000019505	mTLE.3.o
ENSG00000019582	mTLE.19.o
ENSG00000020129	mTLE.3.o
ENSG00000021300	mTLE.18.u
ENSG00000021355	mTLE.16.o
ENSG00000021645	mTLE.16.u
ENSG00000022355	mTLE.18.o
ENSG00000022567	mTLE.18.o
ENSG00000023171	mTLE.12.o
ENSG00000023330	mTLE.11.u
ENSG00000023516	mTLE.15.o
ENSG00000023572	mTLE.16.u
ENSG00000023902	mTLE.11.u
ENSG00000025772	mTLE.21.o
ENSG00000026025	mTLE.7.o
ENSG00000026508	mTLE.5.o
ENSG00000026652	mTLE.4.o
ENSG00000027697	mTLE.13.o
ENSG00000028116	mTLE.4.o
ENSG00000028203	mTLE.14.o
ENSG00000028310	mTLE.14.u
ENSG00000028528	mTLE.11.o
ENSG00000029153	mTLE.18.o
ENSG00000030419	mTLE.10.o
ENSG00000031003	mTLE.14.o
ENSG00000031081	mTLE.10.o
ENSG00000032389	mTLE.11.u
ENSG00000033122	mTLE.3.o
ENSG00000033170	mTLE.17.o
ENSG00000033327	mTLE.4.o
ENSG00000033627	mTLE.8.u
ENSG00000033800	mTLE.14.o
ENSG00000034510	mTLE.11.u
ENSG00000034677	mTLE.5.o
ENSG00000035403	mTLE.1.o
ENSG00000035664	mTLE.9.u
ENSG00000036530	mTLE.2.u
ENSG00000037042	mTLE.6.u
ENSG00000037749	mTLE.14.o
ENSG00000038427	mTLE.5.o
ENSG00000038945	mTLE.10.o
ENSG00000039319	mTLE.9.u
ENSG00000040199	mTLE.15.o
ENSG00000040341	mTLE.18.o
ENSG00000040608	mTLE.3.o
ENSG00000040933	mTLE.12.o
ENSG00000041353	mTLE.18.o
ENSG00000041515	mTLE.6.u
ENSG00000041982	mTLE.7.o
ENSG00000042493	mTLE.6.o
ENSG00000042753	mTLE.11.u
ENSG00000042980	mTLE.19.o
ENSG00000043143	mTLE.11.o
ENSG00000043355	mTLE.1.o
ENSG00000043591	mTLE.16.u
ENSG00000044115	mTLE.3.u
ENSG00000044446	mTLE.16.o
ENSG00000046651	mTLE.15.u
ENSG00000047056	mTLE.12.o
ENSG00000047249	mTLE.3.o
ENSG00000047346	mTLE.13.o
ENSG00000047365	mTLE.4.o
ENSG00000047457	mTLE.1.o
ENSG00000047597	mTLE.12.o
ENSG00000047621	mTLE.12.o
ENSG00000048140	mTLE.3.o
ENSG00000048540	mTLE.6.u
ENSG00000048545	mTLE.16.u
ENSG00000048649	mTLE.14.u
ENSG00000048740	mTLE.12.o
ENSG00000048991	mTLE.6.u
ENSG00000049089	mTLE.17.o
ENSG00000049239	mTLE.16.o
ENSG00000049245	mTLE.3.u
ENSG00000049323	mTLE.1.o
ENSG00000049449	mTLE.1.o
ENSG00000049540	mTLE.1.o
ENSG00000050030	mTLE.12.o
ENSG00000050405	mTLE.9.u
ENSG00000050628	mTLE.6.u
ENSG00000050748	mTLE.18.o
ENSG00000050820	mTLE.9.u
ENSG00000051108	mTLE.13.o
ENSG00000051128	mTLE.14.u
ENSG00000051523	mTLE.19.o
ENSG00000052795	mTLE.13.o
ENSG00000053108	mTLE.16.u
ENSG00000053254	mTLE.11.o
ENSG00000053328	mTLE.1.o
ENSG00000053372	mTLE.11.u
ENSG00000053438	mTLE.21.o
ENSG00000053524	mTLE.7.u
ENSG00000054148	mTLE.15.u
ENSG00000054179	mTLE.7.o
ENSG00000054219	mTLE.10.o
ENSG00000054267	mTLE.12.u
ENSG00000054282	mTLE.7.o
ENSG00000054356	mTLE.3.o
ENSG00000054690	mTLE.4.o
ENSG00000054793	mTLE.14.o
ENSG00000054803	mTLE.6.u
ENSG00000055163	mTLE.3.o
ENSG00000055332	mTLE.14.o
ENSG00000056558	mTLE.4.o
ENSG00000056736	mTLE.1.o
ENSG00000056972	mTLE.7.o
ENSG00000056998	mTLE.5.o
ENSG00000057252	mTLE.10.o
ENSG00000057704	mTLE.4.o
ENSG00000057935	mTLE.12.o
ENSG00000058056	mTLE.11.o
ENSG00000058091	mTLE.18.o
ENSG00000058335	mTLE.21.o
ENSG00000058404	mTLE.21.o
ENSG00000058453	mTLE.9.u
ENSG00000058668	mTLE.6.u
ENSG00000059377	mTLE.10.o
ENSG00000059915	mTLE.8.u
ENSG00000060138	mTLE.1.o
ENSG00000060140	mTLE.6.u
ENSG00000060237	mTLE.4.o
ENSG00000060339	mTLE.14.u
ENSG00000060709	mTLE.3.o
ENSG00000061337	mTLE.6.u
ENSG00000061676	mTLE.3.o
ENSG00000061918	mTLE.3.o
ENSG00000061936	mTLE.9.u
ENSG00000061987	mTLE.9.u
ENSG00000062282	mTLE.16.u
ENSG00000062725	mTLE.11.o
ENSG00000063015	mTLE.8.u
ENSG00000063180	mTLE.8.u
ENSG00000064309	mTLE.14.o
ENSG00000064393	mTLE.4.o
ENSG00000064490	mTLE.12.u
ENSG00000064651	mTLE.4.o
ENSG00000064655	mTLE.1.o
ENSG00000064763	mTLE.18.o
ENSG00000064787	mTLE.17.o
ENSG00000064886	mTLE.1.o
ENSG00000064961	mTLE.12.u
ENSG00000065060	mTLE.14.o
ENSG00000065135	mTLE.5.o
ENSG00000065183	mTLE.14.o
ENSG00000065361	mTLE.4.o
ENSG00000065526	mTLE.11.o
ENSG00000065534	mTLE.3.u
ENSG00000065559	mTLE.18.o
ENSG00000065600	mTLE.17.o
ENSG00000065609	mTLE.2.u
ENSG00000065675	mTLE.17.o
ENSG00000065809	mTLE.4.o
ENSG00000065911	mTLE.13.o
ENSG00000065923	mTLE.18.o
ENSG00000065989	mTLE.2.u
ENSG00000066056	mTLE.13.o
ENSG00000066084	mTLE.4.o
ENSG00000066248	mTLE.16.u
ENSG00000066294	mTLE.10.o
ENSG00000066322	mTLE.17.o
ENSG00000066382	mTLE.3.o
ENSG00000066468	mTLE.17.o
ENSG00000067066	mTLE.19.o
ENSG00000067082	mTLE.20.o
ENSG00000067113	mTLE.3.u
ENSG00000067141	mTLE.16.o
ENSG00000067167	mTLE.8.o
ENSG00000067177	mTLE.19.o
ENSG00000067182	mTLE.1.o
ENSG00000067191	mTLE.3.o
ENSG00000067221	mTLE.8.u
ENSG00000067606	mTLE.8.u
ENSG00000067715	mTLE.2.u
ENSG00000067836	mTLE.9.u
ENSG00000067840	mTLE.8.u
ENSG00000067842	mTLE.18.o
ENSG00000067955	mTLE.13.o
ENSG00000068001	mTLE.13.o
ENSG00000068078	mTLE.1.o
ENSG00000068079	mTLE.6.o
ENSG00000068354	mTLE.16.u
ENSG00000068366	mTLE.12.o
ENSG00000068615	mTLE.2.u
ENSG00000068650	mTLE.4.o
ENSG00000068654	mTLE.14.o
ENSG00000068697	mTLE.5.o
ENSG00000068724	mTLE.16.o
ENSG00000068878	mTLE.12.u
ENSG00000068903	mTLE.17.o
ENSG00000068976	mTLE.5.o
ENSG00000069329	mTLE.9.o
ENSG00000069424	mTLE.3.o
ENSG00000069431	mTLE.5.o
ENSG00000069535	mTLE.1.o
ENSG00000069702	mTLE.5.o
ENSG00000069869	mTLE.14.u
ENSG00000069966	mTLE.18.o
ENSG00000070018	mTLE.11.o
ENSG00000070087	mTLE.21.o
ENSG00000070182	mTLE.12.o
ENSG00000070214	mTLE.4.o
ENSG00000070367	mTLE.10.o
ENSG00000070404	mTLE.1.o
ENSG00000070614	mTLE.11.o
ENSG00000070669	mTLE.16.u
ENSG00000070808	mTLE.18.o
ENSG00000070961	mTLE.18.o
ENSG00000071054	mTLE.4.o
ENSG00000071073	mTLE.14.o
ENSG00000071889	mTLE.12.u
ENSG00000071967	mTLE.1.o
ENSG00000071991	mTLE.4.o
ENSG00000072041	mTLE.12.o
ENSG00000072071	mTLE.3.o
ENSG00000072110	mTLE.16.u
ENSG00000072133	mTLE.12.o
ENSG00000072201	mTLE.2.u
ENSG00000072310	mTLE.16.o
ENSG00000072315	mTLE.12.o
ENSG00000072415	mTLE.10.o
ENSG00000072501	mTLE.11.o
ENSG00000072657	mTLE.16.u
ENSG00000072694	mTLE.14.o
ENSG00000072778	mTLE.7.o
ENSG00000072832	mTLE.16.u
ENSG00000072864	mTLE.4.o
ENSG00000072952	mTLE.1.o
ENSG00000073008	mTLE.16.u
ENSG00000073150	mTLE.16.u
ENSG00000073417	mTLE.17.o
ENSG00000073464	mTLE.7.u
ENSG00000073536	mTLE.6.u
ENSG00000073670	mTLE.2.u
ENSG00000073711	mTLE.9.u
ENSG00000073712	mTLE.5.o
ENSG00000073756	mTLE.20.o
ENSG00000073849	mTLE.10.o
ENSG00000073921	mTLE.4.o
ENSG00000073969	mTLE.18.o
ENSG00000074211	mTLE.18.o
ENSG00000074317	mTLE.8.u
ENSG00000074356	mTLE.17.o
ENSG00000074590	mTLE.11.o
ENSG00000074657	mTLE.16.o
ENSG00000074695	mTLE.11.o
ENSG00000075035	mTLE.12.o
ENSG00000075043	mTLE.2.u
ENSG00000075292	mTLE.14.u
ENSG00000075303	mTLE.14.o
ENSG00000075340	mTLE.18.o
ENSG00000075391	mTLE.12.o
ENSG00000075399	mTLE.19.u
ENSG00000075539	mTLE.4.o
ENSG00000075651	mTLE.17.o
ENSG00000075711	mTLE.9.u
ENSG00000075826	mTLE.9.u
ENSG00000075884	mTLE.19.o
ENSG00000075945	mTLE.3.o
ENSG00000076053	mTLE.11.o
ENSG00000076513	mTLE.4.o
ENSG00000076555	mTLE.3.u
ENSG00000076604	mTLE.9.u
ENSG00000076641	mTLE.11.o
ENSG00000076706	mTLE.9.u
ENSG00000076770	mTLE.11.o
ENSG00000076826	mTLE.16.u
ENSG00000076864	mTLE.8.u
ENSG00000076928	mTLE.17.o
ENSG00000077080	mTLE.8.u
ENSG00000077150	mTLE.20.o
ENSG00000077152	mTLE.16.u
ENSG00000077157	mTLE.11.o
ENSG00000077238	mTLE.13.o
ENSG00000077264	mTLE.2.u
ENSG00000077279	mTLE.6.u
ENSG00000077380	mTLE.12.u
ENSG00000077585	mTLE.5.o
ENSG00000077713	mTLE.1.o
ENSG00000077942	mTLE.1.o
ENSG00000078018	mTLE.2.u
ENSG00000078053	mTLE.3.o
ENSG00000078114	mTLE.5.o
ENSG00000078140	mTLE.12.o
ENSG00000078177	mTLE.14.o
ENSG00000078269	mTLE.4.o
ENSG00000078295	mTLE.5.o
ENSG00000078328	mTLE.18.o
ENSG00000078487	mTLE.12.u
ENSG00000078549	mTLE.5.o
ENSG00000078804	mTLE.17.o
ENSG00000078814	mTLE.9.u
ENSG00000078902	mTLE.3.o
ENSG00000079102	mTLE.6.u
ENSG00000079215	mTLE.1.o
ENSG00000079308	mTLE.10.o
ENSG00000079313	mTLE.11.u
ENSG00000079335	mTLE.19.o
ENSG00000079337	mTLE.9.u
ENSG00000079435	mTLE.4.o
ENSG00000079805	mTLE.17.o
ENSG00000079819	mTLE.11.o
ENSG00000079841	mTLE.18.o
ENSG00000080200	mTLE.13.o
ENSG00000080224	mTLE.12.o
ENSG00000080493	mTLE.1.o
ENSG00000080546	mTLE.13.o
ENSG00000080561	mTLE.11.o
ENSG00000080603	mTLE.11.o
ENSG00000080815	mTLE.17.o
ENSG00000080819	mTLE.4.o
ENSG00000080822	mTLE.4.o
ENSG00000080839	mTLE.11.o
ENSG00000080845	mTLE.8.u
ENSG00000081052	mTLE.11.o
ENSG00000081138	mTLE.6.u
ENSG00000081181	mTLE.16.u
ENSG00000081189	mTLE.16.u
ENSG00000081237	mTLE.10.o
ENSG00000081377	mTLE.9.u
ENSG00000081479	mTLE.4.o
ENSG00000081760	mTLE.2.u
ENSG00000081803	mTLE.21.o
ENSG00000081842	mTLE.12.o
ENSG00000081913	mTLE.9.u
ENSG00000081985	mTLE.21.o
ENSG00000082014	mTLE.8.u
ENSG00000082074	mTLE.19.o
ENSG00000082213	mTLE.16.u
ENSG00000082458	mTLE.3.o
ENSG00000082701	mTLE.12.o
ENSG00000082781	mTLE.1.o
ENSG00000082805	mTLE.14.o
ENSG00000082996	mTLE.3.u
ENSG00000083123	mTLE.5.o
ENSG00000083168	mTLE.11.o
ENSG00000083290	mTLE.11.o
ENSG00000083312	mTLE.11.o
ENSG00000083454	mTLE.16.u
ENSG00000083720	mTLE.18.o
ENSG00000083812	mTLE.16.u
ENSG00000083857	mTLE.7.o
ENSG00000084070	mTLE.13.o
ENSG00000084093	mTLE.16.o
ENSG00000084112	mTLE.14.o
ENSG00000084207	mTLE.15.u
ENSG00000084444	mTLE.18.o
ENSG00000084453	mTLE.4.o
ENSG00000084636	mTLE.9.u
ENSG00000084710	mTLE.21.o
ENSG00000084731	mTLE.18.o
ENSG00000084764	mTLE.8.u
ENSG00000084774	mTLE.9.u
ENSG00000085365	mTLE.12.o
ENSG00000085377	mTLE.6.u
ENSG00000085415	mTLE.18.o
ENSG00000085433	mTLE.18.o
ENSG00000085719	mTLE.19.o
ENSG00000085832	mTLE.16.u
ENSG00000085982	mTLE.9.u
ENSG00000086062	mTLE.10.o
ENSG00000086205	mTLE.17.o
ENSG00000086289	mTLE.21.o
ENSG00000086300	mTLE.2.u
ENSG00000086504	mTLE.11.u
ENSG00000086717	mTLE.6.u
ENSG00000087076	mTLE.1.o
ENSG00000087077	mTLE.5.o
ENSG00000087086	mTLE.16.o
ENSG00000087087	mTLE.12.u
ENSG00000087152	mTLE.2.u
ENSG00000087253	mTLE.10.o
ENSG00000087258	mTLE.2.u
ENSG00000087266	mTLE.19.o
ENSG00000087299	mTLE.14.o
ENSG00000087495	mTLE.1.o
ENSG00000087589	mTLE.13.o
ENSG00000087884	mTLE.16.o
ENSG00000088179	mTLE.16.u
ENSG00000088280	mTLE.7.o
ENSG00000088387	mTLE.4.o
ENSG00000088538	mTLE.15.o
ENSG00000088826	mTLE.7.o
ENSG00000088832	mTLE.21.o
ENSG00000088881	mTLE.9.u
ENSG00000088899	mTLE.2.u
ENSG00000088970	mTLE.12.u
ENSG00000088992	mTLE.21.o
ENSG00000089006	mTLE.5.o
ENSG00000089041	mTLE.17.o
ENSG00000089048	mTLE.15.u
ENSG00000089053	mTLE.17.o
ENSG00000089123	mTLE.12.o
ENSG00000089159	mTLE.16.o
ENSG00000089169	mTLE.6.u
ENSG00000089199	mTLE.21.o
ENSG00000089472	mTLE.1.o
ENSG00000089723	mTLE.16.u
ENSG00000089818	mTLE.2.u
ENSG00000089847	mTLE.6.u
ENSG00000089916	mTLE.11.o
ENSG00000090020	mTLE.8.u
ENSG00000090097	mTLE.17.o
ENSG00000090104	mTLE.13.o
ENSG00000090238	mTLE.19.u
ENSG00000090339	mTLE.20.o
ENSG00000090376	mTLE.13.o
ENSG00000090539	mTLE.16.u
ENSG00000090971	mTLE.11.u
ENSG00000090975	mTLE.16.u
ENSG00000091106	mTLE.10.o
ENSG00000091157	mTLE.12.o
ENSG00000091317	mTLE.6.o
ENSG00000091409	mTLE.5.o
ENSG00000091436	mTLE.5.o
ENSG00000091490	mTLE.6.u
ENSG00000091513	mTLE.17.o
ENSG00000091622	mTLE.6.u
ENSG00000091664	mTLE.6.u
ENSG00000091844	mTLE.18.o
ENSG00000091972	mTLE.16.u
ENSG00000091986	mTLE.7.o
ENSG00000092051	mTLE.8.u
ENSG00000092094	mTLE.9.u
ENSG00000092421	mTLE.17.o
ENSG00000092529	mTLE.17.o
ENSG00000092621	mTLE.5.o
ENSG00000092758	mTLE.17.o
ENSG00000092820	mTLE.5.o
ENSG00000092841	mTLE.15.u
ENSG00000092871	mTLE.17.o
ENSG00000092969	mTLE.1.o
ENSG00000093010	mTLE.15.u
ENSG00000093100	mTLE.14.u
ENSG00000095203	mTLE.6.u
ENSG00000095209	mTLE.4.o
ENSG00000095303	mTLE.19.o
ENSG00000095370	mTLE.16.u
ENSG00000095397	mTLE.17.o
ENSG00000095564	mTLE.16.o
ENSG00000095574	mTLE.11.o
ENSG00000095596	mTLE.6.u
ENSG00000095637	mTLE.5.o
ENSG00000095739	mTLE.20.o
ENSG00000095970	mTLE.19.o
ENSG00000096060	mTLE.13.o
ENSG00000096092	mTLE.16.u
ENSG00000096654	mTLE.18.o
ENSG00000097021	mTLE.8.u
ENSG00000097096	mTLE.14.o
ENSG00000099194	mTLE.9.u
ENSG00000099204	mTLE.19.o
ENSG00000099219	mTLE.4.o
ENSG00000099256	mTLE.2.o
ENSG00000099282	mTLE.17.o
ENSG00000099308	mTLE.3.o
ENSG00000099331	mTLE.17.o
ENSG00000099364	mTLE.8.u
ENSG00000099365	mTLE.18.o
ENSG00000099622	mTLE.12.u
ENSG00000099624	mTLE.11.u
ENSG00000099625	mTLE.16.u
ENSG00000099804	mTLE.11.u
ENSG00000099810	mTLE.11.o
ENSG00000099814	mTLE.2.u
ENSG00000099840	mTLE.9.u
ENSG00000099860	mTLE.20.o
ENSG00000099889	mTLE.7.o
ENSG00000099954	mTLE.9.u
ENSG00000099960	mTLE.16.u
ENSG00000099985	mTLE.20.o
ENSG00000099999	mTLE.16.u
ENSG00000100027	mTLE.1.u
ENSG00000100030	mTLE.12.o
ENSG00000100033	mTLE.1.o
ENSG00000100036	mTLE.16.u
ENSG00000100077	mTLE.12.o
ENSG00000100095	mTLE.21.o
ENSG00000100097	mTLE.7.o
ENSG00000100106	mTLE.1.o
ENSG00000100139	mTLE.17.o
ENSG00000100146	mTLE.17.o
ENSG00000100167	mTLE.3.o
ENSG00000100181	mTLE.9.u
ENSG00000100201	mTLE.9.u
ENSG00000100207	mTLE.16.u
ENSG00000100211	mTLE.7.o
ENSG00000100225	mTLE.17.o
ENSG00000100234	mTLE.10.o
ENSG00000100242	mTLE.4.o
ENSG00000100246	mTLE.8.u
ENSG00000100271	mTLE.16.u
ENSG00000100276	mTLE.8.u
ENSG00000100285	mTLE.16.u
ENSG00000100292	mTLE.20.o
ENSG00000100300	mTLE.16.o
ENSG00000100302	mTLE.2.u
ENSG00000100314	mTLE.21.o
ENSG00000100320	mTLE.12.o
ENSG00000100321	mTLE.2.u
ENSG00000100325	mTLE.9.u
ENSG00000100336	mTLE.1.o
ENSG00000100341	mTLE.6.u
ENSG00000100346	mTLE.3.o
ENSG00000100379	mTLE.8.u
ENSG00000100399	mTLE.17.o
ENSG00000100427	mTLE.5.o
ENSG00000100439	mTLE.5.o
ENSG00000100441	mTLE.16.o
ENSG00000100473	mTLE.6.u
ENSG00000100522	mTLE.14.o
ENSG00000100577	mTLE.12.u
ENSG00000100592	mTLE.1.o
ENSG00000100596	mTLE.4.o
ENSG00000100599	mTLE.13.o
ENSG00000100604	mTLE.8.u
ENSG00000100626	mTLE.21.o
ENSG00000100644	mTLE.10.o
ENSG00000100647	mTLE.10.o
ENSG00000100697	mTLE.4.o
ENSG00000100726	mTLE.14.u
ENSG00000100744	mTLE.18.o
ENSG00000100784	mTLE.11.o
ENSG00000100815	mTLE.11.o
ENSG00000100842	mTLE.17.o
ENSG00000100852	mTLE.5.o
ENSG00000100906	mTLE.13.o
ENSG00000100908	mTLE.11.u
ENSG00000100916	mTLE.12.o
ENSG00000100941	mTLE.12.u
ENSG00000100968	mTLE.1.o
ENSG00000100979	mTLE.7.o
ENSG00000101049	mTLE.4.o
ENSG00000101079	mTLE.3.o
ENSG00000101096	mTLE.19.o
ENSG00000101098	mTLE.2.u
ENSG00000101152	mTLE.18.o
ENSG00000101160	mTLE.7.o
ENSG00000101180	mTLE.16.u
ENSG00000101187	mTLE.13.o
ENSG00000101188	mTLE.6.u
ENSG00000101190	mTLE.17.o
ENSG00000101204	mTLE.16.u
ENSG00000101210	mTLE.8.u
ENSG00000101236	mTLE.12.o
ENSG00000101265	mTLE.4.o
ENSG00000101276	mTLE.13.o
ENSG00000101292	mTLE.6.u
ENSG00000101298	mTLE.2.u
ENSG00000101347	mTLE.10.o
ENSG00000101349	mTLE.2.u
ENSG00000101367	mTLE.5.o
ENSG00000101400	mTLE.7.o
ENSG00000101439	mTLE.14.u
ENSG00000101445	mTLE.11.o
ENSG00000101460	mTLE.8.u
ENSG00000101473	mTLE.8.u
ENSG00000101489	mTLE.8.u
ENSG00000101542	mTLE.1.o
ENSG00000101577	mTLE.14.o
ENSG00000101605	mTLE.7.o
ENSG00000101608	mTLE.1.o
ENSG00000101638	mTLE.6.u
ENSG00000101695	mTLE.9.u
ENSG00000101746	mTLE.12.o
ENSG00000101846	mTLE.12.o
ENSG00000101849	mTLE.5.o
ENSG00000101888	mTLE.5.o
ENSG00000101916	mTLE.10.o
ENSG00000101938	mTLE.16.u
ENSG00000101955	mTLE.7.o
ENSG00000101958	mTLE.6.u
ENSG00000101972	mTLE.11.o
ENSG00000101977	mTLE.2.u
ENSG00000102003	mTLE.8.u
ENSG00000102007	mTLE.1.o
ENSG00000102024	mTLE.16.o
ENSG00000102034	mTLE.19.o
ENSG00000102053	mTLE.15.o
ENSG00000102057	mTLE.1.o
ENSG00000102078	mTLE.16.u
ENSG00000102096	mTLE.3.o
ENSG00000102109	mTLE.11.u
ENSG00000102125	mTLE.9.u
ENSG00000102158	mTLE.8.o
ENSG00000102174	mTLE.5.o
ENSG00000102218	mTLE.10.o
ENSG00000102221	mTLE.11.o
ENSG00000102265	mTLE.1.o
ENSG00000102271	mTLE.11.o
ENSG00000102290	mTLE.6.u
ENSG00000102302	mTLE.3.o
ENSG00000102312	mTLE.21.o
ENSG00000102349	mTLE.6.u
ENSG00000102385	mTLE.2.u
ENSG00000102387	mTLE.16.u
ENSG00000102466	mTLE.12.o
ENSG00000102471	mTLE.18.o
ENSG00000102547	mTLE.1.o
ENSG00000102678	mTLE.16.u
ENSG00000102699	mTLE.11.o
ENSG00000102760	mTLE.13.o
ENSG00000102780	mTLE.6.u
ENSG00000102781	mTLE.14.o
ENSG00000102804	mTLE.13.o
ENSG00000102805	mTLE.8.o
ENSG00000102879	mTLE.3.o
ENSG00000102934	mTLE.17.o
ENSG00000102935	mTLE.5.o
ENSG00000102981	mTLE.8.u
ENSG00000103034	mTLE.3.o
ENSG00000103056	mTLE.21.o
ENSG00000103066	mTLE.16.u
ENSG00000103089	mTLE.17.o
ENSG00000103145	mTLE.11.u
ENSG00000103174	mTLE.11.u
ENSG00000103175	mTLE.16.u
ENSG00000103184	mTLE.4.o
ENSG00000103187	mTLE.6.o
ENSG00000103196	mTLE.13.o
ENSG00000103241	mTLE.20.o
ENSG00000103254	mTLE.11.u
ENSG00000103260	mTLE.7.o
ENSG00000103269	mTLE.16.u
ENSG00000103381	mTLE.4.o
ENSG00000103404	mTLE.11.o
ENSG00000103449	mTLE.16.o
ENSG00000103485	mTLE.1.o
ENSG00000103489	mTLE.16.u
ENSG00000103494	mTLE.12.o
ENSG00000103496	mTLE.12.u
ENSG00000103528	mTLE.16.u
ENSG00000103540	mTLE.4.o
ENSG00000103591	mTLE.12.o
ENSG00000103710	mTLE.1.o
ENSG00000103723	mTLE.16.u
ENSG00000103742	mTLE.1.o
ENSG00000103811	mTLE.1.o
ENSG00000103978	mTLE.3.u
ENSG00000104059	mTLE.21.o
ENSG00000104067	mTLE.16.o
ENSG00000104133	mTLE.12.u
ENSG00000104140	mTLE.16.u
ENSG00000104205	mTLE.4.o
ENSG00000104218	mTLE.14.u
ENSG00000104219	mTLE.11.o
ENSG00000104290	mTLE.6.u
ENSG00000104312	mTLE.1.o
ENSG00000104324	mTLE.2.o
ENSG00000104332	mTLE.9.u
ENSG00000104341	mTLE.1.o
ENSG00000104343	mTLE.12.o
ENSG00000104369	mTLE.3.o
ENSG00000104375	mTLE.16.o
ENSG00000104381	mTLE.3.o
ENSG00000104412	mTLE.2.o
ENSG00000104419	mTLE.4.o
ENSG00000104435	mTLE.8.u
ENSG00000104447	mTLE.5.o
ENSG00000104450	mTLE.1.o
ENSG00000104472	mTLE.3.u
ENSG00000104490	mTLE.6.u
ENSG00000104517	mTLE.14.u
ENSG00000104529	mTLE.15.u
ENSG00000104722	mTLE.16.u
ENSG00000104723	mTLE.9.o
ENSG00000104728	mTLE.16.o
ENSG00000104825	mTLE.14.u
ENSG00000104852	mTLE.9.u
ENSG00000104859	mTLE.9.u
ENSG00000104863	mTLE.11.u
ENSG00000104866	mTLE.8.u
ENSG00000104870	mTLE.7.o
ENSG00000104881	mTLE.7.o
ENSG00000104888	mTLE.3.o
ENSG00000104894	mTLE.19.o
ENSG00000104936	mTLE.14.u
ENSG00000104957	mTLE.9.u
ENSG00000104967	mTLE.3.o
ENSG00000105137	mTLE.1.o
ENSG00000105143	mTLE.21.o
ENSG00000105220	mTLE.8.u
ENSG00000105221	mTLE.9.u
ENSG00000105223	mTLE.8.u
ENSG00000105227	mTLE.13.o
ENSG00000105245	mTLE.16.u
ENSG00000105248	mTLE.12.u
ENSG00000105255	mTLE.8.u
ENSG00000105270	mTLE.16.u
ENSG00000105281	mTLE.13.o
ENSG00000105290	mTLE.17.o
ENSG00000105329	mTLE.1.o
ENSG00000105355	mTLE.3.u
ENSG00000105357	mTLE.9.u
ENSG00000105366	mTLE.13.o
ENSG00000105372	mTLE.15.u
ENSG00000105373	mTLE.15.u
ENSG00000105376	mTLE.3.o
ENSG00000105397	mTLE.9.u
ENSG00000105409	mTLE.3.o
ENSG00000105419	mTLE.8.u
ENSG00000105464	mTLE.16.u
ENSG00000105509	mTLE.16.u
ENSG00000105514	mTLE.21.o
ENSG00000105519	mTLE.1.o
ENSG00000105520	mTLE.21.o
ENSG00000105559	mTLE.16.o
ENSG00000105568	mTLE.3.o
ENSG00000105613	mTLE.8.u
ENSG00000105640	mTLE.15.u
ENSG00000105642	mTLE.8.u
ENSG00000105643	mTLE.13.o
ENSG00000105647	mTLE.8.u
ENSG00000105649	mTLE.8.u
ENSG00000105662	mTLE.3.o
ENSG00000105695	mTLE.17.o
ENSG00000105696	mTLE.8.u
ENSG00000105707	mTLE.17.o
ENSG00000105722	mTLE.1.o
ENSG00000105737	mTLE.21.o
ENSG00000105767	mTLE.12.u
ENSG00000105778	mTLE.12.o
ENSG00000105784	mTLE.12.o
ENSG00000105810	mTLE.11.o
ENSG00000105851	mTLE.19.o
ENSG00000105852	mTLE.1.o
ENSG00000105854	mTLE.5.o
ENSG00000105855	mTLE.10.o
ENSG00000105856	mTLE.3.u
ENSG00000105879	mTLE.14.o
ENSG00000105887	mTLE.12.o
ENSG00000105926	mTLE.1.o
ENSG00000105963	mTLE.1.u
ENSG00000105967	mTLE.10.o
ENSG00000105976	mTLE.16.u
ENSG00000106003	mTLE.1.o
ENSG00000106034	mTLE.10.o
ENSG00000106069	mTLE.9.u
ENSG00000106078	mTLE.9.u
ENSG00000106080	mTLE.14.o
ENSG00000106086	mTLE.11.o
ENSG00000106089	mTLE.8.u
ENSG00000106113	mTLE.6.u
ENSG00000106123	mTLE.16.u
ENSG00000106211	mTLE.1.o
ENSG00000106299	mTLE.18.o
ENSG00000106327	mTLE.16.u
ENSG00000106351	mTLE.1.o
ENSG00000106367	mTLE.8.u
ENSG00000106397	mTLE.9.u
ENSG00000106460	mTLE.11.o
ENSG00000106483	mTLE.7.o
ENSG00000106484	mTLE.12.o
ENSG00000106524	mTLE.12.o
ENSG00000106537	mTLE.2.u
ENSG00000106538	mTLE.15.u
ENSG00000106565	mTLE.7.o
ENSG00000106624	mTLE.7.o
ENSG00000106683	mTLE.8.u
ENSG00000106688	mTLE.21.o
ENSG00000106692	mTLE.11.o
ENSG00000106789	mTLE.2.u
ENSG00000106804	mTLE.16.o
ENSG00000106823	mTLE.5.o
ENSG00000106829	mTLE.9.u
ENSG00000106868	mTLE.16.u
ENSG00000106952	mTLE.19.o
ENSG00000106976	mTLE.8.u
ENSG00000106992	mTLE.1.o
ENSG00000106993	mTLE.14.o
ENSG00000107020	mTLE.1.o
ENSG00000107036	mTLE.14.o
ENSG00000107104	mTLE.2.o
ENSG00000107105	mTLE.12.o
ENSG00000107130	mTLE.3.o
ENSG00000107147	mTLE.6.u
ENSG00000107185	mTLE.14.o
ENSG00000107242	mTLE.18.o
ENSG00000107249	mTLE.5.o
ENSG00000107263	mTLE.12.o
ENSG00000107281	mTLE.11.u
ENSG00000107282	mTLE.2.u
ENSG00000107295	mTLE.2.u
ENSG00000107317	mTLE.17.o
ENSG00000107331	mTLE.17.o
ENSG00000107338	mTLE.17.o
ENSG00000107362	mTLE.4.o
ENSG00000107518	mTLE.12.o
ENSG00000107551	mTLE.3.u
ENSG00000107643	mTLE.14.o
ENSG00000107669	mTLE.14.o
ENSG00000107672	mTLE.9.u
ENSG00000107679	mTLE.11.o
ENSG00000107719	mTLE.10.o
ENSG00000107731	mTLE.17.o
ENSG00000107738	mTLE.13.o
ENSG00000107758	mTLE.18.o
ENSG00000107779	mTLE.5.o
ENSG00000107798	mTLE.3.u
ENSG00000107816	mTLE.17.o
ENSG00000107829	mTLE.12.u
ENSG00000107863	mTLE.4.o
ENSG00000107864	mTLE.6.u
ENSG00000107872	mTLE.8.u
ENSG00000107902	mTLE.17.o
ENSG00000107954	mTLE.2.u
ENSG00000108018	mTLE.6.u
ENSG00000108091	mTLE.16.u
ENSG00000108239	mTLE.4.o
ENSG00000108306	mTLE.14.o
ENSG00000108309	mTLE.8.u
ENSG00000108352	mTLE.3.o
ENSG00000108370	mTLE.5.o
ENSG00000108381	mTLE.17.o
ENSG00000108387	mTLE.17.o
ENSG00000108395	mTLE.18.o
ENSG00000108465	mTLE.12.u
ENSG00000108469	mTLE.9.u
ENSG00000108479	mTLE.1.o
ENSG00000108509	mTLE.8.u
ENSG00000108582	mTLE.14.o
ENSG00000108604	mTLE.13.o
ENSG00000108639	mTLE.17.o
ENSG00000108669	mTLE.17.o
ENSG00000108679	mTLE.12.u
ENSG00000108684	mTLE.6.u
ENSG00000108691	mTLE.20.o
ENSG00000108700	mTLE.20.o
ENSG00000108773	mTLE.9.u
ENSG00000108797	mTLE.18.o
ENSG00000108798	mTLE.10.o
ENSG00000108819	mTLE.8.u
ENSG00000108821	mTLE.1.o
ENSG00000108828	mTLE.1.o
ENSG00000108830	mTLE.7.o
ENSG00000108848	mTLE.12.u
ENSG00000108946	mTLE.12.o
ENSG00000108947	mTLE.3.o
ENSG00000108960	mTLE.21.o
ENSG00000109046	mTLE.9.u
ENSG00000109062	mTLE.1.o
ENSG00000109089	mTLE.4.o
ENSG00000109099	mTLE.17.o
ENSG00000109103	mTLE.16.u
ENSG00000109113	mTLE.1.o
ENSG00000109158	mTLE.12.o
ENSG00000109265	mTLE.14.o
ENSG00000109436	mTLE.12.o
ENSG00000109452	mTLE.3.o
ENSG00000109458	mTLE.9.u
ENSG00000109466	mTLE.3.o
ENSG00000109475	mTLE.15.u
ENSG00000109501	mTLE.1.o
ENSG00000109670	mTLE.8.u
ENSG00000109680	mTLE.14.o
ENSG00000109686	mTLE.9.u
ENSG00000109738	mTLE.2.u
ENSG00000109756	mTLE.12.o
ENSG00000109762	mTLE.6.u
ENSG00000109790	mTLE.5.o
ENSG00000109832	mTLE.16.u
ENSG00000109846	mTLE.17.o
ENSG00000109861	mTLE.19.o
ENSG00000109881	mTLE.11.u
ENSG00000109906	mTLE.13.o
ENSG00000109920	mTLE.9.u
ENSG00000109971	mTLE.12.o
ENSG00000110047	mTLE.13.u
ENSG00000110076	mTLE.16.u
ENSG00000110077	mTLE.10.o
ENSG00000110079	mTLE.10.o
ENSG00000110080	mTLE.9.u
ENSG00000110148	mTLE.6.u
ENSG00000110218	mTLE.12.o
ENSG00000110315	mTLE.11.o
ENSG00000110328	mTLE.3.o
ENSG00000110427	mTLE.18.o
ENSG00000110436	mTLE.16.u
ENSG00000110497	mTLE.14.o
ENSG00000110651	mTLE.7.o
ENSG00000110675	mTLE.3.o
ENSG00000110697	mTLE.6.u
ENSG00000110700	mTLE.15.u
ENSG00000110723	mTLE.1.o
ENSG00000110756	mTLE.3.u
ENSG00000110841	mTLE.14.o
ENSG00000110876	mTLE.10.o
ENSG00000110887	mTLE.1.o
ENSG00000110911	mTLE.4.o
ENSG00000110921	mTLE.13.o
ENSG00000110931	mTLE.6.u
ENSG00000111052	mTLE.12.o
ENSG00000111058	mTLE.1.o
ENSG00000111077	mTLE.9.u
ENSG00000111110	mTLE.1.u
ENSG00000111142	mTLE.15.u
ENSG00000111145	mTLE.19.o
ENSG00000111186	mTLE.13.o
ENSG00000111218	mTLE.2.u
ENSG00000111249	mTLE.6.u
ENSG00000111262	mTLE.21.o
ENSG00000111328	mTLE.7.o
ENSG00000111348	mTLE.19.o
ENSG00000111358	mTLE.14.o
ENSG00000111490	mTLE.16.u
ENSG00000111554	mTLE.1.o
ENSG00000111642	mTLE.15.u
ENSG00000111647	mTLE.12.o
ENSG00000111669	mTLE.2.u
ENSG00000111674	mTLE.2.u
ENSG00000111679	mTLE.20.o
ENSG00000111726	mTLE.2.u
ENSG00000111752	mTLE.7.o
ENSG00000111783	mTLE.5.o
ENSG00000111817	mTLE.19.o
ENSG00000111843	mTLE.7.o
ENSG00000111859	mTLE.13.o
ENSG00000111863	mTLE.6.u
ENSG00000111880	mTLE.7.u
ENSG00000111885	mTLE.6.u
ENSG00000111912	mTLE.7.u
ENSG00000111913	mTLE.16.u
ENSG00000112038	mTLE.6.u
ENSG00000112053	mTLE.6.u
ENSG00000112137	mTLE.2.u
ENSG00000112146	mTLE.6.u
ENSG00000112149	mTLE.20.o
ENSG00000112183	mTLE.16.u
ENSG00000112186	mTLE.3.o
ENSG00000112210	mTLE.5.o
ENSG00000112214	mTLE.13.o
ENSG00000112218	mTLE.6.u
ENSG00000112232	mTLE.6.u
ENSG00000112234	mTLE.11.o
ENSG00000112242	mTLE.21.o
ENSG00000112290	mTLE.18.o
ENSG00000112299	mTLE.13.o
ENSG00000112303	mTLE.10.o
ENSG00000112309	mTLE.5.o
ENSG00000112312	mTLE.10.o
ENSG00000112365	mTLE.11.o
ENSG00000112379	mTLE.14.o
ENSG00000112419	mTLE.19.o
ENSG00000112531	mTLE.11.o
ENSG00000112561	mTLE.17.o
ENSG00000112699	mTLE.8.u
ENSG00000112759	mTLE.6.u
ENSG00000112796	mTLE.9.o
ENSG00000112799	mTLE.19.o
ENSG00000112812	mTLE.6.u
ENSG00000112851	mTLE.3.u
ENSG00000112874	mTLE.11.o
ENSG00000112893	mTLE.17.o
ENSG00000112996	mTLE.14.o
ENSG00000113070	mTLE.20.o
ENSG00000113100	mTLE.16.u
ENSG00000113140	mTLE.5.o
ENSG00000113163	mTLE.12.o
ENSG00000113205	mTLE.14.o
ENSG00000113212	mTLE.16.o
ENSG00000113269	mTLE.17.o
ENSG00000113327	mTLE.3.o
ENSG00000113361	mTLE.6.u
ENSG00000113389	mTLE.16.u
ENSG00000113532	mTLE.14.o
ENSG00000113569	mTLE.14.o
ENSG00000113575	mTLE.12.o
ENSG00000113578	mTLE.2.o
ENSG00000113593	mTLE.9.u
ENSG00000113594	mTLE.10.o
ENSG00000113595	mTLE.12.o
ENSG00000113615	mTLE.14.o
ENSG00000113638	mTLE.12.o
ENSG00000113645	mTLE.11.u
ENSG00000113657	mTLE.5.o
ENSG00000113658	mTLE.11.o
ENSG00000113732	mTLE.7.o
ENSG00000113749	mTLE.6.u
ENSG00000113758	mTLE.21.o
ENSG00000113763	mTLE.3.o
ENSG00000113805	mTLE.16.u
ENSG00000113811	mTLE.15.u
ENSG00000113916	mTLE.1.o
ENSG00000113966	mTLE.12.o
ENSG00000114013	mTLE.19.o
ENSG00000114019	mTLE.9.u
ENSG00000114115	mTLE.14.u
ENSG00000114166	mTLE.3.u
ENSG00000114279	mTLE.6.u
ENSG00000114315	mTLE.20.o
ENSG00000114331	mTLE.14.o
ENSG00000114353	mTLE.5.o
ENSG00000114439	mTLE.3.u
ENSG00000114450	mTLE.14.o
ENSG00000114541	mTLE.17.o
ENSG00000114554	mTLE.2.u
ENSG00000114573	mTLE.12.o
ENSG00000114631	mTLE.11.u
ENSG00000114646	mTLE.16.u
ENSG00000114670	mTLE.1.o
ENSG00000114698	mTLE.5.o
ENSG00000114738	mTLE.5.o
ENSG00000114744	mTLE.11.o
ENSG00000114745	mTLE.7.o
ENSG00000114757	mTLE.11.o
ENSG00000114790	mTLE.1.o
ENSG00000114850	mTLE.10.o
ENSG00000114857	mTLE.9.u
ENSG00000114859	mTLE.16.o
ENSG00000114923	mTLE.3.o
ENSG00000114948	mTLE.2.u
ENSG00000114978	mTLE.5.o
ENSG00000114993	mTLE.4.o
ENSG00000114999	mTLE.14.o
ENSG00000115008	mTLE.20.o
ENSG00000115107	mTLE.5.o
ENSG00000115109	mTLE.11.o
ENSG00000115112	mTLE.10.o
ENSG00000115137	mTLE.14.o
ENSG00000115165	mTLE.10.o
ENSG00000115183	mTLE.6.o
ENSG00000115194	mTLE.3.o
ENSG00000115252	mTLE.6.u
ENSG00000115268	mTLE.14.u
ENSG00000115271	mTLE.9.u
ENSG00000115325	mTLE.16.o
ENSG00000115339	mTLE.16.o
ENSG00000115355	mTLE.9.u
ENSG00000115365	mTLE.11.o
ENSG00000115380	mTLE.5.o
ENSG00000115419	mTLE.3.o
ENSG00000115421	mTLE.13.o
ENSG00000115464	mTLE.14.u
ENSG00000115468	mTLE.17.o
ENSG00000115540	mTLE.12.o
ENSG00000115548	mTLE.1.o
ENSG00000115594	mTLE.10.o
ENSG00000115598	mTLE.16.u
ENSG00000115738	mTLE.20.o
ENSG00000115762	mTLE.12.o
ENSG00000115808	mTLE.11.o
ENSG00000115816	mTLE.15.u
ENSG00000115825	mTLE.10.o
ENSG00000115840	mTLE.6.u
ENSG00000115866	mTLE.7.o
ENSG00000115896	mTLE.4.o
ENSG00000115919	mTLE.19.o
ENSG00000115935	mTLE.9.u
ENSG00000115963	mTLE.9.o
ENSG00000115977	mTLE.18.o
ENSG00000116005	mTLE.14.o
ENSG00000116062	mTLE.11.o
ENSG00000116096	mTLE.1.o
ENSG00000116106	mTLE.3.o
ENSG00000116117	mTLE.5.o
ENSG00000116132	mTLE.1.o
ENSG00000116141	mTLE.16.u
ENSG00000116191	mTLE.12.o
ENSG00000116199	mTLE.18.o
ENSG00000116254	mTLE.2.u
ENSG00000116299	mTLE.3.o
ENSG00000116329	mTLE.16.u
ENSG00000116337	mTLE.3.o
ENSG00000116353	mTLE.11.u
ENSG00000116396	mTLE.16.u
ENSG00000116473	mTLE.3.u
ENSG00000116525	mTLE.9.u
ENSG00000116544	mTLE.2.u
ENSG00000116560	mTLE.12.u
ENSG00000116574	mTLE.4.o
ENSG00000116584	mTLE.9.u
ENSG00000116604	mTLE.3.o
ENSG00000116641	mTLE.5.o
ENSG00000116661	mTLE.15.u
ENSG00000116675	mTLE.7.u
ENSG00000116701	mTLE.10.o
ENSG00000116717	mTLE.1.o
ENSG00000116729	mTLE.5.o
ENSG00000116745	mTLE.1.o
ENSG00000116747	mTLE.11.o
ENSG00000116754	mTLE.9.u
ENSG00000116771	mTLE.16.u
ENSG00000116809	mTLE.9.u
ENSG00000116815	mTLE.16.o
ENSG00000116852	mTLE.16.u
ENSG00000116981	mTLE.14.o
ENSG00000116983	mTLE.16.u
ENSG00000117016	mTLE.6.u
ENSG00000117020	mTLE.15.o
ENSG00000117069	mTLE.21.o
ENSG00000117114	mTLE.6.u
ENSG00000117115	mTLE.18.u
ENSG00000117151	mTLE.10.o
ENSG00000117152	mTLE.6.u
ENSG00000117154	mTLE.6.u
ENSG00000117155	mTLE.12.o
ENSG00000117228	mTLE.20.o
ENSG00000117245	mTLE.16.u
ENSG00000117266	mTLE.17.o
ENSG00000117280	mTLE.5.o
ENSG00000117298	mTLE.1.o
ENSG00000117318	mTLE.20.o
ENSG00000117335	mTLE.9.u
ENSG00000117360	mTLE.12.u
ENSG00000117394	mTLE.10.o
ENSG00000117408	mTLE.17.o
ENSG00000117410	mTLE.21.o
ENSG00000117450	mTLE.7.o
ENSG00000117461	mTLE.12.o
ENSG00000117479	mTLE.13.o
ENSG00000117480	mTLE.9.u
ENSG00000117500	mTLE.10.o
ENSG00000117519	mTLE.5.o
ENSG00000117525	mTLE.20.o
ENSG00000117592	mTLE.5.o
ENSG00000117598	mTLE.2.u
ENSG00000117600	mTLE.3.o
ENSG00000117602	mTLE.9.u
ENSG00000117614	mTLE.15.u
ENSG00000117620	mTLE.11.o
ENSG00000117691	mTLE.12.u
ENSG00000117859	mTLE.18.u
ENSG00000118160	mTLE.3.o
ENSG00000118181	mTLE.15.u
ENSG00000118200	mTLE.12.o
ENSG00000118260	mTLE.14.o
ENSG00000118276	mTLE.18.o
ENSG00000118298	mTLE.17.o
ENSG00000118322	mTLE.17.o
ENSG00000118369	mTLE.16.u
ENSG00000118402	mTLE.2.u
ENSG00000118473	mTLE.16.u
ENSG00000118482	mTLE.11.o
ENSG00000118515	mTLE.13.o
ENSG00000118596	mTLE.12.o
ENSG00000118640	mTLE.19.o
ENSG00000118689	mTLE.13.o
ENSG00000118733	mTLE.6.u
ENSG00000118762	mTLE.9.u
ENSG00000118855	mTLE.10.o
ENSG00000118898	mTLE.3.o
ENSG00000118922	mTLE.14.o
ENSG00000119042	mTLE.6.u
ENSG00000119121	mTLE.17.o
ENSG00000119125	mTLE.6.u
ENSG00000119138	mTLE.13.o
ENSG00000119139	mTLE.5.o
ENSG00000119242	mTLE.16.u
ENSG00000119280	mTLE.3.u
ENSG00000119283	mTLE.16.u
ENSG00000119314	mTLE.14.o
ENSG00000119397	mTLE.9.u
ENSG00000119401	mTLE.14.o
ENSG00000119403	mTLE.3.u
ENSG00000119408	mTLE.19.o
ENSG00000119421	mTLE.11.u
ENSG00000119471	mTLE.5.o
ENSG00000119508	mTLE.20.o
ENSG00000119537	mTLE.16.o
ENSG00000119632	mTLE.1.o
ENSG00000119650	mTLE.14.u
ENSG00000119655	mTLE.18.u
ENSG00000119661	mTLE.14.o
ENSG00000119669	mTLE.13.u
ENSG00000119682	mTLE.15.o
ENSG00000119698	mTLE.3.o
ENSG00000119699	mTLE.3.u
ENSG00000119711	mTLE.1.o
ENSG00000119729	mTLE.5.o
ENSG00000119737	mTLE.10.o
ENSG00000119771	mTLE.18.o
ENSG00000119782	mTLE.8.u
ENSG00000119787	mTLE.16.u
ENSG00000119862	mTLE.12.o
ENSG00000119865	mTLE.16.u
ENSG00000119866	mTLE.6.u
ENSG00000119900	mTLE.5.o
ENSG00000119906	mTLE.17.o
ENSG00000119946	mTLE.2.u
ENSG00000119950	mTLE.3.u
ENSG00000119965	mTLE.1.u
ENSG00000120049	mTLE.16.u
ENSG00000120053	mTLE.8.u
ENSG00000120063	mTLE.10.o
ENSG00000120129	mTLE.20.o
ENSG00000120162	mTLE.3.u
ENSG00000120251	mTLE.3.o
ENSG00000120280	mTLE.20.o
ENSG00000120337	mTLE.20.o
ENSG00000120458	mTLE.9.u
ENSG00000120549	mTLE.6.u
ENSG00000120594	mTLE.10.o
ENSG00000120645	mTLE.16.u
ENSG00000120690	mTLE.10.o
ENSG00000120693	mTLE.5.o
ENSG00000120694	mTLE.2.u
ENSG00000120699	mTLE.9.u
ENSG00000120729	mTLE.3.u
ENSG00000120738	mTLE.20.o
ENSG00000120802	mTLE.11.o
ENSG00000120875	mTLE.21.o
ENSG00000120896	mTLE.7.o
ENSG00000120899	mTLE.21.o
ENSG00000120907	mTLE.19.o
ENSG00000121005	mTLE.5.o
ENSG00000121039	mTLE.5.o
ENSG00000121281	mTLE.19.o
ENSG00000121297	mTLE.6.u
ENSG00000121310	mTLE.7.o
ENSG00000121361	mTLE.1.o
ENSG00000121417	mTLE.9.u
ENSG00000121481	mTLE.12.o
ENSG00000121690	mTLE.9.u
ENSG00000121691	mTLE.7.o
ENSG00000121753	mTLE.8.u
ENSG00000121769	mTLE.11.u
ENSG00000121871	mTLE.3.o
ENSG00000121879	mTLE.14.o
ENSG00000121900	mTLE.7.o
ENSG00000121903	mTLE.11.o
ENSG00000121905	mTLE.21.o
ENSG00000121933	mTLE.13.o
ENSG00000121989	mTLE.16.u
ENSG00000122008	mTLE.11.o
ENSG00000122026	mTLE.16.o
ENSG00000122126	mTLE.18.o
ENSG00000122254	mTLE.16.u
ENSG00000122367	mTLE.17.o
ENSG00000122376	mTLE.10.o
ENSG00000122435	mTLE.4.o
ENSG00000122574	mTLE.21.o
ENSG00000122694	mTLE.16.o
ENSG00000122733	mTLE.18.o
ENSG00000122756	mTLE.1.o
ENSG00000122778	mTLE.12.o
ENSG00000122786	mTLE.16.o
ENSG00000122824	mTLE.6.u
ENSG00000122861	mTLE.20.o
ENSG00000122862	mTLE.19.o
ENSG00000122863	mTLE.13.o
ENSG00000122873	mTLE.16.u
ENSG00000122877	mTLE.20.o
ENSG00000122912	mTLE.14.o
ENSG00000122966	mTLE.16.u
ENSG00000122986	mTLE.1.o
ENSG00000123064	mTLE.11.u
ENSG00000123091	mTLE.12.o
ENSG00000123094	mTLE.5.o
ENSG00000123095	mTLE.20.o
ENSG00000123096	mTLE.5.o
ENSG00000123104	mTLE.11.o
ENSG00000123268	mTLE.11.o
ENSG00000123338	mTLE.10.o
ENSG00000123349	mTLE.15.u
ENSG00000123352	mTLE.8.u
ENSG00000123358	mTLE.20.o
ENSG00000123360	mTLE.16.u
ENSG00000123416	mTLE.6.u
ENSG00000123545	mTLE.6.u
ENSG00000123560	mTLE.4.o
ENSG00000123570	mTLE.18.o
ENSG00000123636	mTLE.12.u
ENSG00000123643	mTLE.16.u
ENSG00000123700	mTLE.9.u
ENSG00000124006	mTLE.7.o
ENSG00000124067	mTLE.5.o
ENSG00000124074	mTLE.16.o
ENSG00000124126	mTLE.17.o
ENSG00000124134	mTLE.16.u
ENSG00000124140	mTLE.8.u
ENSG00000124145	mTLE.1.o
ENSG00000124151	mTLE.13.o
ENSG00000124181	mTLE.9.u
ENSG00000124194	mTLE.2.u
ENSG00000124198	mTLE.14.o
ENSG00000124203	mTLE.3.o
ENSG00000124217	mTLE.16.u
ENSG00000124222	mTLE.17.o
ENSG00000124243	mTLE.21.o
ENSG00000124251	mTLE.17.o
ENSG00000124302	mTLE.21.o
ENSG00000124313	mTLE.2.u
ENSG00000124374	mTLE.4.o
ENSG00000124440	mTLE.13.o
ENSG00000124459	mTLE.11.o
ENSG00000124491	mTLE.14.o
ENSG00000124493	mTLE.6.u
ENSG00000124496	mTLE.6.u
ENSG00000124507	mTLE.2.u
ENSG00000124570	mTLE.18.u
ENSG00000124602	mTLE.9.u
ENSG00000124749	mTLE.7.o
ENSG00000124762	mTLE.20.o
ENSG00000124772	mTLE.16.u
ENSG00000124782	mTLE.19.o
ENSG00000124783	mTLE.19.o
ENSG00000124785	mTLE.8.u
ENSG00000124920	mTLE.17.o
ENSG00000124942	mTLE.5.o
ENSG00000125089	mTLE.13.o
ENSG00000125124	mTLE.1.o
ENSG00000125148	mTLE.1.o
ENSG00000125149	mTLE.7.u
ENSG00000125170	mTLE.2.u
ENSG00000125247	mTLE.9.u
ENSG00000125257	mTLE.5.o
ENSG00000125355	mTLE.1.o
ENSG00000125398	mTLE.20.o
ENSG00000125458	mTLE.12.u
ENSG00000125505	mTLE.3.o
ENSG00000125510	mTLE.2.u
ENSG00000125520	mTLE.14.u
ENSG00000125538	mTLE.20.o
ENSG00000125652	mTLE.14.u
ENSG00000125675	mTLE.21.o
ENSG00000125676	mTLE.12.u
ENSG00000125691	mTLE.15.u
ENSG00000125703	mTLE.17.o
ENSG00000125730	mTLE.14.u
ENSG00000125733	mTLE.1.o
ENSG00000125734	mTLE.16.o
ENSG00000125740	mTLE.20.o
ENSG00000125744	mTLE.8.u
ENSG00000125746	mTLE.17.o
ENSG00000125775	mTLE.11.u
ENSG00000125779	mTLE.11.u
ENSG00000125814	mTLE.2.u
ENSG00000125817	mTLE.12.u
ENSG00000125820	mTLE.9.u
ENSG00000125841	mTLE.8.u
ENSG00000125844	mTLE.12.u
ENSG00000125851	mTLE.2.u
ENSG00000125864	mTLE.16.u
ENSG00000125869	mTLE.16.u
ENSG00000125962	mTLE.12.o
ENSG00000125966	mTLE.18.o
ENSG00000125967	mTLE.16.u
ENSG00000125968	mTLE.20.o
ENSG00000125970	mTLE.12.u
ENSG00000125995	mTLE.14.u
ENSG00000126010	mTLE.14.o
ENSG00000126016	mTLE.5.o
ENSG00000126214	mTLE.2.u
ENSG00000126243	mTLE.16.u
ENSG00000126267	mTLE.11.u
ENSG00000126458	mTLE.7.o
ENSG00000126561	mTLE.16.o
ENSG00000126583	mTLE.8.u
ENSG00000126603	mTLE.1.o
ENSG00000126653	mTLE.15.u
ENSG00000126733	mTLE.3.o
ENSG00000126767	mTLE.16.u
ENSG00000126777	mTLE.18.u
ENSG00000126803	mTLE.17.o
ENSG00000126822	mTLE.17.o
ENSG00000126860	mTLE.17.o
ENSG00000126878	mTLE.17.o
ENSG00000126883	mTLE.16.o
ENSG00000126950	mTLE.21.o
ENSG00000127054	mTLE.9.u
ENSG00000127083	mTLE.13.o
ENSG00000127152	mTLE.21.o
ENSG00000127220	mTLE.8.u
ENSG00000127241	mTLE.5.o
ENSG00000127249	mTLE.5.o
ENSG00000127334	mTLE.14.o
ENSG00000127412	mTLE.9.u
ENSG00000127418	mTLE.1.o
ENSG00000127423	mTLE.16.u
ENSG00000127445	mTLE.8.u
ENSG00000127527	mTLE.14.u
ENSG00000127561	mTLE.8.u
ENSG00000127585	mTLE.8.u
ENSG00000127616	mTLE.11.u
ENSG00000127824	mTLE.8.u
ENSG00000127946	mTLE.17.o
ENSG00000127951	mTLE.10.o
ENSG00000127955	mTLE.9.u
ENSG00000128011	mTLE.8.u
ENSG00000128016	mTLE.20.o
ENSG00000128045	mTLE.6.u
ENSG00000128203	mTLE.16.u
ENSG00000128228	mTLE.14.u
ENSG00000128242	mTLE.17.o
ENSG00000128245	mTLE.2.u
ENSG00000128253	mTLE.16.u
ENSG00000128254	mTLE.3.o
ENSG00000128262	mTLE.1.o
ENSG00000128283	mTLE.17.o
ENSG00000128285	mTLE.2.u
ENSG00000128309	mTLE.16.o
ENSG00000128311	mTLE.16.o
ENSG00000128342	mTLE.20.o
ENSG00000128422	mTLE.6.u
ENSG00000128482	mTLE.16.u
ENSG00000128524	mTLE.11.u
ENSG00000128585	mTLE.10.o
ENSG00000128591	mTLE.16.o
ENSG00000128594	mTLE.16.u
ENSG00000128602	mTLE.7.o
ENSG00000128645	mTLE.9.u
ENSG00000128656	mTLE.2.u
ENSG00000128739	mTLE.8.u
ENSG00000128791	mTLE.11.o
ENSG00000128849	mTLE.5.o
ENSG00000128872	mTLE.12.o
ENSG00000128881	mTLE.14.o
ENSG00000128917	mTLE.20.o
ENSG00000128965	mTLE.16.u
ENSG00000128989	mTLE.6.u
ENSG00000129116	mTLE.5.o
ENSG00000129151	mTLE.5.o
ENSG00000129158	mTLE.11.u
ENSG00000129159	mTLE.16.u
ENSG00000129219	mTLE.7.o
ENSG00000129226	mTLE.19.o
ENSG00000129250	mTLE.3.u
ENSG00000129315	mTLE.14.o
ENSG00000129353	mTLE.5.o
ENSG00000129355	mTLE.8.u
ENSG00000129422	mTLE.4.o
ENSG00000129450	mTLE.10.o
ENSG00000129493	mTLE.11.o
ENSG00000129515	mTLE.3.u
ENSG00000129538	mTLE.17.o
ENSG00000129562	mTLE.7.o
ENSG00000129636	mTLE.18.o
ENSG00000129657	mTLE.10.o
ENSG00000129675	mTLE.5.o
ENSG00000129682	mTLE.8.u
ENSG00000129757	mTLE.9.u
ENSG00000129911	mTLE.8.u
ENSG00000129932	mTLE.17.o
ENSG00000129933	mTLE.9.u
ENSG00000129951	mTLE.8.u
ENSG00000129968	mTLE.14.u
ENSG00000129990	mTLE.8.u
ENSG00000129993	mTLE.16.u
ENSG00000130005	mTLE.12.u
ENSG00000130023	mTLE.12.u
ENSG00000130032	mTLE.16.u
ENSG00000130037	mTLE.1.o
ENSG00000130052	mTLE.13.o
ENSG00000130055	mTLE.5.o
ENSG00000130159	mTLE.11.u
ENSG00000130203	mTLE.14.u
ENSG00000130222	mTLE.13.o
ENSG00000130226	mTLE.3.o
ENSG00000130254	mTLE.9.u
ENSG00000130287	mTLE.16.u
ENSG00000130304	mTLE.9.u
ENSG00000130311	mTLE.11.u
ENSG00000130332	mTLE.14.u
ENSG00000130338	mTLE.11.o
ENSG00000130368	mTLE.21.o
ENSG00000130402	mTLE.9.u
ENSG00000130413	mTLE.1.o
ENSG00000130449	mTLE.4.o
ENSG00000130475	mTLE.9.u
ENSG00000130477	mTLE.18.o
ENSG00000130511	mTLE.11.u
ENSG00000130520	mTLE.11.u
ENSG00000130522	mTLE.20.o
ENSG00000130540	mTLE.8.u
ENSG00000130558	mTLE.8.u
ENSG00000130590	mTLE.8.u
ENSG00000130643	mTLE.11.u
ENSG00000130684	mTLE.9.u
ENSG00000130695	mTLE.4.o
ENSG00000130723	mTLE.12.o
ENSG00000130731	mTLE.11.u
ENSG00000130758	mTLE.8.u
ENSG00000130770	mTLE.11.u
ENSG00000130787	mTLE.17.o
ENSG00000130821	mTLE.13.o
ENSG00000130822	mTLE.8.u
ENSG00000130881	mTLE.8.u
ENSG00000130948	mTLE.9.u
ENSG00000130958	mTLE.17.o
ENSG00000130962	mTLE.4.o
ENSG00000130988	mTLE.15.u
ENSG00000131016	mTLE.16.u
ENSG00000131051	mTLE.12.u
ENSG00000131069	mTLE.17.o
ENSG00000131089	mTLE.3.o
ENSG00000131095	mTLE.5.o
ENSG00000131187	mTLE.16.u
ENSG00000131188	mTLE.11.u
ENSG00000131242	mTLE.14.o
ENSG00000131263	mTLE.12.o
ENSG00000131386	mTLE.18.u
ENSG00000131398	mTLE.3.o
ENSG00000131435	mTLE.1.o
ENSG00000131437	mTLE.8.u
ENSG00000131459	mTLE.7.o
ENSG00000131470	mTLE.12.u
ENSG00000131507	mTLE.2.u
ENSG00000131634	mTLE.13.o
ENSG00000131669	mTLE.7.o
ENSG00000131711	mTLE.11.u
ENSG00000131724	mTLE.10.o
ENSG00000131738	mTLE.6.u
ENSG00000131759	mTLE.16.u
ENSG00000131771	mTLE.1.o
ENSG00000131778	mTLE.16.o
ENSG00000131791	mTLE.14.o
ENSG00000131831	mTLE.16.u
ENSG00000131873	mTLE.13.o
ENSG00000131899	mTLE.16.o
ENSG00000131943	mTLE.16.u
ENSG00000131981	mTLE.7.o
ENSG00000132002	mTLE.20.o
ENSG00000132004	mTLE.16.u
ENSG00000132026	mTLE.8.u
ENSG00000132122	mTLE.3.u
ENSG00000132199	mTLE.17.o
ENSG00000132256	mTLE.19.o
ENSG00000132274	mTLE.10.o
ENSG00000132294	mTLE.12.o
ENSG00000132323	mTLE.9.u
ENSG00000132329	mTLE.14.u
ENSG00000132359	mTLE.16.u
ENSG00000132429	mTLE.16.u
ENSG00000132470	mTLE.7.o
ENSG00000132475	mTLE.18.u
ENSG00000132481	mTLE.20.o
ENSG00000132510	mTLE.20.o
ENSG00000132535	mTLE.3.o
ENSG00000132561	mTLE.7.o
ENSG00000132563	mTLE.11.u
ENSG00000132613	mTLE.5.o
ENSG00000132639	mTLE.2.u
ENSG00000132661	mTLE.20.o
ENSG00000132669	mTLE.1.o
ENSG00000132688	mTLE.7.o
ENSG00000132692	mTLE.1.o
ENSG00000132702	mTLE.4.o
ENSG00000132780	mTLE.17.o
ENSG00000132781	mTLE.9.u
ENSG00000132819	mTLE.20.o
ENSG00000132821	mTLE.8.u
ENSG00000132825	mTLE.1.o
ENSG00000132846	mTLE.3.u
ENSG00000132872	mTLE.18.o
ENSG00000132879	mTLE.8.u
ENSG00000132932	mTLE.18.o
ENSG00000132938	mTLE.6.u
ENSG00000132965	mTLE.10.o
ENSG00000133019	mTLE.18.o
ENSG00000133026	mTLE.18.o
ENSG00000133056	mTLE.9.u
ENSG00000133101	mTLE.2.u
ENSG00000133104	mTLE.2.o
ENSG00000133107	mTLE.12.o
ENSG00000133112	mTLE.15.u
ENSG00000133116	mTLE.21.o
ENSG00000133121	mTLE.4.o
ENSG00000133131	mTLE.14.u
ENSG00000133134	mTLE.11.u
ENSG00000133135	mTLE.21.o
ENSG00000133138	mTLE.14.u
ENSG00000133169	mTLE.11.u
ENSG00000133195	mTLE.10.o
ENSG00000133226	mTLE.17.o
ENSG00000133247	mTLE.9.u
ENSG00000133321	mTLE.16.o
ENSG00000133424	mTLE.3.o
ENSG00000133519	mTLE.6.u
ENSG00000133561	mTLE.10.o
ENSG00000133574	mTLE.10.o
ENSG00000133612	mTLE.8.u
ENSG00000133627	mTLE.3.o
ENSG00000133687	mTLE.12.o
ENSG00000133703	mTLE.12.o
ENSG00000133731	mTLE.13.o
ENSG00000133773	mTLE.14.u
ENSG00000133789	mTLE.11.o
ENSG00000133816	mTLE.3.o
ENSG00000133835	mTLE.9.u
ENSG00000133874	mTLE.20.o
ENSG00000133878	mTLE.16.u
ENSG00000133884	mTLE.16.o
ENSG00000133958	mTLE.16.u
ENSG00000133985	mTLE.6.u
ENSG00000134042	mTLE.19.o
ENSG00000134072	mTLE.21.o
ENSG00000134107	mTLE.20.o
ENSG00000134115	mTLE.16.u
ENSG00000134121	mTLE.15.o
ENSG00000134250	mTLE.5.o
ENSG00000134265	mTLE.9.o
ENSG00000134287	mTLE.18.o
ENSG00000134318	mTLE.14.o
ENSG00000134333	mTLE.6.u
ENSG00000134343	mTLE.6.u
ENSG00000134352	mTLE.10.o
ENSG00000134453	mTLE.18.u
ENSG00000134490	mTLE.16.u
ENSG00000134504	mTLE.19.u
ENSG00000134516	mTLE.19.o
ENSG00000134548	mTLE.5.o
ENSG00000134594	mTLE.9.u
ENSG00000134644	mTLE.14.o
ENSG00000134709	mTLE.18.o
ENSG00000134716	mTLE.9.u
ENSG00000134744	mTLE.14.u
ENSG00000134748	mTLE.5.o
ENSG00000134755	mTLE.19.o
ENSG00000134769	mTLE.5.o
ENSG00000134780	mTLE.18.o
ENSG00000134802	mTLE.1.o
ENSG00000134817	mTLE.5.o
ENSG00000134824	mTLE.5.o
ENSG00000134851	mTLE.4.o
ENSG00000134852	mTLE.14.o
ENSG00000134874	mTLE.16.u
ENSG00000134909	mTLE.15.o
ENSG00000134982	mTLE.14.o
ENSG00000134987	mTLE.14.o
ENSG00000135002	mTLE.18.o
ENSG00000135046	mTLE.1.o
ENSG00000135047	mTLE.16.o
ENSG00000135052	mTLE.5.o
ENSG00000135063	mTLE.7.o
ENSG00000135069	mTLE.5.o
ENSG00000135077	mTLE.19.o
ENSG00000135116	mTLE.21.o
ENSG00000135119	mTLE.8.u
ENSG00000135127	mTLE.8.u
ENSG00000135164	mTLE.9.u
ENSG00000135245	mTLE.1.o
ENSG00000135272	mTLE.5.o
ENSG00000135298	mTLE.18.o
ENSG00000135324	mTLE.16.u
ENSG00000135338	mTLE.16.o
ENSG00000135362	mTLE.9.u
ENSG00000135378	mTLE.13.o
ENSG00000135404	mTLE.7.o
ENSG00000135423	mTLE.2.u
ENSG00000135424	mTLE.7.o
ENSG00000135426	mTLE.6.u
ENSG00000135437	mTLE.16.o
ENSG00000135439	mTLE.8.u
ENSG00000135454	mTLE.3.o
ENSG00000135472	mTLE.18.o
ENSG00000135473	mTLE.9.u
ENSG00000135503	mTLE.18.o
ENSG00000135519	mTLE.8.u
ENSG00000135525	mTLE.17.o
ENSG00000135535	mTLE.3.u
ENSG00000135540	mTLE.19.o
ENSG00000135547	mTLE.20.o
ENSG00000135596	mTLE.9.u
ENSG00000135622	mTLE.12.o
ENSG00000135625	mTLE.16.u
ENSG00000135631	mTLE.2.u
ENSG00000135636	mTLE.9.u
ENSG00000135638	mTLE.3.o
ENSG00000135678	mTLE.4.o
ENSG00000135709	mTLE.12.o
ENSG00000135720	mTLE.11.o
ENSG00000135740	mTLE.21.o
ENSG00000135744	mTLE.5.o
ENSG00000135749	mTLE.8.u
ENSG00000135824	mTLE.14.o
ENSG00000135837	mTLE.10.o
ENSG00000135838	mTLE.1.o
ENSG00000135862	mTLE.1.o
ENSG00000135905	mTLE.17.o
ENSG00000135912	mTLE.12.u
ENSG00000135916	mTLE.1.o
ENSG00000135926	mTLE.2.o
ENSG00000135929	mTLE.17.o
ENSG00000135931	mTLE.8.u
ENSG00000135973	mTLE.14.o
ENSG00000135976	mTLE.9.u
ENSG00000136051	mTLE.11.o
ENSG00000136052	mTLE.12.o
ENSG00000136068	mTLE.12.u
ENSG00000136098	mTLE.17.o
ENSG00000136099	mTLE.21.o
ENSG00000136144	mTLE.11.o
ENSG00000136153	mTLE.2.u
ENSG00000136158	mTLE.20.o
ENSG00000136167	mTLE.10.o
ENSG00000136237	mTLE.4.o
ENSG00000136250	mTLE.10.o
ENSG00000136261	mTLE.16.u
ENSG00000136267	mTLE.3.o
ENSG00000136274	mTLE.17.o
ENSG00000136295	mTLE.16.u
ENSG00000136297	mTLE.16.u
ENSG00000136381	mTLE.14.o
ENSG00000136436	mTLE.3.u
ENSG00000136451	mTLE.11.o
ENSG00000136490	mTLE.21.o
ENSG00000136518	mTLE.9.u
ENSG00000136531	mTLE.18.o
ENSG00000136535	mTLE.6.u
ENSG00000136541	mTLE.17.o
ENSG00000136630	mTLE.20.o
ENSG00000136636	mTLE.3.u
ENSG00000136689	mTLE.20.o
ENSG00000136717	mTLE.17.o
ENSG00000136732	mTLE.19.o
ENSG00000136770	mTLE.12.u
ENSG00000136802	mTLE.1.o
ENSG00000136826	mTLE.20.o
ENSG00000136830	mTLE.1.o
ENSG00000136854	mTLE.18.o
ENSG00000136861	mTLE.17.o
ENSG00000136867	mTLE.17.o
ENSG00000136869	mTLE.19.o
ENSG00000136883	mTLE.6.u
ENSG00000136928	mTLE.2.u
ENSG00000136938	mTLE.18.u
ENSG00000136942	mTLE.15.u
ENSG00000136950	mTLE.8.u
ENSG00000136960	mTLE.17.o
ENSG00000136999	mTLE.21.o
ENSG00000137070	mTLE.7.o
ENSG00000137076	mTLE.15.u
ENSG00000137103	mTLE.16.u
ENSG00000137106	mTLE.12.u
ENSG00000137142	mTLE.8.u
ENSG00000137154	mTLE.15.u
ENSG00000137171	mTLE.9.u
ENSG00000137193	mTLE.20.o
ENSG00000137198	mTLE.7.o
ENSG00000137216	mTLE.16.u
ENSG00000137221	mTLE.17.o
ENSG00000137252	mTLE.6.u
ENSG00000137261	mTLE.2.u
ENSG00000137267	mTLE.8.u
ENSG00000137269	mTLE.13.o
ENSG00000137309	mTLE.16.u
ENSG00000137331	mTLE.20.o
ENSG00000137462	mTLE.13.o
ENSG00000137491	mTLE.10.o
ENSG00000137494	mTLE.3.o
ENSG00000137497	mTLE.9.u
ENSG00000137502	mTLE.11.o
ENSG00000137507	mTLE.20.o
ENSG00000137509	mTLE.5.o
ENSG00000137642	mTLE.19.o
ENSG00000137693	mTLE.5.o
ENSG00000137710	mTLE.16.o
ENSG00000137727	mTLE.12.o
ENSG00000137747	mTLE.21.o
ENSG00000137752	mTLE.19.o
ENSG00000137770	mTLE.14.o
ENSG00000137801	mTLE.20.o
ENSG00000137818	mTLE.15.u
ENSG00000137825	mTLE.8.u
ENSG00000137831	mTLE.12.u
ENSG00000137843	mTLE.2.u
ENSG00000137871	mTLE.9.u
ENSG00000137936	mTLE.1.o
ENSG00000137941	mTLE.4.o
ENSG00000137942	mTLE.1.o
ENSG00000137968	mTLE.16.u
ENSG00000138018	mTLE.12.o
ENSG00000138028	mTLE.8.u
ENSG00000138029	mTLE.2.o
ENSG00000138032	mTLE.13.o
ENSG00000138035	mTLE.4.o
ENSG00000138078	mTLE.12.o
ENSG00000138080	mTLE.7.o
ENSG00000138119	mTLE.19.o
ENSG00000138135	mTLE.20.o
ENSG00000138152	mTLE.17.o
ENSG00000138162	mTLE.8.u
ENSG00000138185	mTLE.10.o
ENSG00000138190	mTLE.12.o
ENSG00000138193	mTLE.5.o
ENSG00000138207	mTLE.8.u
ENSG00000138303	mTLE.1.o
ENSG00000138326	mTLE.15.u
ENSG00000138336	mTLE.11.o
ENSG00000138378	mTLE.6.u
ENSG00000138379	mTLE.1.o
ENSG00000138380	mTLE.11.o
ENSG00000138398	mTLE.15.u
ENSG00000138411	mTLE.11.o
ENSG00000138433	mTLE.14.u
ENSG00000138434	mTLE.2.o
ENSG00000138439	mTLE.12.o
ENSG00000138448	mTLE.11.o
ENSG00000138449	mTLE.19.o
ENSG00000138468	mTLE.9.u
ENSG00000138587	mTLE.14.u
ENSG00000138593	mTLE.4.o
ENSG00000138600	mTLE.11.o
ENSG00000138606	mTLE.8.u
ENSG00000138613	mTLE.11.o
ENSG00000138622	mTLE.16.u
ENSG00000138640	mTLE.16.u
ENSG00000138646	mTLE.16.o
ENSG00000138660	mTLE.12.o
ENSG00000138669	mTLE.6.u
ENSG00000138685	mTLE.5.o
ENSG00000138686	mTLE.12.o
ENSG00000138696	mTLE.5.o
ENSG00000138698	mTLE.7.u
ENSG00000138722	mTLE.14.o
ENSG00000138738	mTLE.1.o
ENSG00000138756	mTLE.5.o
ENSG00000138757	mTLE.12.o
ENSG00000138759	mTLE.6.u
ENSG00000138767	mTLE.14.o
ENSG00000138769	mTLE.6.u
ENSG00000138780	mTLE.11.o
ENSG00000138814	mTLE.3.o
ENSG00000138834	mTLE.11.u
ENSG00000138867	mTLE.12.u
ENSG00000138944	mTLE.16.u
ENSG00000138964	mTLE.19.o
ENSG00000139112	mTLE.2.u
ENSG00000139132	mTLE.11.o
ENSG00000139133	mTLE.11.o
ENSG00000139146	mTLE.10.o
ENSG00000139168	mTLE.7.o
ENSG00000139174	mTLE.3.o
ENSG00000139182	mTLE.2.u
ENSG00000139200	mTLE.8.u
ENSG00000139278	mTLE.14.o
ENSG00000139287	mTLE.14.o
ENSG00000139292	mTLE.4.o
ENSG00000139323	mTLE.1.o
ENSG00000139324	mTLE.14.o
ENSG00000139350	mTLE.8.o
ENSG00000139352	mTLE.7.o
ENSG00000139364	mTLE.12.o
ENSG00000139370	mTLE.16.o
ENSG00000139405	mTLE.16.u
ENSG00000139410	mTLE.7.o
ENSG00000139433	mTLE.17.o
ENSG00000139438	mTLE.17.o
ENSG00000139514	mTLE.14.o
ENSG00000139517	mTLE.14.o
ENSG00000139629	mTLE.9.u
ENSG00000139631	mTLE.9.u
ENSG00000139687	mTLE.19.o
ENSG00000139714	mTLE.11.u
ENSG00000139725	mTLE.6.u
ENSG00000139734	mTLE.1.o
ENSG00000139737	mTLE.4.o
ENSG00000139767	mTLE.6.u
ENSG00000139793	mTLE.11.o
ENSG00000139800	mTLE.1.o
ENSG00000139835	mTLE.1.o
ENSG00000139874	mTLE.16.u
ENSG00000139915	mTLE.1.u
ENSG00000139921	mTLE.5.o
ENSG00000139926	mTLE.19.o
ENSG00000139970	mTLE.2.u
ENSG00000139971	mTLE.16.u
ENSG00000139973	mTLE.12.o
ENSG00000139998	mTLE.2.u
ENSG00000140015	mTLE.6.u
ENSG00000140022	mTLE.5.o
ENSG00000140043	mTLE.16.o
ENSG00000140067	mTLE.20.o
ENSG00000140105	mTLE.16.u
ENSG00000140262	mTLE.11.o
ENSG00000140263	mTLE.1.o
ENSG00000140264	mTLE.15.u
ENSG00000140265	mTLE.11.o
ENSG00000140280	mTLE.3.o
ENSG00000140379	mTLE.20.o
ENSG00000140396	mTLE.14.o
ENSG00000140400	mTLE.9.u
ENSG00000140450	mTLE.1.o
ENSG00000140455	mTLE.16.o
ENSG00000140479	mTLE.17.o
ENSG00000140488	mTLE.16.u
ENSG00000140497	mTLE.2.o
ENSG00000140526	mTLE.12.o
ENSG00000140557	mTLE.21.o
ENSG00000140575	mTLE.9.u
ENSG00000140577	mTLE.17.o
ENSG00000140600	mTLE.9.u
ENSG00000140743	mTLE.16.u
ENSG00000140750	mTLE.9.u
ENSG00000140798	mTLE.6.u
ENSG00000140830	mTLE.13.o
ENSG00000140848	mTLE.9.u
ENSG00000140854	mTLE.3.o
ENSG00000140931	mTLE.7.o
ENSG00000140939	mTLE.9.u
[truncated: 29,730 more rows]
