# Supplementary material for: Identification of gene regulatory networks affected across drug-resistant epilepsies
Source: Nat Commun. 2024 Mar 11;15:2180. doi: 10.1038/s41467-024-46592-2 (PMC10928184; doi:10.1038/s41467-024-46592-2)
Supplement: Supplementary file 6 — Supplementary Data 3 [file 41467_2024_46592_MOESM6_ESM.xlsx]

## Sheet: Sheet1
Supplementary Data 3: Differential coexpression. Significance of the differential coexpression was defined using a permutation test (n = 10,000 permutations) of samples over cohorts.
Condition	Module	Comparison	R2_background	R2_condition	Difference_Median	P-value
FCD2b	FCD2b.1.o	FCD2b_disease_vs_FCD2b_control	0.206612	0.481428	0.275	0.0167983
FCD2b	FCD2b.1.u	FCD2b_disease_vs_FCD2b_control	0.188925	0.34799	0.159	9.999e-05
FCD2b	FCD2b.10.o	FCD2b_disease_vs_FCD2b_control	0.440413	0.604982	0.165	0.0952905
FCD2b	FCD2b.10.u	FCD2b_disease_vs_FCD2b_control	0.477355	0.600107	0.123	0.172883
FCD2b	FCD2b.11.o	FCD2b_disease_vs_FCD2b_control	0.259174	0.485611	0.226	0.0441956
FCD2b	FCD2b.11.u	FCD2b_disease_vs_FCD2b_control	0.278017	0.509181	0.231	0.0655934
FCD2b	FCD2b.12.o	FCD2b_disease_vs_FCD2b_control	0.107107	0.33124	0.224	0
FCD2b	FCD2b.12.u	FCD2b_disease_vs_FCD2b_control	0.145785	0.401987	0.256	0.00149985
FCD2b	FCD2b.13.o	FCD2b_disease_vs_FCD2b_control	0.182562	0.527954	0.345	0.00139986
FCD2b	FCD2b.13.u	FCD2b_disease_vs_FCD2b_control	0.393471	0.604361	0.211	0.0247975
FCD2b	FCD2b.14.o	FCD2b_disease_vs_FCD2b_control	0.416612	0.690921	0.274	0.0208979
FCD2b	FCD2b.14.u	FCD2b_disease_vs_FCD2b_control	0.0955372	0.588872	0.493	0
FCD2b	FCD2b.2.o	FCD2b_disease_vs_FCD2b_control	0.0955372	0.259786	0.164	0.0019998
FCD2b	FCD2b.2.u	FCD2b_disease_vs_FCD2b_control	0.182562	0.247999	0.065	0.243276
FCD2b	FCD2b.3.o	FCD2b_disease_vs_FCD2b_control	0.223471	0.420417	0.197	0.0309969
FCD2b	FCD2b.3.u	FCD2b_disease_vs_FCD2b_control	0.16	0.443257	0.283	0.0069993
FCD2b	FCD2b.4.o	FCD2b_disease_vs_FCD2b_control	0.452562	0.529898	0.077	0.193681
FCD2b	FCD2b.4.u	FCD2b_disease_vs_FCD2b_control	0.240992	0.382378	0.141	0.105789
FCD2b	FCD2b.5.o	FCD2b_disease_vs_FCD2b_control	0.287686	0.726369	0.439	9.999e-05
FCD2b	FCD2b.5.u	FCD2b_disease_vs_FCD2b_control	0.42843	0.73748	0.309	0.00079992
FCD2b	FCD2b.6.o	FCD2b_disease_vs_FCD2b_control	0.15281	0.590925	0.438	0
FCD2b	FCD2b.6.u	FCD2b_disease_vs_FCD2b_control	0.182562	0.606962	0.424	0
FCD2b	FCD2b.7.o	FCD2b_disease_vs_FCD2b_control	0.254587	0.789793	0.535	0
FCD2b	FCD2b.7.u	FCD2b_disease_vs_FCD2b_control	0.61124	0.814337	0.203	0.0145985
FCD2b	FCD2b.8.o	FCD2b_disease_vs_FCD2b_control	0.15281	0.529412	0.377	0
FCD2b	FCD2b.8.u	FCD2b_disease_vs_FCD2b_control	0.223471	0.509181	0.286	0.00269973
FCD2b	FCD2b.9.o	FCD2b_disease_vs_FCD2b_control	0.145785	0.29372	0.148	0.00149985
FCD2b	FCD2b.9.u	FCD2b_disease_vs_FCD2b_control	0.145785	0.285884	0.14	0.00089991
mTLE	mTLE.1.o	mTLE_disease_vs_mTLE_control	0.117551	0.224243	0.107	0.131587
mTLE	mTLE.1.u	mTLE_disease_vs_mTLE_control	0.275638	0.215997	-0.06	0.391761
mTLE	mTLE.10.o	mTLE_disease_vs_mTLE_control	0.279388	0.444546	0.165	0.0327967
mTLE	mTLE.11.o	mTLE_disease_vs_mTLE_control	0.148776	0.347636	0.199	0.0266973
mTLE	mTLE.11.u	mTLE_disease_vs_mTLE_control	0.232462	0.409584	0.177	0.0689931
mTLE	mTLE.12.o	mTLE_disease_vs_mTLE_control	0.460459	0.556758	0.096	0.109889
mTLE	mTLE.12.u	mTLE_disease_vs_mTLE_control	0.215561	0.462263	0.247	0.00279972
mTLE	mTLE.13.o	mTLE_disease_vs_mTLE_control	0.183673	0.498821	0.315	0
mTLE	mTLE.13.u	mTLE_disease_vs_mTLE_control	0.068023	0.46669	0.399	0
mTLE	mTLE.14.o	mTLE_disease_vs_mTLE_control	0.1225	0.341347	0.219	0.00739926
mTLE	mTLE.14.u	mTLE_disease_vs_mTLE_control	0.177602	0.267228	0.09	0.089591
mTLE	mTLE.15.o	mTLE_disease_vs_mTLE_control	0.402584	0.628114	0.226	0.0285971
mTLE	mTLE.15.u	mTLE_disease_vs_mTLE_control	0.505115	0.607757	0.103	0.10289
mTLE	mTLE.16.o	mTLE_disease_vs_mTLE_control	0.21889	0.263737	0.045	0.411559
mTLE	mTLE.16.u	mTLE_disease_vs_mTLE_control	0.347258	0.244913	-0.102	0.217978
mTLE	mTLE.17.o	mTLE_disease_vs_mTLE_control	0.515319	0.592985	0.078	0.252175
mTLE	mTLE.18.o	mTLE_disease_vs_mTLE_control	0.7225	0.668067	-0.054	0.39766
mTLE	mTLE.18.u	mTLE_disease_vs_mTLE_control	0.500051	0.658966	0.159	0.192781
mTLE	mTLE.19.o	mTLE_disease_vs_mTLE_control	0.318418	0.304269	-0.014	0.557644
mTLE	mTLE.19.u	mTLE_disease_vs_mTLE_control	0.180625	0.313107	0.132	0.177782
mTLE	mTLE.2.o	mTLE_disease_vs_mTLE_control	0.406409	0.640191	0.234	0.108989
mTLE	mTLE.2.u	mTLE_disease_vs_mTLE_control	0.680625	0.633402	-0.047	0.434957
mTLE	mTLE.20.o	mTLE_disease_vs_mTLE_control	0.157156	0.379375	0.222	0
mTLE	mTLE.21.o	mTLE_disease_vs_mTLE_control	0.322462	0.32805	0.006	0.39706
mTLE	mTLE.3.o	mTLE_disease_vs_mTLE_control	0.634298	0.541692	-0.093	0.258574
mTLE	mTLE.3.u	mTLE_disease_vs_mTLE_control	0.460459	0.524476	0.064	0.379562
mTLE	mTLE.4.o	mTLE_disease_vs_mTLE_control	0.49	0.55722	0.067	0.336966
mTLE	mTLE.5.o	mTLE_disease_vs_mTLE_control	0.275625	0.500245	0.225	0.0812919
mTLE	mTLE.5.u	mTLE_disease_vs_mTLE_control	0.235918	0.434499	0.199	0.0583942
mTLE	mTLE.6.o	mTLE_disease_vs_mTLE_control	0.431849	0.272058	-0.16	0.255874
mTLE	mTLE.6.u	mTLE_disease_vs_mTLE_control	0.41787	0.349099	-0.069	0.369063
mTLE	mTLE.7.o	mTLE_disease_vs_mTLE_control	0.235918	0.483738	0.248	0.0319968
mTLE	mTLE.7.u	mTLE_disease_vs_mTLE_control	0.453246	0.500282	0.047	0.310669
mTLE	mTLE.8.o	mTLE_disease_vs_mTLE_control	0.53868	0.664395	0.126	0.189981
mTLE	mTLE.8.u	mTLE_disease_vs_mTLE_control	0.485013	0.551407	0.066	0.259574
mTLE	mTLE.9.o	mTLE_disease_vs_mTLE_control	0.246441	0.292313	0.046	0.134487
mTLE	mTLE.9.u	mTLE_disease_vs_mTLE_control	0.196122	0.274029	0.078	0.0913909
TSC	TSC.1.o	TSC_disease_vs_TSC_control	0.160976	0.399713	0.239	0.041958
TSC	TSC.1.u	TSC_disease_vs_TSC_control	0.206612	0.393167	0.187	0.120879
TSC	TSC.10.o	TSC_disease_vs_TSC_control	0.17088	0.4973	0.326	0.016983
TSC	TSC.10.u	TSC_disease_vs_TSC_control	0.389679	0.654628	0.265	0.038961
TSC	TSC.11.o	TSC_disease_vs_TSC_control	0.100535	0.617347	0.517	0.000999001
TSC	TSC.11.u	TSC_disease_vs_TSC_control	0.260754	0.761014	0.5	0.003996
TSC	TSC.12.o	TSC_disease_vs_TSC_control	0.0929506	0.309886	0.217	0.000999001
TSC	TSC.12.u	TSC_disease_vs_TSC_control	0.133038	0.342523	0.209	0.024975
TSC	TSC.13.o	TSC_disease_vs_TSC_control	0.0955372	0.588492	0.493	0.000999001
TSC	TSC.13.u	TSC_disease_vs_TSC_control	0.133038	0.613051	0.48	0.002997
TSC	TSC.14.o	TSC_disease_vs_TSC_control	0.15229	0.635641	0.483	0.003996
TSC	TSC.14.u	TSC_disease_vs_TSC_control	0.151367	0.61877	0.467	0.000999001
TSC	TSC.15.o	TSC_disease_vs_TSC_control	0.36	0.49854	0.139	0.220779
TSC	TSC.15.u	TSC_disease_vs_TSC_control	0.331497	0.409367	0.078	0.342657
TSC	TSC.2.o	TSC_disease_vs_TSC_control	0.229238	0.635851	0.407	0.004995
TSC	TSC.2.u	TSC_disease_vs_TSC_control	0.253039	0.637301	0.384	0.00699301
TSC	TSC.3.o	TSC_disease_vs_TSC_control	0.0999261	0.355027	0.255	0.003996
TSC	TSC.3.u	TSC_disease_vs_TSC_control	0.124316	0.329506	0.205	0.048951
TSC	TSC.4.o	TSC_disease_vs_TSC_control	0.17088	0.511464	0.341	0.010989
TSC	TSC.4.u	TSC_disease_vs_TSC_control	0.273319	0.422775	0.149	0.162837
TSC	TSC.5.o	TSC_disease_vs_TSC_control	0.103177	0.235918	0.133	0.044955
TSC	TSC.5.u	TSC_disease_vs_TSC_control	0.164885	0.257528	0.093	0.225774
TSC	TSC.6.o	TSC_disease_vs_TSC_control	0.0811387	0.343061	0.262	0.012987
TSC	TSC.6.u	TSC_disease_vs_TSC_control	0.0999261	0.334962	0.235	0.017982
TSC	TSC.7.o	TSC_disease_vs_TSC_control	0.151367	0.478564	0.327	0.000999001
TSC	TSC.7.u	TSC_disease_vs_TSC_control	0.160976	0.466367	0.305	0.00899101
TSC	TSC.8.o	TSC_disease_vs_TSC_control	0.354915	0.730086	0.375	0.014985
TSC	TSC.8.u	TSC_disease_vs_TSC_control	0.417757	0.782058	0.364	0.013986
TSC	TSC.9.o	TSC_disease_vs_TSC_control	0.404959	0.539717	0.135	0.204795
TSC	TSC.9.u	TSC_disease_vs_TSC_control	0.483195	0.582527	0.099	0.271728
mTOR	mTOR.1.o	mTOR_disease_vs_mTOR_control	0.174876	0.501041	0.326	0.016983
mTOR	mTOR.1.u	mTOR_disease_vs_mTOR_control	0.0695041	0.465434	0.396	0.0659341
mTOR	mTOR.10.o	mTOR_disease_vs_mTOR_control	0.182562	0.544806	0.362	0.00999001
mTOR	mTOR.10.u	mTOR_disease_vs_mTOR_control	0.19843	0.552214	0.354	0.015984
mTOR	mTOR.11.o	mTOR_disease_vs_mTOR_control	0.107107	0.326328	0.219	0.00899101
mTOR	mTOR.11.u	mTOR_disease_vs_mTOR_control	0.174876	0.357602	0.183	0.0789211
mTOR	mTOR.12.o	mTOR_disease_vs_mTOR_control	0.597107	0.66365	0.067	0.32967
mTOR	mTOR.12.u	mTOR_disease_vs_mTOR_control	0.416612	0.628979	0.212	0.0999001
mTOR	mTOR.13.o	mTOR_disease_vs_mTOR_control	0.36	0.432204	0.072	0.371628
mTOR	mTOR.2.o	mTOR_disease_vs_mTOR_control	0.328017	0.599182	0.271	0.035964
mTOR	mTOR.2.u	mTOR_disease_vs_mTOR_control	0.125702	0.366413	0.241	0.0859141
mTOR	mTOR.3.o	mTOR_disease_vs_mTOR_control	0.214959	0.381003	0.166	0.11988
mTOR	mTOR.3.u	mTOR_disease_vs_mTOR_control	0.206612	0.378021	0.171	0.113886
mTOR	mTOR.4.o	mTOR_disease_vs_mTOR_control	0.206612	0.490852	0.284	0.037962
mTOR	mTOR.4.u	mTOR_disease_vs_mTOR_control	0.404959	0.559373	0.154	0.141858
mTOR	mTOR.5.o	mTOR_disease_vs_mTOR_control	0.132231	0.366342	0.234	0.012987
mTOR	mTOR.5.u	mTOR_disease_vs_mTOR_control	0.119339	0.395912	0.277	0.010989
mTOR	mTOR.6.o	mTOR_disease_vs_mTOR_control	0.477355	0.647081	0.17	0.125874
mTOR	mTOR.6.u	mTOR_disease_vs_mTOR_control	0.50281	0.666447	0.164	0.172827
mTOR	mTOR.7.o	mTOR_disease_vs_mTOR_control	0.145785	0.330949	0.185	0.032967
mTOR	mTOR.7.u	mTOR_disease_vs_mTOR_control	0.240992	0.338275	0.097	0.246753
mTOR	mTOR.8.o	mTOR_disease_vs_mTOR_control	0.393471	0.545028	0.152	0.151848
mTOR	mTOR.8.u	mTOR_disease_vs_mTOR_control	0.307521	0.491736	0.184	0.108891
mTOR	mTOR.9.o	mTOR_disease_vs_mTOR_control	0.278017	0.505492	0.227	0.0819181
mTOR	mTOR.9.u	mTOR_disease_vs_mTOR_control	0.297521	0.501833	0.204	0.127872
