# Supplementary material for: Identification of gene regulatory networks affected across drug-resistant epilepsies
Source: Nat Commun. 2024 Mar 11;15:2180. doi: 10.1038/s41467-024-46592-2 (PMC10928184; doi:10.1038/s41467-024-46592-2)
Supplement: Supplementary file 7 — Supplementary Data 4 [file 41467_2024_46592_MOESM7_ESM.xlsx]

## Sheet: Sheet1
Supplementary Data 4: Functional annotation. A hypergeometric test was used to assess the significance of enriched pathway terms or marker gene signatures using a false discovery rate (FDR) correction.
Condition	Module	Query	Pathway_id	Pathway_name	Reference	Intersection	P-value	FDR	Database
FCD2b	FCD2b.1.o	340	0000187	activation of MAPK activity	131	9	8.28577e-05	0.00681292	GO_biological_process_human
FCD2b	FCD2b.1.o	340	0001501	skeletal system development	379	19	1.39825e-06	0.000339272	GO_biological_process_human
FCD2b	FCD2b.1.o	340	0001503	ossification	219	10	0.00092308	0.0318926	GO_biological_process_human
FCD2b	FCD2b.1.o	340	0001568	blood vessel development	408	15	0.000551178	0.0230582	GO_biological_process_human
FCD2b	FCD2b.1.o	340	0001655	urogenital system development	264	13	7.8064e-05	0.00666952	GO_biological_process_human
FCD2b	FCD2b.1.o	340	0001704	formation of primary germ layer	93	6	0.00176477	0.0484015	GO_biological_process_human
FCD2b	FCD2b.1.o	340	0001725	stress fiber	58	7	1.39546e-05	0.000519642	GO_cellular_component_human
FCD2b	FCD2b.1.o	340	0001726	ruffle	142	10	2.71654e-05	0.000849732	GO_cellular_component_human
FCD2b	FCD2b.1.o	340	0001819	positive regulation of cytokine production	350	13	0.00115725	0.0367533	GO_biological_process_human
FCD2b	FCD2b.1.o	340	0001822	kidney development	227	10	0.00121024	0.0378676	GO_biological_process_human
FCD2b	FCD2b.1.o	340	0001936	regulation of endothelial cell proliferation	104	7	0.000576846	0.0239668	GO_biological_process_human
FCD2b	FCD2b.1.o	340	0001972	retinoic acid binding	14	3	0.000826588	0.0383092	GO_molecular_function_human
FCD2b	FCD2b.1.o	340	0002009	morphogenesis of an epithelium	346	18	1.57372e-06	0.000367162	GO_biological_process_human
FCD2b	FCD2b.1.o	340	0002011	morphogenesis of an epithelial sheet	40	6	1.62899e-05	0.00214814	GO_biological_process_human
FCD2b	FCD2b.1.o	340	0002064	epithelial cell development	164	9	0.000447767	0.020577	GO_biological_process_human
FCD2b	FCD2b.1.o	340	0002088	lens development in camera-type eye	57	5	0.00108925	0.0355237	GO_biological_process_human
FCD2b	FCD2b.1.o	340	0002092	positive regulation of receptor internalization	20	4	0.00014036	0.00941585	GO_biological_process_human
FCD2b	FCD2b.1.o	340	0002237	response to molecule of bacterial origin	277	13	0.00012628	0.00901196	GO_biological_process_human
FCD2b	FCD2b.1.o	340	0002283	neutrophil activation involved in immune response	379	15	0.000254713	0.0136734	GO_biological_process_human
FCD2b	FCD2b.1.o	340	0002449	lymphocyte mediated immunity	122	10	7.17089e-06	0.0011648	GO_biological_process_human
FCD2b	FCD2b.1.o	340	0002455	humoral immune response mediated by circulating immunoglobulin	42	8	8.91421e-08	6.00818e-05	GO_biological_process_human
FCD2b	FCD2b.1.o	340	0002460	adaptive immune response based on somatic recombination of immune receptors built from immunoglobulin superfamily domains	137	10	1.99157e-05	0.00256227	GO_biological_process_human
FCD2b	FCD2b.1.o	340	0002475	antigen processing and presentation via MHC class Ib	12	3	0.000509843	0.0224109	GO_biological_process_human
FCD2b	FCD2b.1.o	340	0002483	antigen processing and presentation of endogenous peptide antigen	14	3	0.000826588	0.0298457	GO_biological_process_human
FCD2b	FCD2b.1.o	340	0002521	leukocyte differentiation	271	12	0.000386731	0.0181853	GO_biological_process_human
FCD2b	FCD2b.1.o	340	0002526	acute inflammatory response	53	5	0.00078051	0.0288694	GO_biological_process_human
FCD2b	FCD2b.1.o	340	0002576	platelet degranulation	109	8	0.000129697	0.00914818	GO_biological_process_human
FCD2b	FCD2b.1.o	340	0002683	negative regulation of immune system process	376	16	6.92754e-05	0.00615968	GO_biological_process_human
FCD2b	FCD2b.1.o	340	0002685	regulation of leukocyte migration	162	11	1.52551e-05	0.00210312	GO_biological_process_human
FCD2b	FCD2b.1.o	340	0002695	negative regulation of leukocyte activation	155	9	0.000295877	0.014833	GO_biological_process_human
FCD2b	FCD2b.1.o	340	0002696	positive regulation of leukocyte activation	271	11	0.00135682	0.0409477	GO_biological_process_human
FCD2b	FCD2b.1.o	340	0002697	regulation of immune effector process	329	20	3.33385e-08	2.52789e-05	GO_biological_process_human
FCD2b	FCD2b.1.o	340	0002698	negative regulation of immune effector process	97	9	7.51718e-06	0.00116921	GO_biological_process_human
FCD2b	FCD2b.1.o	340	0002700	regulation of production of molecular mediator of immune response	120	7	0.00134211	0.0407061	GO_biological_process_human
FCD2b	FCD2b.1.o	340	0002701	negative regulation of production of molecular mediator of immune response	34	4	0.00115544	0.0367533	GO_biological_process_human
FCD2b	FCD2b.1.o	340	0002706	regulation of lymphocyte mediated immunity	118	7	0.00121731	0.0378676	GO_biological_process_human
FCD2b	FCD2b.1.o	340	0002707	negative regulation of lymphocyte mediated immunity	30	4	0.000712778	0.02727	GO_biological_process_human
FCD2b	FCD2b.1.o	340	0002709	regulation of T cell mediated immunity	58	5	0.00117883	0.0372437	GO_biological_process_human
FCD2b	FCD2b.1.o	340	0002711	positive regulation of T cell mediated immunity	38	4	0.00176182	0.0484015	GO_biological_process_human
FCD2b	FCD2b.1.o	340	0002718	regulation of cytokine production involved in immune response	76	6	0.000614209	0.0250845	GO_biological_process_human
FCD2b	FCD2b.1.o	340	0002819	regulation of adaptive immune response	134	9	9.86515e-05	0.00797893	GO_biological_process_human
FCD2b	FCD2b.1.o	340	0002822	regulation of adaptive immune response based on somatic recombination of immune receptors built from immunoglobulin superfamily domains	122	9	4.75895e-05	0.00489284	GO_biological_process_human
FCD2b	FCD2b.1.o	340	0002823	negative regulation of adaptive immune response based on somatic recombination of immune receptors built from immunoglobulin superfamily domains	36	4	0.00143643	0.0427126	GO_biological_process_human
FCD2b	FCD2b.1.o	340	0002828	regulation of type 2 immune response	28	4	0.000544122	0.0230582	GO_biological_process_human
FCD2b	FCD2b.1.o	340	0002920	regulation of humoral immune response	65	8	2.90015e-06	0.000606632	GO_biological_process_human
FCD2b	FCD2b.1.o	340	0003012	muscle system process	258	12	0.000247753	0.0135721	GO_biological_process_human
FCD2b	FCD2b.1.o	340	0003413	chondrocyte differentiation involved in endochondral bone morphogenesis	29	4	0.000624424	0.0250845	GO_biological_process_human
FCD2b	FCD2b.1.o	340	0003416	endochondral bone growth	37	6	1.0213e-05	0.00147504	GO_biological_process_human
FCD2b	FCD2b.1.o	340	0003417	growth plate cartilage development	29	4	0.000624424	0.0250845	GO_biological_process_human
FCD2b	FCD2b.1.o	340	0003433	chondrocyte development involved in endochondral bone morphogenesis	23	4	0.000248353	0.0135721	GO_biological_process_human
FCD2b	FCD2b.1.o	340	0003779	actin binding	366	21	4.06673e-08	2.45021e-05	GO_molecular_function_human
FCD2b	FCD2b.1.o	340	0004175	endopeptidase activity	303	13	0.000302968	0.0237204	GO_molecular_function_human
FCD2b	FCD2b.1.o	340	0004857	enzyme inhibitor activity	275	13	0.00011751	0.0169626	GO_molecular_function_human
FCD2b	FCD2b.1.o	340	0004866	endopeptidase inhibitor activity	118	8	0.000224601	0.0237204	GO_molecular_function_human
FCD2b	FCD2b.1.o	340	0005178	integrin binding	122	11	9.73566e-07	0.000391049	GO_molecular_function_human
FCD2b	FCD2b.1.o	340	0005200	structural constituent of cytoskeleton	76	6	0.000614209	0.0355365	GO_molecular_function_human
FCD2b	FCD2b.1.o	340	0005201	extracellular matrix structural constituent	147	14	1.60086e-08	1.92904e-05	GO_molecular_function_human
FCD2b	FCD2b.1.o	340	0005518	collagen binding	61	8	1.77435e-06	0.000534522	GO_molecular_function_human
FCD2b	FCD2b.1.o	340	0005523	tropomyosin binding	13	3	0.000656093	0.0355365	GO_molecular_function_human
FCD2b	FCD2b.1.o	340	0005539	glycosaminoglycan binding	186	9	0.00110034	0.045485	GO_molecular_function_human
FCD2b	FCD2b.1.o	340	0005581	collagen trimer	84	6	0.0010425	0.0125421	GO_cellular_component_human
FCD2b	FCD2b.1.o	340	0005604	basement membrane	89	9	3.6793e-06	0.000205515	GO_cellular_component_human
FCD2b	FCD2b.1.o	340	0005614	interstitial matrix	12	4	1.56375e-05	0.000555842	GO_cellular_component_human
FCD2b	FCD2b.1.o	340	0005765	lysosomal membrane	270	11	0.00131745	0.0153768	GO_cellular_component_human
FCD2b	FCD2b.1.o	340	0005766	primary lysosome	111	7	0.000850375	0.0109015	GO_cellular_component_human
FCD2b	FCD2b.1.o	340	0005769	early endosome	290	14	5.16712e-05	0.00121294	GO_cellular_component_human
FCD2b	FCD2b.1.o	340	0005770	late endosome	202	9	0.00194456	0.020777	GO_cellular_component_human
FCD2b	FCD2b.1.o	340	0005771	multivesicular body	44	4	0.00303859	0.0304639	GO_cellular_component_human
FCD2b	FCD2b.1.o	340	0005774	vacuolar membrane	316	12	0.00147112	0.0166726	GO_cellular_component_human
FCD2b	FCD2b.1.o	340	0005775	vacuolar lumen	130	9	7.80902e-05	0.00156581	GO_cellular_component_human
FCD2b	FCD2b.1.o	340	0005788	endoplasmic reticulum lumen	254	16	4.98363e-07	4.8715e-05	GO_cellular_component_human
FCD2b	FCD2b.1.o	340	0005796	Golgi lumen	69	5	0.00255913	0.0263321	GO_cellular_component_human
FCD2b	FCD2b.1.o	340	0005798	Golgi-associated vesicle	124	7	0.00162157	0.0181152	GO_cellular_component_human
FCD2b	FCD2b.1.o	340	0005811	lipid droplet	65	5	0.00196611	0.020777	GO_cellular_component_human
FCD2b	FCD2b.1.o	340	0005882	intermediate filament	74	6	0.000532475	0.00771103	GO_cellular_component_human
FCD2b	FCD2b.1.o	340	0005884	actin filament	91	11	4.78539e-08	7.48435e-06	GO_cellular_component_human
FCD2b	FCD2b.1.o	340	0005902	microvillus	71	5	0.00289985	0.0294504	GO_cellular_component_human
FCD2b	FCD2b.1.o	340	0005911	cell-cell junction	390	16	0.000105953	0.00192687	GO_cellular_component_human
FCD2b	FCD2b.1.o	340	0005913	cell-cell adherens junction	107	8	0.000113933	0.00202489	GO_cellular_component_human
FCD2b	FCD2b.1.o	340	0005924	cell-substrate adherens junction	355	29	1.55237e-14	3.77158e-12	GO_cellular_component_human
FCD2b	FCD2b.1.o	340	0005925	focal adhesion	352	29	1.24634e-14	3.77158e-12	GO_cellular_component_human
FCD2b	FCD2b.1.o	340	0005938	cell cortex	254	13	5.27365e-05	0.00121294	GO_cellular_component_human
FCD2b	FCD2b.1.o	340	0006026	aminoglycan catabolic process	55	5	0.000925339	0.0318926	GO_biological_process_human
FCD2b	FCD2b.1.o	340	0006936	muscle contraction	218	12	5.07631e-05	0.00513215	GO_biological_process_human
FCD2b	FCD2b.1.o	340	0006954	inflammatory response	407	21	2.41754e-07	0.000129214	GO_biological_process_human
FCD2b	FCD2b.1.o	340	0006956	complement activation	54	8	6.81278e-07	0.000217507	GO_biological_process_human
FCD2b	FCD2b.1.o	340	0006958	complement activation, classical pathway	37	7	6.11204e-07	0.000217507	GO_biological_process_human
FCD2b	FCD2b.1.o	340	0006959	humoral immune response	155	13	2.3426e-07	0.000129214	GO_biological_process_human
FCD2b	FCD2b.1.o	340	0007015	actin filament organization	193	13	2.82476e-06	0.000606632	GO_biological_process_human
FCD2b	FCD2b.1.o	340	0007044	cell-substrate junction assembly	35	5	0.000107954	0.00849787	GO_biological_process_human
FCD2b	FCD2b.1.o	340	0007160	cell-matrix adhesion	108	10	2.3852e-06	0.000535875	GO_biological_process_human
FCD2b	FCD2b.1.o	340	0007162	negative regulation of cell adhesion	239	15	1.18839e-06	0.000321338	GO_biological_process_human
FCD2b	FCD2b.1.o	340	0007265	Ras protein signal transduction	204	10	0.000534697	0.0230582	GO_biological_process_human
FCD2b	FCD2b.1.o	340	0007266	Rho protein signal transduction	70	6	0.000394486	0.0184073	GO_biological_process_human
FCD2b	FCD2b.1.o	340	0007369	gastrulation	124	8	0.00031496	0.0156602	GO_biological_process_human
FCD2b	FCD2b.1.o	340	0008236	serine-type peptidase activity	137	8	0.000613707	0.0355365	GO_molecular_function_human
FCD2b	FCD2b.1.o	340	0008305	integrin complex	30	5	5.01212e-05	0.00121294	GO_cellular_component_human
FCD2b	FCD2b.1.o	340	0009897	external side of plasma membrane	303	15	2.095e-05	0.0007123	GO_cellular_component_human
FCD2b	FCD2b.1.o	340	0010008	endosome membrane	381	21	8.03823e-08	1.04765e-05	GO_cellular_component_human
FCD2b	FCD2b.1.o	340	0010466	negative regulation of peptidase activity	177	10	0.00017248	0.0107862	GO_biological_process_human
FCD2b	FCD2b.1.o	340	0010656	negative regulation of muscle cell apoptotic process	29	4	0.000624424	0.0250845	GO_biological_process_human
FCD2b	FCD2b.1.o	340	0010660	regulation of muscle cell apoptotic process	54	5	0.000850631	0.0303525	GO_biological_process_human
FCD2b	FCD2b.1.o	340	0010662	regulation of striated muscle cell apoptotic process	33	4	0.00103051	0.0343467	GO_biological_process_human
FCD2b	FCD2b.1.o	340	0010664	negative regulation of striated muscle cell apoptotic process	20	4	0.00014036	0.00941585	GO_biological_process_human
FCD2b	FCD2b.1.o	340	0010667	negative regulation of cardiac muscle cell apoptotic process	17	3	0.00149789	0.0436837	GO_biological_process_human
FCD2b	FCD2b.1.o	340	0010810	regulation of cell-substrate adhesion	170	15	1.38986e-08	1.20442e-05	GO_biological_process_human
FCD2b	FCD2b.1.o	340	0010811	positive regulation of cell-substrate adhesion	99	8	6.57685e-05	0.00615968	GO_biological_process_human
FCD2b	FCD2b.1.o	340	0010812	negative regulation of cell-substrate adhesion	52	5	0.000714793	0.02727	GO_biological_process_human
FCD2b	FCD2b.1.o	340	0010951	negative regulation of endopeptidase activity	170	10	0.000123943	0.0089783	GO_biological_process_human
FCD2b	FCD2b.1.o	340	0010959	regulation of metal ion transport	334	15	6.38467e-05	0.00615968	GO_biological_process_human
FCD2b	FCD2b.1.o	340	0014842	regulation of skeletal muscle satellite cell proliferation	11	3	0.000386292	0.0181853	GO_biological_process_human
FCD2b	FCD2b.1.o	340	0014857	regulation of skeletal muscle cell proliferation	12	3	0.000509843	0.0224109	GO_biological_process_human
FCD2b	FCD2b.1.o	340	0016064	immunoglobulin mediated immune response	72	8	6.32919e-06	0.00106647	GO_biological_process_human
FCD2b	FCD2b.1.o	340	0016323	basolateral plasma membrane	189	11	6.30954e-05	0.00137057	GO_cellular_component_human
FCD2b	FCD2b.1.o	340	0016324	apical plasma membrane	277	14	3.1391e-05	0.00088761	GO_cellular_component_human
FCD2b	FCD2b.1.o	340	0016328	lateral plasma membrane	52	6	7.52714e-05	0.00156581	GO_cellular_component_human
FCD2b	FCD2b.1.o	340	0016485	protein processing	112	9	2.4157e-05	0.00287326	GO_biological_process_human
FCD2b	FCD2b.1.o	340	0016825	hydrolase activity, acting on acid phosphorus-nitrogen bonds	140	8	0.000707782	0.0355365	GO_molecular_function_human
FCD2b	FCD2b.1.o	340	0017016	Ras GTPase binding	352	13	0.001218	0.0473449	GO_molecular_function_human
FCD2b	FCD2b.1.o	340	0017147	Wnt-protein binding	32	5	6.92556e-05	0.0139088	GO_molecular_function_human
FCD2b	FCD2b.1.o	340	0017171	serine hydrolase activity	140	8	0.000707782	0.0355365	GO_molecular_function_human
FCD2b	FCD2b.1.o	340	0019724	B cell mediated immunity	74	8	7.78301e-06	0.00118029	GO_biological_process_human
FCD2b	FCD2b.1.o	340	0019883	antigen processing and presentation of endogenous antigen	18	3	0.00177935	0.0484015	GO_biological_process_human
FCD2b	FCD2b.1.o	340	0019885	antigen processing and presentation of endogenous peptide antigen via MHC class I	14	3	0.000826588	0.0298457	GO_biological_process_human
FCD2b	FCD2b.1.o	340	0019897	extrinsic component of plasma membrane	145	8	0.000890121	0.0112259	GO_cellular_component_human
FCD2b	FCD2b.1.o	340	0019955	cytokine binding	115	7	0.00104735	0.0450735	GO_molecular_function_human
FCD2b	FCD2b.1.o	340	0022407	regulation of cell-cell adhesion	343	16	2.31502e-05	0.0028659	GO_biological_process_human
FCD2b	FCD2b.1.o	340	0022408	negative regulation of cell-cell adhesion	153	8	0.00125852	0.0387522	GO_biological_process_human
FCD2b	FCD2b.1.o	340	0022409	positive regulation of cell-cell adhesion	217	11	0.000213882	0.0128456	GO_biological_process_human
FCD2b	FCD2b.1.o	340	0030016	myofibril	188	13	2.11081e-06	0.000126973	GO_cellular_component_human
FCD2b	FCD2b.1.o	340	0030017	sarcomere	173	10	0.0001431	0.00248676	GO_cellular_component_human
FCD2b	FCD2b.1.o	340	0030018	Z disc	120	9	4.17854e-05	0.00105407	GO_cellular_component_human
FCD2b	FCD2b.1.o	340	0030027	lamellipodium	163	10	8.74876e-05	0.00162894	GO_cellular_component_human
FCD2b	FCD2b.1.o	340	0030036	actin cytoskeleton organization	398	24	1.61082e-09	1.95425e-06	GO_biological_process_human
FCD2b	FCD2b.1.o	340	0030038	contractile actin filament bundle assembly	12	3	0.000509843	0.0224109	GO_biological_process_human
FCD2b	FCD2b.1.o	340	0030055	cell-substrate junction	358	29	1.9292e-14	3.77158e-12	GO_cellular_component_human
FCD2b	FCD2b.1.o	340	0030100	regulation of endocytosis	167	11	2.02751e-05	0.00256227	GO_biological_process_human
FCD2b	FCD2b.1.o	340	0030133	transport vesicle	304	13	0.000312682	0.00489035	GO_cellular_component_human
FCD2b	FCD2b.1.o	340	0030139	endocytic vesicle	249	12	0.000178713	0.00303812	GO_cellular_component_human
FCD2b	FCD2b.1.o	340	0030198	extracellular matrix organization	303	25	8.61334e-13	2.61243e-09	GO_biological_process_human
FCD2b	FCD2b.1.o	340	0030199	collagen fibril organization	43	5	0.000292703	0.0147976	GO_biological_process_human
FCD2b	FCD2b.1.o	340	0030246	carbohydrate binding	225	10	0.00113241	0.045485	GO_molecular_function_human
FCD2b	FCD2b.1.o	340	0030335	positive regulation of cell migration	437	27	8.6195e-11	1.43232e-07	GO_biological_process_human
FCD2b	FCD2b.1.o	340	0030414	peptidase inhibitor activity	123	8	0.000298127	0.0237204	GO_molecular_function_human
FCD2b	FCD2b.1.o	340	0030449	regulation of complement activation	51	7	5.8322e-06	0.0010108	GO_biological_process_human
FCD2b	FCD2b.1.o	340	0030546	signaling receptor activator activity	340	13	0.000890108	0.0397252	GO_molecular_function_human
FCD2b	FCD2b.1.o	340	0030660	Golgi-associated vesicle membrane	76	7	8.22203e-05	0.0015682	GO_cellular_component_human
FCD2b	FCD2b.1.o	340	0030667	secretory granule membrane	244	11	0.000577913	0.00802162	GO_cellular_component_human
FCD2b	FCD2b.1.o	340	0030856	regulation of epithelial cell differentiation	119	10	5.73958e-06	0.0010108	GO_biological_process_human
FCD2b	FCD2b.1.o	340	0030863	cortical cytoskeleton	94	6	0.00186382	0.0202431	GO_cellular_component_human
FCD2b	FCD2b.1.o	340	0030864	cortical actin cytoskeleton	72	5	0.00308197	0.0305076	GO_cellular_component_human
FCD2b	FCD2b.1.o	340	0031091	platelet alpha granule	75	6	0.00057221	0.00802162	GO_cellular_component_human
FCD2b	FCD2b.1.o	340	0031099	regeneration	133	8	0.000504245	0.0224109	GO_biological_process_human
FCD2b	FCD2b.1.o	340	0031234	extrinsic component of cytoplasmic side of plasma membrane	78	5	0.00435191	0.0420147	GO_cellular_component_human
FCD2b	FCD2b.1.o	340	0031252	cell leading edge	338	19	2.49034e-07	2.78207e-05	GO_cellular_component_human
FCD2b	FCD2b.1.o	340	0031253	cell projection membrane	278	12	0.000485634	0.00716539	GO_cellular_component_human
FCD2b	FCD2b.1.o	340	0031256	leading edge membrane	150	8	0.00110835	0.0131322	GO_cellular_component_human
FCD2b	FCD2b.1.o	340	0031258	lamellipodium membrane	20	3	0.00243605	0.0253999	GO_cellular_component_human
FCD2b	FCD2b.1.o	340	0031349	positive regulation of defense response	365	15	0.000170007	0.0107846	GO_biological_process_human
FCD2b	FCD2b.1.o	340	0031589	cell-substrate adhesion	159	15	5.57575e-09	5.63709e-06	GO_biological_process_human
FCD2b	FCD2b.1.o	340	0031638	zymogen activation	32	6	4.21704e-06	0.000775169	GO_biological_process_human
FCD2b	FCD2b.1.o	340	0031674	I band	130	9	7.80902e-05	0.00156581	GO_cellular_component_human
FCD2b	FCD2b.1.o	340	0031901	early endosome membrane	120	8	0.000251982	0.00410521	GO_cellular_component_human
FCD2b	FCD2b.1.o	340	0031941	filamentous actin	30	4	0.000712778	0.00961021	GO_cellular_component_human
FCD2b	FCD2b.1.o	340	0031960	response to corticosteroid	137	8	0.000613707	0.0250845	GO_biological_process_human
FCD2b	FCD2b.1.o	340	0031983	vesicle lumen	244	13	3.48827e-05	0.000909275	GO_cellular_component_human
FCD2b	FCD2b.1.o	340	0032147	activation of protein kinase activity	259	11	0.000942905	0.0321874	GO_biological_process_human
FCD2b	FCD2b.1.o	340	0032231	regulation of actin filament bundle assembly	80	6	0.000806616	0.0296541	GO_biological_process_human
FCD2b	FCD2b.1.o	340	0032233	positive regulation of actin filament bundle assembly	52	5	0.000714793	0.02727	GO_biological_process_human
FCD2b	FCD2b.1.o	340	0032386	regulation of intracellular transport	265	11	0.00113438	0.0366019	GO_biological_process_human
FCD2b	FCD2b.1.o	340	0032388	positive regulation of intracellular transport	160	8	0.00167225	0.0471808	GO_biological_process_human
FCD2b	FCD2b.1.o	340	0032432	actin filament bundle	65	7	2.97712e-05	0.00088761	GO_cellular_component_human
FCD2b	FCD2b.1.o	340	0032526	response to retinoic acid	91	6	0.00157871	0.0458072	GO_biological_process_human
FCD2b	FCD2b.1.o	340	0032587	ruffle membrane	79	5	0.00459497	0.0438203	GO_cellular_component_human
FCD2b	FCD2b.1.o	340	0032835	glomerulus development	49	5	0.000542281	0.0230582	GO_biological_process_human
FCD2b	FCD2b.1.o	340	0032944	regulation of mononuclear cell proliferation	185	10	0.000246633	0.0135721	GO_biological_process_human
FCD2b	FCD2b.1.o	340	0032956	regulation of actin cytoskeleton organization	280	14	3.53142e-05	0.00382529	GO_biological_process_human
FCD2b	FCD2b.1.o	340	0032957	inositol trisphosphate metabolic process	16	3	0.00124613	0.0385663	GO_biological_process_human
FCD2b	FCD2b.1.o	340	0032958	inositol phosphate biosynthetic process	23	4	0.000248353	0.0135721	GO_biological_process_human
FCD2b	FCD2b.1.o	340	0032970	regulation of actin filament-based process	314	15	3.16488e-05	0.00349057	GO_biological_process_human
FCD2b	FCD2b.1.o	340	0034138	toll-like receptor 3 signaling pathway	10	3	0.000283814	0.0145899	GO_biological_process_human
FCD2b	FCD2b.1.o	340	0034329	cell junction assembly	142	9	0.000153549	0.0100154	GO_biological_process_human
FCD2b	FCD2b.1.o	340	0034330	cell junction organization	182	9	0.000944502	0.0321874	GO_biological_process_human
FCD2b	FCD2b.1.o	340	0034341	response to interferon-gamma	144	9	0.000170676	0.0107846	GO_biological_process_human
FCD2b	FCD2b.1.o	340	0034774	secretory granule lumen	238	13	2.69269e-05	0.000849732	GO_cellular_component_human
FCD2b	FCD2b.1.o	340	0035251	UDP-glucosyltransferase activity	10	3	0.000283814	0.0237204	GO_molecular_function_human
FCD2b	FCD2b.1.o	340	0035265	organ growth	79	6	0.000754672	0.0280849	GO_biological_process_human
FCD2b	FCD2b.1.o	340	0035578	azurophil granule lumen	63	5	0.00171062	0.0188409	GO_cellular_component_human
FCD2b	FCD2b.1.o	340	0035987	endodermal cell differentiation	37	4	0.00159336	0.0458072	GO_biological_process_human
FCD2b	FCD2b.1.o	340	0040007	growth	317	14	0.000132821	0.00926083	GO_biological_process_human
FCD2b	FCD2b.1.o	340	0042060	wound healing	393	20	5.82832e-07	0.000217507	GO_biological_process_human
FCD2b	FCD2b.1.o	340	0042110	T cell activation	194	12	1.61216e-05	0.00214814	GO_biological_process_human
FCD2b	FCD2b.1.o	340	0042129	regulation of T cell proliferation	137	9	0.000116895	0.00886356	GO_biological_process_human
FCD2b	FCD2b.1.o	340	0042176	regulation of protein catabolic process	289	13	0.0001917	0.011746	GO_biological_process_human
FCD2b	FCD2b.1.o	340	0042246	tissue regeneration	55	5	0.000925339	0.0318926	GO_biological_process_human
FCD2b	FCD2b.1.o	340	0042306	regulation of protein import into nucleus	41	5	0.000233025	0.0133352	GO_biological_process_human
FCD2b	FCD2b.1.o	340	0042383	sarcolemma	123	10	7.71201e-06	0.000354752	GO_cellular_component_human
FCD2b	FCD2b.1.o	340	0042470	melanosome	82	6	0.000918746	0.0112259	GO_cellular_component_human
FCD2b	FCD2b.1.o	340	0042582	azurophil granule	111	7	0.000850375	0.0109015	GO_cellular_component_human
FCD2b	FCD2b.1.o	340	0042611	MHC protein complex	25	4	0.000347217	0.005324	GO_cellular_component_human
FCD2b	FCD2b.1.o	340	0042612	MHC class I protein complex	10	4	6.77961e-06	0.000331353	GO_cellular_component_human
FCD2b	FCD2b.1.o	340	0042641	actomyosin	66	7	3.29165e-05	0.00088761	GO_cellular_component_human
FCD2b	FCD2b.1.o	340	0043062	extracellular structure organization	338	27	2.21821e-13	1.34557e-09	GO_biological_process_human
FCD2b	FCD2b.1.o	340	0043122	regulation of I-kappaB kinase/NF-kappaB signaling	179	13	1.21839e-06	0.000321338	GO_biological_process_human
FCD2b	FCD2b.1.o	340	0043123	positive regulation of I-kappaB kinase/NF-kappaB signaling	140	11	3.78086e-06	0.000716709	GO_biological_process_human
FCD2b	FCD2b.1.o	340	0043149	stress fiber assembly	12	3	0.000509843	0.0224109	GO_biological_process_human
FCD2b	FCD2b.1.o	340	0043292	contractile fiber	198	14	6.55276e-07	5.69362e-05	GO_cellular_component_human
FCD2b	FCD2b.1.o	340	0043312	neutrophil degranulation	375	15	0.000227432	0.0131391	GO_biological_process_human
FCD2b	FCD2b.1.o	340	0043403	skeletal muscle tissue regeneration	30	4	0.000712778	0.02727	GO_biological_process_human
FCD2b	FCD2b.1.o	340	0043406	positive regulation of MAP kinase activity	223	11	0.000270485	0.0141445	GO_biological_process_human
FCD2b	FCD2b.1.o	340	0044319	wound healing, spreading of cells	21	6	2.86708e-07	0.000129214	GO_biological_process_human
FCD2b	FCD2b.1.o	340	0044420	extracellular matrix component	49	7	4.42988e-06	0.000230945	GO_cellular_component_human
FCD2b	FCD2b.1.o	340	0044449	contractile fiber part	188	12	1.17613e-05	0.000510961	GO_cellular_component_human
FCD2b	FCD2b.1.o	340	0044548	S100 protein binding	13	3	0.000656093	0.0355365	GO_molecular_function_human
FCD2b	FCD2b.1.o	340	0045103	intermediate filament-based process	35	5	0.000107954	0.00849787	GO_biological_process_human
FCD2b	FCD2b.1.o	340	0045104	intermediate filament cytoskeleton organization	34	4	0.00115544	0.0367533	GO_biological_process_human
FCD2b	FCD2b.1.o	340	0045111	intermediate filament cytoskeleton	100	7	0.000455326	0.00684741	GO_cellular_component_human
FCD2b	FCD2b.1.o	340	0045121	membrane raft	274	16	1.35782e-06	0.000101237	GO_cellular_component_human
FCD2b	FCD2b.1.o	340	0045177	apical part of cell	331	15	5.76828e-05	0.0012888	GO_cellular_component_human
FCD2b	FCD2b.1.o	340	0045296	cadherin binding	243	12	0.000142453	0.0171655	GO_molecular_function_human
FCD2b	FCD2b.1.o	340	0045335	phagocytic vesicle	111	6	0.0042752	0.0417901	GO_cellular_component_human
FCD2b	FCD2b.1.o	340	0045746	negative regulation of Notch signaling pathway	37	4	0.00159336	0.0458072	GO_biological_process_human
FCD2b	FCD2b.1.o	340	0045765	regulation of angiogenesis	239	13	2.81307e-05	0.00321963	GO_biological_process_human
FCD2b	FCD2b.1.o	340	0045766	positive regulation of angiogenesis	141	9	0.000145539	0.00959606	GO_biological_process_human
FCD2b	FCD2b.1.o	340	0045785	positive regulation of cell adhesion	342	19	2.98219e-07	0.000129214	GO_biological_process_human
FCD2b	FCD2b.1.o	340	0045807	positive regulation of endocytosis	79	9	1.34296e-06	0.000339272	GO_biological_process_human
FCD2b	FCD2b.1.o	340	0045861	negative regulation of proteolysis	250	11	0.000706357	0.02727	GO_biological_process_human
FCD2b	FCD2b.1.o	340	0045862	positive regulation of proteolysis	291	12	0.000726166	0.0273598	GO_biological_process_human
FCD2b	FCD2b.1.o	340	0045930	negative regulation of mitotic cell cycle	240	10	0.00182933	0.0495389	GO_biological_process_human
FCD2b	FCD2b.1.o	340	0046527	glucosyltransferase activity	14	4	3.09443e-05	0.00745758	GO_molecular_function_human
FCD2b	FCD2b.1.o	340	0046634	regulation of alpha-beta T cell activation	83	6	0.000979123	0.0329964	GO_biological_process_human
FCD2b	FCD2b.1.o	340	0046649	lymphocyte activation	320	16	9.85729e-06	0.0014584	GO_biological_process_human
FCD2b	FCD2b.1.o	340	0048018	receptor ligand activity	335	13	0.000777293	0.0374655	GO_molecular_function_human
FCD2b	FCD2b.1.o	340	0048259	regulation of receptor-mediated endocytosis	80	7	0.000114029	0.0087557	GO_biological_process_human
FCD2b	FCD2b.1.o	340	0048260	positive regulation of receptor-mediated endocytosis	40	7	1.06849e-06	0.000308641	GO_biological_process_human
FCD2b	FCD2b.1.o	340	0048514	blood vessel morphogenesis	346	13	0.00104332	0.0343956	GO_biological_process_human
FCD2b	FCD2b.1.o	340	0048589	developmental growth	315	14	0.000124329	0.0089783	GO_biological_process_human
FCD2b	FCD2b.1.o	340	0048705	skeletal system morphogenesis	174	9	0.000686392	0.0272134	GO_biological_process_human
FCD2b	FCD2b.1.o	340	0048732	gland development	315	12	0.0014324	0.0427126	GO_biological_process_human
FCD2b	FCD2b.1.o	340	0048770	pigment granule	82	6	0.000918746	0.0112259	GO_cellular_component_human
FCD2b	FCD2b.1.o	340	0050670	regulation of lymphocyte proliferation	184	10	0.000236112	0.0133856	GO_biological_process_human
FCD2b	FCD2b.1.o	340	0050678	regulation of epithelial cell proliferation	273	13	0.00010927	0.00849787	GO_biological_process_human
FCD2b	FCD2b.1.o	340	0050729	positive regulation of inflammatory response	120	7	0.00134211	0.0407061	GO_biological_process_human
FCD2b	FCD2b.1.o	340	0050730	regulation of peptidyl-tyrosine phosphorylation	199	9	0.00175597	0.0484015	GO_biological_process_human
FCD2b	FCD2b.1.o	340	0050731	positive regulation of peptidyl-tyrosine phosphorylation	153	9	0.00026872	0.0141445	GO_biological_process_human
FCD2b	FCD2b.1.o	340	0050777	negative regulation of immune response	119	9	3.91155e-05	0.00416271	GO_biological_process_human
FCD2b	FCD2b.1.o	340	0050840	extracellular matrix binding	53	6	8.39122e-05	0.0144449	GO_molecular_function_human
FCD2b	FCD2b.1.o	340	0050863	regulation of T cell activation	275	14	2.89932e-05	0.0032569	GO_biological_process_human
FCD2b	FCD2b.1.o	340	0050866	negative regulation of cell activation	175	10	0.000157212	0.0101452	GO_biological_process_human
FCD2b	FCD2b.1.o	340	0050867	positive regulation of cell activation	282	12	0.000551159	0.0230582	GO_biological_process_human
FCD2b	FCD2b.1.o	340	0050868	negative regulation of T cell activation	100	8	7.06481e-05	0.00615968	GO_biological_process_human
FCD2b	FCD2b.1.o	340	0050869	negative regulation of B cell activation	30	4	0.000712778	0.02727	GO_biological_process_human
FCD2b	FCD2b.1.o	340	0050870	positive regulation of T cell activation	176	9	0.000744744	0.0278865	GO_biological_process_human
FCD2b	FCD2b.1.o	340	0050900	leukocyte migration	257	13	5.94486e-05	0.00591173	GO_biological_process_human
FCD2b	FCD2b.1.o	340	0051017	actin filament bundle assembly	54	8	6.81278e-07	0.000217507	GO_biological_process_human
FCD2b	FCD2b.1.o	340	0051051	negative regulation of transport	393	14	0.00112913	0.0366019	GO_biological_process_human
FCD2b	FCD2b.1.o	340	0051216	cartilage development	141	10	2.55578e-05	0.00298142	GO_biological_process_human
FCD2b	FCD2b.1.o	340	0051222	positive regulation of protein transport	320	12	0.00163472	0.0463375	GO_biological_process_human
FCD2b	FCD2b.1.o	340	0051250	negative regulation of lymphocyte activation	128	9	6.92441e-05	0.00615968	GO_biological_process_human
FCD2b	FCD2b.1.o	340	0051251	positive regulation of lymphocyte activation	236	10	0.00161642	0.0461804	GO_biological_process_human
FCD2b	FCD2b.1.o	340	0051346	negative regulation of hydrolase activity	338	13	0.000843437	0.0302739	GO_biological_process_human
FCD2b	FCD2b.1.o	340	0051384	response to glucocorticoid	122	7	0.00147669	0.0435914	GO_biological_process_human
FCD2b	FCD2b.1.o	340	0051604	protein maturation	162	10	8.31118e-05	0.00681292	GO_biological_process_human
FCD2b	FCD2b.1.o	340	0052547	regulation of peptidase activity	336	15	6.82698e-05	0.00615968	GO_biological_process_human
FCD2b	FCD2b.1.o	340	0052548	regulation of endopeptidase activity	314	14	0.000120262	0.0089783	GO_biological_process_human
FCD2b	FCD2b.1.o	340	0055037	recycling endosome	147	9	0.000199331	0.00331652	GO_cellular_component_human
FCD2b	FCD2b.1.o	340	0055038	recycling endosome membrane	67	6	0.000310726	0.00489035	GO_cellular_component_human
FCD2b	FCD2b.1.o	340	0060205	cytoplasmic vesicle lumen	242	13	3.20289e-05	0.00088761	GO_cellular_component_human
FCD2b	FCD2b.1.o	340	0060333	interferon-gamma-mediated signaling pathway	60	5	0.00137419	0.0412665	GO_biological_process_human
FCD2b	FCD2b.1.o	340	0060348	bone development	166	12	3.28857e-06	0.000643499	GO_biological_process_human
FCD2b	FCD2b.1.o	340	0060349	bone morphogenesis	93	8	4.19981e-05	0.00439242	GO_biological_process_human
FCD2b	FCD2b.1.o	340	0060350	endochondral bone morphogenesis	63	6	0.000221462	0.0129905	GO_biological_process_human
FCD2b	FCD2b.1.o	340	0060351	cartilage development involved in endochondral bone morphogenesis	39	5	0.00018308	0.0113323	GO_biological_process_human
FCD2b	FCD2b.1.o	340	0061035	regulation of cartilage development	61	5	0.00148035	0.0435914	GO_biological_process_human
FCD2b	FCD2b.1.o	340	0061041	regulation of wound healing	118	7	0.00121731	0.0378676	GO_biological_process_human
FCD2b	FCD2b.1.o	340	0061134	peptidase regulator activity	155	9	0.000295877	0.0237204	GO_molecular_function_human
FCD2b	FCD2b.1.o	340	0061135	endopeptidase regulator activity	124	8	0.00031496	0.0237204	GO_molecular_function_human
FCD2b	FCD2b.1.o	340	0061448	connective tissue development	187	10	0.000268857	0.0141445	GO_biological_process_human
FCD2b	FCD2b.1.o	340	0061572	actin filament bundle organization	57	8	1.04407e-06	0.000308641	GO_biological_process_human
FCD2b	FCD2b.1.o	340	0062023	collagen-containing extracellular matrix	360	36	1.13488e-20	8.87479e-18	GO_cellular_component_human
FCD2b	FCD2b.1.o	340	0062098	regulation of programmed necrotic cell death	18	3	0.00177935	0.0484015	GO_biological_process_human
FCD2b	FCD2b.1.o	340	0070663	regulation of leukocyte proliferation	194	10	0.000360283	0.0174838	GO_biological_process_human
FCD2b	FCD2b.1.o	340	0070820	tertiary granule	136	8	0.000584696	0.00802162	GO_cellular_component_human
FCD2b	FCD2b.1.o	340	0071346	cellular response to interferon-gamma	127	9	6.51474e-05	0.00615968	GO_biological_process_human
FCD2b	FCD2b.1.o	340	0071496	cellular response to external stimulus	267	12	0.000338289	0.0165489	GO_biological_process_human
FCD2b	FCD2b.1.o	340	0071902	positive regulation of protein serine/threonine kinase activity	280	11	0.00175663	0.0484015	GO_biological_process_human
FCD2b	FCD2b.1.o	340	0072001	renal system development	241	11	0.000521396	0.0227539	GO_biological_process_human
FCD2b	FCD2b.1.o	340	0072006	nephron development	112	7	0.000896621	0.0314387	GO_biological_process_human
FCD2b	FCD2b.1.o	340	0072562	blood microparticle	104	9	1.3291e-05	0.000519642	GO_cellular_component_human
FCD2b	FCD2b.1.o	340	0090092	regulation of transmembrane receptor protein serine/threonine kinase signaling pathway	197	10	0.000406717	0.0188331	GO_biological_process_human
FCD2b	FCD2b.1.o	340	0090287	regulation of cellular response to growth factor stimulus	229	12	8.14091e-05	0.00681292	GO_biological_process_human
FCD2b	FCD2b.1.o	340	0090288	negative regulation of cellular response to growth factor stimulus	124	7	0.00162157	0.0461804	GO_biological_process_human
FCD2b	FCD2b.1.o	340	0090504	epiboly	22	6	3.89695e-07	0.000157593	GO_biological_process_human
FCD2b	FCD2b.1.o	340	0090505	epiboly involved in wound healing	21	6	2.86708e-07	0.000129214	GO_biological_process_human
FCD2b	FCD2b.1.o	340	0097435	supramolecular fiber organization	376	25	9.44492e-11	1.43232e-07	GO_biological_process_human
FCD2b	FCD2b.1.o	340	0097493	structural molecule activity conferring elasticity	11	3	0.000386292	0.0273813	GO_molecular_function_human
FCD2b	FCD2b.1.o	340	0097517	contractile actin filament bundle	58	7	1.39546e-05	0.000519642	GO_cellular_component_human
FCD2b	FCD2b.1.o	340	0098589	membrane region	281	16	1.88638e-06	0.000122929	GO_cellular_component_human
FCD2b	FCD2b.1.o	340	0098609	cell-cell adhesion	442	17	0.000141253	0.00941585	GO_biological_process_human
FCD2b	FCD2b.1.o	340	0098631	cell adhesion mediator activity	57	6	0.000126691	0.0169626	GO_molecular_function_human
FCD2b	FCD2b.1.o	340	0098632	cell-cell adhesion mediator activity	48	5	0.000492407	0.0329639	GO_molecular_function_human
FCD2b	FCD2b.1.o	340	0098636	protein complex involved in cell adhesion	33	5	8.07129e-05	0.0015682	GO_cellular_component_human
FCD2b	FCD2b.1.o	340	0098802	plasma membrane receptor complex	179	9	0.000839801	0.0109015	GO_cellular_component_human
FCD2b	FCD2b.1.o	340	0098852	lytic vacuole membrane	271	11	0.00135682	0.0156035	GO_cellular_component_human
FCD2b	FCD2b.1.o	340	0098857	membrane microdomain	275	16	1.42405e-06	0.000101237	GO_cellular_component_human
FCD2b	FCD2b.1.o	340	0098868	bone growth	39	6	1.40067e-05	0.00197592	GO_biological_process_human
FCD2b	FCD2b.1.o	340	0110053	regulation of actin filament organization	212	10	0.000720108	0.0273011	GO_biological_process_human
FCD2b	FCD2b.1.o	340	1900122	positive regulation of receptor binding	8	3	0.000135173	0.00931772	GO_biological_process_human
FCD2b	FCD2b.1.o	340	1901136	carbohydrate derivative catabolic process	145	8	0.000890121	0.0313923	GO_biological_process_human
FCD2b	FCD2b.1.o	340	1901342	regulation of vasculature development	270	14	2.36885e-05	0.00287326	GO_biological_process_human
FCD2b	FCD2b.1.o	340	1902107	positive regulation of leukocyte differentiation	127	8	0.000370167	0.0178209	GO_biological_process_human
FCD2b	FCD2b.1.o	340	1902806	regulation of cell cycle G1/S phase transition	132	8	0.000479516	0.0218703	GO_biological_process_human
FCD2b	FCD2b.1.o	340	1902807	negative regulation of cell cycle G1/S phase transition	89	7	0.000222719	0.0129905	GO_biological_process_human
FCD2b	FCD2b.1.o	340	1902903	regulation of supramolecular fiber organization	287	12	0.000643376	0.0256758	GO_biological_process_human
FCD2b	FCD2b.1.o	340	1903034	regulation of response to wounding	145	8	0.000890121	0.0313923	GO_biological_process_human
FCD2b	FCD2b.1.o	340	1903037	regulation of leukocyte cell-cell adhesion	258	15	3.06563e-06	0.00061987	GO_biological_process_human
FCD2b	FCD2b.1.o	340	1903038	negative regulation of leukocyte cell-cell adhesion	108	8	0.000121604	0.0089783	GO_biological_process_human
FCD2b	FCD2b.1.o	340	1903039	positive regulation of leukocyte cell-cell adhesion	189	10	0.000292732	0.0147976	GO_biological_process_human
FCD2b	FCD2b.1.o	340	1903053	regulation of extracellular matrix organization	35	6	7.29683e-06	0.0011648	GO_biological_process_human
FCD2b	FCD2b.1.o	340	1903054	negative regulation of extracellular matrix organization	11	3	0.000386292	0.0181853	GO_biological_process_human
FCD2b	FCD2b.1.o	340	1903055	positive regulation of extracellular matrix organization	18	3	0.00177935	0.0484015	GO_biological_process_human
FCD2b	FCD2b.1.o	340	1903672	positive regulation of sprouting angiogenesis	33	4	0.00103051	0.0343467	GO_biological_process_human
FCD2b	FCD2b.1.o	340	1903708	positive regulation of hemopoiesis	154	8	0.00131203	0.0401957	GO_biological_process_human
FCD2b	FCD2b.1.o	340	1903828	negative regulation of cellular protein localization	83	6	0.000979123	0.0329964	GO_biological_process_human
FCD2b	FCD2b.1.o	340	1903829	positive regulation of cellular protein localization	255	12	0.000222581	0.0129905	GO_biological_process_human
FCD2b	FCD2b.1.o	340	1904018	positive regulation of vasculature development	159	10	7.10811e-05	0.00615968	GO_biological_process_human
FCD2b	FCD2b.1.o	340	1904589	regulation of protein import	44	5	0.000326561	0.016105	GO_biological_process_human
FCD2b	FCD2b.1.o	340	1904951	positive regulation of establishment of protein localization	346	13	0.00104332	0.0343956	GO_biological_process_human
FCD2b	FCD2b.1.o	340	1905475	regulation of protein localization to membrane	149	8	0.0010616	0.0348091	GO_biological_process_human
FCD2b	FCD2b.1.o	340	1905521	regulation of macrophage migration	32	5	6.92556e-05	0.00615968	GO_biological_process_human
FCD2b	FCD2b.1.o	340	1905523	positive regulation of macrophage migration	17	3	0.00149789	0.0436837	GO_biological_process_human
FCD2b	FCD2b.1.o	340	1905562	regulation of vascular endothelial cell proliferation	18	3	0.00177935	0.0484015	GO_biological_process_human
FCD2b	FCD2b.1.o	340	1905564	positive regulation of vascular endothelial cell proliferation	14	3	0.000826588	0.0298457	GO_biological_process_human
FCD2b	FCD2b.1.o	340	2000008	regulation of protein localization to cell surface	28	4	0.000544122	0.0230582	GO_biological_process_human
FCD2b	FCD2b.1.o	340	2000045	regulation of G1/S transition of mitotic cell cycle	120	8	0.000251982	0.0136475	GO_biological_process_human
FCD2b	FCD2b.1.o	340	2000134	negative regulation of G1/S transition of mitotic cell cycle	88	7	0.000207603	0.0125932	GO_biological_process_human
FCD2b	FCD2b.1.o	340	2000425	regulation of apoptotic cell clearance	10	3	0.000283814	0.0145899	GO_biological_process_human
FCD2b	FCD2b.1.o	340	Acinar cells	Acinar cells	31	4	0.00080962	0.0120094	PangloaDB cell type biomarkers
FCD2b	FCD2b.1.o	340	Astrocytes	Astrocytes	57	6	0.000126691	0.00375851	PangloaDB cell type biomarkers
FCD2b	FCD2b.1.o	340	Bergmann glia	Bergmann glia	38	4	0.00176182	0.0174225	PangloaDB cell type biomarkers
FCD2b	FCD2b.1.o	340	Ductal cells	Ductal cells	37	7	6.11204e-07	5.43972e-05	PangloaDB cell type biomarkers
FCD2b	FCD2b.1.o	340	Endothelial cells (aorta)	Endothelial cells (aorta)	83	6	0.000979123	0.0127755	PangloaDB cell type biomarkers
FCD2b	FCD2b.1.o	340	Ependymal cells	Ependymal cells	55	6	0.000103558	0.00368665	PangloaDB cell type biomarkers
FCD2b	FCD2b.1.o	340	Fibroblasts	Fibroblasts	162	18	1.05127e-11	1.87126e-09	PangloaDB cell type biomarkers
FCD2b	FCD2b.1.o	340	Foveolar cells	Foveolar cells	10	3	0.000283814	0.00631486	PangloaDB cell type biomarkers
FCD2b	FCD2b.1.o	340	Glomus cells	Glomus cells	25	4	0.000347217	0.00686719	PangloaDB cell type biomarkers
FCD2b	FCD2b.1.o	340	Hepatic stellate cells	Hepatic stellate cells	47	5	0.000446063	0.00721811	PangloaDB cell type biomarkers
FCD2b	FCD2b.1.o	340	Macrophages	Macrophages	122	7	0.00147669	0.0154618	PangloaDB cell type biomarkers
FCD2b	FCD2b.1.o	340	Mesangial cells	Mesangial cells	53	7	7.58519e-06	0.000450055	PangloaDB cell type biomarkers
FCD2b	FCD2b.1.o	340	Mesothelial cells	Mesothelial cells	48	4	0.0041733	0.0353737	PangloaDB cell type biomarkers
FCD2b	FCD2b.1.o	340	Microfold cells	Microfold cells	26	3	0.00522946	0.0423111	PangloaDB cell type biomarkers
FCD2b	FCD2b.1.o	340	Myofibroblasts	Myofibroblasts	9	3	0.000200703	0.0051036	PangloaDB cell type biomarkers
FCD2b	FCD2b.1.o	340	Osteoblasts	Osteoblasts	56	5	0.00100482	0.0127755	PangloaDB cell type biomarkers
FCD2b	FCD2b.1.o	340	Parietal cells	Parietal cells	11	3	0.000386292	0.00687599	PangloaDB cell type biomarkers
FCD2b	FCD2b.1.o	340	Platelets	Platelets	122	7	0.00147669	0.0154618	PangloaDB cell type biomarkers
FCD2b	FCD2b.1.o	340	Podocytes	Podocytes	87	6	0.00125166	0.014853	PangloaDB cell type biomarkers
FCD2b	FCD2b.1.o	340	R-HSA-114608	Platelet degranulation	105	8	9.97858e-05	0.0115419	Reactome_pathways_human
FCD2b	FCD2b.1.o	340	R-HSA-1236394	Signaling by ERBB4	47	5	0.000446063	0.0363533	Reactome_pathways_human
FCD2b	FCD2b.1.o	340	R-HSA-1236977	Endosomal/Vacuolar pathway	12	3	0.000509843	0.0372454	Reactome_pathways_human
FCD2b	FCD2b.1.o	340	R-HSA-1251985	Nuclear signaling by ERBB4	27	4	0.000471441	0.0363533	Reactome_pathways_human
FCD2b	FCD2b.1.o	340	R-HSA-1474244	Extracellular matrix organization	270	24	5.00369e-13	6.94512e-10	Reactome_pathways_human
FCD2b	FCD2b.1.o	340	R-HSA-1566948	Elastic fibre formation	43	8	1.08222e-07	7.51057e-05	Reactome_pathways_human
FCD2b	FCD2b.1.o	340	R-HSA-166658	Complement cascade	56	7	1.10184e-05	0.00196889	Reactome_pathways_human
FCD2b	FCD2b.1.o	340	R-HSA-166663	Initial triggering of complement	28	5	3.53509e-05	0.0054519	Reactome_pathways_human
FCD2b	FCD2b.1.o	340	R-HSA-2129379	Molecules associated with elastic fibres	36	7	5.01426e-07	0.000173995	Reactome_pathways_human
FCD2b	FCD2b.1.o	340	R-HSA-264870	Caspase-mediated cleavage of cytoskeletal proteins	11	3	0.000386292	0.0357449	Reactome_pathways_human
FCD2b	FCD2b.1.o	340	R-HSA-3000170	Syndecan interactions	25	4	0.000347217	0.0344241	Reactome_pathways_human
FCD2b	FCD2b.1.o	340	R-HSA-3000178	ECM proteoglycans	72	6	0.000459456	0.0363533	Reactome_pathways_human
FCD2b	FCD2b.1.o	340	R-HSA-381426	Regulation of Insulin-like Growth Factor (IGF) transport and uptake by Insulin-like Growth Factor Binding Proteins (IGFBPs)	102	9	1.13481e-05	0.00196889	Reactome_pathways_human
FCD2b	FCD2b.1.o	340	R-HSA-397014	Muscle contraction	185	11	5.19939e-05	0.00721675	Reactome_pathways_human
FCD2b	FCD2b.1.o	340	R-HSA-445355	Smooth Muscle Contraction	35	7	4.08699e-07	0.000173995	Reactome_pathways_human
FCD2b	FCD2b.1.o	340	R-HSA-6798695	Neutrophil degranulation	374	16	6.50756e-05	0.00821136	Reactome_pathways_human
FCD2b	FCD2b.1.o	340	R-HSA-76005	Response to elevated platelet cytosolic Ca2+	110	8	0.00013823	0.0147587	Reactome_pathways_human
FCD2b	FCD2b.1.o	340	R-HSA-8957275	Post-translational protein phosphorylation	89	9	3.6793e-06	0.000888739	Reactome_pathways_human
FCD2b	FCD2b.1.o	340	R-HSA-977606	Regulation of Complement cascade	48	7	3.84181e-06	0.000888739	Reactome_pathways_human
FCD2b	FCD2b.1.o	340	Satellite glial cells	Satellite glial cells	23	3	0.00367145	0.0326759	PangloaDB cell type biomarkers
FCD2b	FCD2b.1.o	340	Schwann cells	Schwann cells	44	4	0.00303859	0.0284668	PangloaDB cell type biomarkers
FCD2b	FCD2b.1.o	340	Smooth muscle cells	Smooth muscle cells	80	8	1.3942e-05	0.000620421	PangloaDB cell type biomarkers
FCD2b	FCD2b.10.o	90	0000287	magnesium ion binding	152	5	0.000232044	0.0399447	GO_molecular_function_human
FCD2b	FCD2b.10.o	90	0000980	RNA polymerase II distal enhancer sequence-specific DNA binding	69	5	5.21778e-06	0.00209581	GO_molecular_function_human
FCD2b	FCD2b.10.o	90	0001158	enhancer sequence-specific DNA binding	82	6	5.35586e-07	0.000322691	GO_molecular_function_human
FCD2b	FCD2b.10.o	90	0006338	chromatin remodeling	127	6	6.94101e-06	0.0421041	GO_biological_process_human
FCD2b	FCD2b.10.o	90	0031078	histone deacetylase activity (H3-K14 specific)	8	2	0.000358211	0.0479604	GO_molecular_function_human
FCD2b	FCD2b.10.o	90	0031492	nucleosomal DNA binding	26	3	0.000112498	0.0225933	GO_molecular_function_human
FCD2b	FCD2b.10.o	90	0032041	NAD-dependent histone deacetylase activity (H3-K14 specific)	8	2	0.000358211	0.0479604	GO_molecular_function_human
FCD2b	FCD2b.10.o	90	0033613	activating transcription factor binding	61	4	7.17416e-05	0.0172897	GO_molecular_function_human
FCD2b	FCD2b.10.o	90	0035326	enhancer binding	94	7	5.11621e-08	6.16503e-05	GO_molecular_function_human
FCD2b	FCD2b.10.o	90	0070888	E-box binding	40	3	0.000412102	0.0496583	GO_molecular_function_human
FCD2b	FCD2b.10.o	90	0140297	DNA-binding transcription factor binding	255	7	3.99786e-05	0.0120436	GO_molecular_function_human
FCD2b	FCD2b.10.u	502	0000149	SNARE binding	90	7	0.00232644	0.039484	GO_molecular_function_human
FCD2b	FCD2b.10.u	502	0000381	regulation of alternative mRNA splicing, via spliceosome	38	5	0.000955531	0.028413	GO_biological_process_human
FCD2b	FCD2b.10.u	502	0001505	regulation of neurotransmitter levels	308	28	4.0178e-11	1.05965e-08	GO_biological_process_human
FCD2b	FCD2b.10.u	502	0001558	regulation of cell growth	329	22	1.12031e-06	9.25518e-05	GO_biological_process_human
FCD2b	FCD2b.10.u	502	0001574	ganglioside biosynthetic process	11	3	0.00119874	0.0334513	GO_biological_process_human
FCD2b	FCD2b.10.u	502	0001653	peptide receptor activity	129	9	0.00125919	0.0268308	GO_molecular_function_human
FCD2b	FCD2b.10.u	502	0001764	neuron migration	101	9	0.000210539	0.00840216	GO_biological_process_human
FCD2b	FCD2b.10.u	502	0001941	postsynaptic membrane organization	25	6	8.43571e-06	0.000496806	GO_biological_process_human
FCD2b	FCD2b.10.u	502	0003924	GTPase activity	263	13	0.00285061	0.0464187	GO_molecular_function_human
FCD2b	FCD2b.10.u	502	0004674	protein serine/threonine kinase activity	359	17	0.00111168	0.024807	GO_molecular_function_human
FCD2b	FCD2b.10.u	502	0004683	calmodulin-dependent protein kinase activity	26	4	0.0017296	0.0320909	GO_molecular_function_human
FCD2b	FCD2b.10.u	502	0004970	ionotropic glutamate receptor activity	16	4	0.000247065	0.00729561	GO_molecular_function_human
FCD2b	FCD2b.10.u	502	0005096	GTPase activator activity	229	12	0.0025422	0.0419637	GO_molecular_function_human
FCD2b	FCD2b.10.u	502	0005216	ion channel activity	369	35	3.91955e-14	1.57435e-11	GO_molecular_function_human
FCD2b	FCD2b.10.u	502	0005230	extracellular ligand-gated ion channel activity	66	10	7.94073e-07	5.98036e-05	GO_molecular_function_human
FCD2b	FCD2b.10.u	502	0005244	voltage-gated ion channel activity	175	17	1.07872e-07	1.41242e-05	GO_molecular_function_human
FCD2b	FCD2b.10.u	502	0005245	voltage-gated calcium channel activity	45	7	3.07749e-05	0.00123612	GO_molecular_function_human
FCD2b	FCD2b.10.u	502	0005246	calcium channel regulator activity	42	6	0.000186833	0.0060692	GO_molecular_function_human
FCD2b	FCD2b.10.u	502	0005249	voltage-gated potassium channel activity	79	8	0.000195056	0.0060692	GO_molecular_function_human
FCD2b	FCD2b.10.u	502	0005254	chloride channel activity	66	6	0.00215359	0.0370725	GO_molecular_function_human
FCD2b	FCD2b.10.u	502	0005261	cation channel activity	286	29	1.19458e-12	2.39911e-10	GO_molecular_function_human
FCD2b	FCD2b.10.u	502	0005262	calcium channel activity	115	10	0.000116272	0.00412083	GO_molecular_function_human
FCD2b	FCD2b.10.u	502	0005267	potassium channel activity	111	12	2.61701e-06	0.000165973	GO_molecular_function_human
FCD2b	FCD2b.10.u	502	0005272	sodium channel activity	35	5	0.000649474	0.016337	GO_molecular_function_human
FCD2b	FCD2b.10.u	502	0005516	calmodulin binding	174	16	5.38707e-07	4.32762e-05	GO_molecular_function_human
FCD2b	FCD2b.10.u	502	0005543	phospholipid binding	357	18	0.000387077	0.0111054	GO_molecular_function_human
FCD2b	FCD2b.10.u	502	0005544	calcium-dependent phospholipid binding	53	6	0.000678113	0.016676	GO_molecular_function_human
FCD2b	FCD2b.10.u	502	0005891	voltage-gated calcium channel complex	41	6	0.000162897	0.0023161	GO_cellular_component_human
FCD2b	FCD2b.10.u	502	0006195	purine nucleotide catabolic process	38	5	0.000955531	0.028413	GO_biological_process_human
FCD2b	FCD2b.10.u	502	0006688	glycosphingolipid biosynthetic process	22	5	6.54e-05	0.00314854	GO_biological_process_human
FCD2b	FCD2b.10.u	502	0006813	potassium ion transport	147	10	0.000836498	0.0261102	GO_biological_process_human
FCD2b	FCD2b.10.u	502	0006816	calcium ion transport	212	15	2.95019e-05	0.00154275	GO_biological_process_human
FCD2b	FCD2b.10.u	502	0006836	neurotransmitter transport	153	17	1.46583e-08	2.20818e-06	GO_biological_process_human
FCD2b	FCD2b.10.u	502	0007158	neuron cell-cell adhesion	14	6	1.72809e-07	1.71846e-05	GO_biological_process_human
FCD2b	FCD2b.10.u	502	0007171	activation of transmembrane receptor protein tyrosine kinase activity	11	3	0.00119874	0.0334513	GO_biological_process_human
FCD2b	FCD2b.10.u	502	0007187	G protein-coupled receptor signaling pathway, coupled to cyclic nucleotide second messenger	197	13	0.000198392	0.00796983	GO_biological_process_human
FCD2b	FCD2b.10.u	502	0007215	glutamate receptor signaling pathway	40	8	1.14431e-06	9.25518e-05	GO_biological_process_human
FCD2b	FCD2b.10.u	502	0007218	neuropeptide signaling pathway	83	10	6.739e-06	0.000408788	GO_biological_process_human
FCD2b	FCD2b.10.u	502	0007223	Wnt signaling pathway, calcium modulating pathway	34	6	5.49102e-05	0.00268617	GO_biological_process_human
FCD2b	FCD2b.10.u	502	0007268	chemical synaptic transmission	352	47	7.49644e-25	7.5789e-22	GO_biological_process_human
FCD2b	FCD2b.10.u	502	0007269	neurotransmitter secretion	85	14	1.61559e-09	3.06255e-07	GO_biological_process_human
FCD2b	FCD2b.10.u	502	0007409	axonogenesis	324	22	8.68026e-07	7.31312e-05	GO_biological_process_human
FCD2b	FCD2b.10.u	502	0007411	axon guidance	227	17	4.14579e-06	0.000276356	GO_biological_process_human
FCD2b	FCD2b.10.u	502	0007413	axonal fasciculation	21	4	0.000749937	0.0236933	GO_biological_process_human
FCD2b	FCD2b.10.u	502	0007416	synapse assembly	84	10	7.51324e-06	0.000451241	GO_biological_process_human
FCD2b	FCD2b.10.u	502	0007528	neuromuscular junction development	35	5	0.000649474	0.021068	GO_biological_process_human
FCD2b	FCD2b.10.u	502	0007611	learning or memory	222	26	6.46903e-13	2.45257e-10	GO_biological_process_human
FCD2b	FCD2b.10.u	502	0007612	learning	126	21	1.03639e-13	4.49054e-11	GO_biological_process_human
FCD2b	FCD2b.10.u	502	0007613	memory	105	12	1.44477e-06	0.000112359	GO_biological_process_human
FCD2b	FCD2b.10.u	502	0007626	locomotory behavior	158	14	4.25138e-06	0.0002773	GO_biological_process_human
FCD2b	FCD2b.10.u	502	0008016	regulation of heart contraction	206	14	8.33936e-05	0.0038035	GO_biological_process_human
FCD2b	FCD2b.10.u	502	0008021	synaptic vesicle	158	17	2.37894e-08	5.16759e-07	GO_cellular_component_human
FCD2b	FCD2b.10.u	502	0008022	protein C-terminus binding	142	9	0.0024411	0.0408546	GO_molecular_function_human
FCD2b	FCD2b.10.u	502	0008066	glutamate receptor activity	24	4	0.00126917	0.0268308	GO_molecular_function_human
FCD2b	FCD2b.10.u	502	0008076	voltage-gated potassium channel complex	82	12	9.33287e-08	1.87136e-06	GO_cellular_component_human
FCD2b	FCD2b.10.u	502	0008188	neuropeptide receptor activity	43	5	0.00168712	0.0320909	GO_molecular_function_human
FCD2b	FCD2b.10.u	502	0008195	phosphatidate phosphatase activity	12	3	0.00157444	0.0311016	GO_molecular_function_human
FCD2b	FCD2b.10.u	502	0008200	ion channel inhibitor activity	33	5	0.000490839	0.0137549	GO_molecular_function_human
FCD2b	FCD2b.10.u	502	0008306	associative learning	66	8	5.39778e-05	0.00267973	GO_biological_process_human
FCD2b	FCD2b.10.u	502	0008328	ionotropic glutamate receptor complex	43	10	1.09353e-08	2.75852e-07	GO_cellular_component_human
FCD2b	FCD2b.10.u	502	0008331	high voltage-gated calcium channel activity	10	3	0.000885051	0.0208299	GO_molecular_function_human
FCD2b	FCD2b.10.u	502	0008361	regulation of cell size	148	11	0.00021841	0.00865932	GO_biological_process_human
FCD2b	FCD2b.10.u	502	0008373	sialyltransferase activity	18	5	2.27484e-05	0.00101525	GO_molecular_function_human
FCD2b	FCD2b.10.u	502	0008528	G protein-coupled peptide receptor activity	123	9	0.000898885	0.0208299	GO_molecular_function_human
FCD2b	FCD2b.10.u	502	0009247	glycolipid biosynthetic process	51	6	0.000550336	0.0183425	GO_biological_process_human
FCD2b	FCD2b.10.u	502	0010038	response to metal ion	299	16	0.000422248	0.0148473	GO_biological_process_human
FCD2b	FCD2b.10.u	502	0010469	regulation of signaling receptor activity	135	13	3.72739e-06	0.000265975	GO_biological_process_human
FCD2b	FCD2b.10.u	502	0010721	negative regulation of cell development	282	24	3.77512e-09	6.54283e-07	GO_biological_process_human
FCD2b	FCD2b.10.u	502	0010769	regulation of cell morphogenesis involved in differentiation	246	20	1.59957e-07	1.61737e-05	GO_biological_process_human
FCD2b	FCD2b.10.u	502	0010771	negative regulation of cell morphogenesis involved in differentiation	89	10	1.2647e-05	0.000716981	GO_biological_process_human
FCD2b	FCD2b.10.u	502	0010923	negative regulation of phosphatase activity	86	7	0.00179216	0.0472661	GO_biological_process_human
FCD2b	FCD2b.10.u	502	0010959	regulation of metal ion transport	334	20	1.74932e-05	0.000964671	GO_biological_process_human
FCD2b	FCD2b.10.u	502	0010975	regulation of neuron projection development	411	41	3.96089e-17	2.66964e-14	GO_biological_process_human
FCD2b	FCD2b.10.u	502	0010976	positive regulation of neuron projection development	221	21	5.14114e-09	8.42869e-07	GO_biological_process_human
FCD2b	FCD2b.10.u	502	0010977	negative regulation of neuron projection development	134	13	3.43063e-06	0.000250725	GO_biological_process_human
FCD2b	FCD2b.10.u	502	0014047	glutamate secretion	26	6	1.07799e-05	0.000616897	GO_biological_process_human
FCD2b	FCD2b.10.u	502	0014059	regulation of dopamine secretion	36	5	0.000741832	0.023684	GO_biological_process_human
FCD2b	FCD2b.10.u	502	0014069	postsynaptic density	285	38	2.88411e-20	3.75896e-18	GO_cellular_component_human
FCD2b	FCD2b.10.u	502	0015077	monovalent inorganic cation transmembrane transporter activity	318	20	8.55992e-06	0.000448465	GO_molecular_function_human
FCD2b	FCD2b.10.u	502	0015079	potassium ion transmembrane transporter activity	141	12	3.06294e-05	0.00123612	GO_molecular_function_human
FCD2b	FCD2b.10.u	502	0015085	calcium ion transmembrane transporter activity	129	11	6.40473e-05	0.0023387	GO_molecular_function_human
FCD2b	FCD2b.10.u	502	0015267	channel activity	402	36	9.64293e-14	2.50488e-11	GO_molecular_function_human
FCD2b	FCD2b.10.u	502	0015276	ligand-gated ion channel activity	122	14	1.83917e-07	1.70477e-05	GO_molecular_function_human
FCD2b	FCD2b.10.u	502	0015672	monovalent inorganic cation transport	320	17	0.00030692	0.0116361	GO_biological_process_human
FCD2b	FCD2b.10.u	502	0015800	acidic amino acid transport	41	6	0.000162897	0.00676803	GO_biological_process_human
FCD2b	FCD2b.10.u	502	0016055	Wnt signaling pathway	269	15	0.000412298	0.0147988	GO_biological_process_human
FCD2b	FCD2b.10.u	502	0016079	synaptic vesicle exocytosis	54	9	1.2388e-06	9.8876e-05	GO_biological_process_human
FCD2b	FCD2b.10.u	502	0016188	synaptic vesicle maturation	10	4	3.13943e-05	0.00162767	GO_biological_process_human
FCD2b	FCD2b.10.u	502	0016247	channel regulator activity	127	12	1.06629e-05	0.000535366	GO_molecular_function_human
FCD2b	FCD2b.10.u	502	0016248	channel inhibitor activity	34	5	0.000565999	0.0155007	GO_molecular_function_human
FCD2b	FCD2b.10.u	502	0016307	phosphatidylinositol phosphate kinase activity	15	4	0.000188297	0.0060692	GO_molecular_function_human
FCD2b	FCD2b.10.u	502	0016311	dephosphorylation	234	13	0.00101437	0.0300155	GO_biological_process_human
FCD2b	FCD2b.10.u	502	0016358	dendrite development	87	9	6.63102e-05	0.00316722	GO_biological_process_human
FCD2b	FCD2b.10.u	502	0016757	transferase activity, transferring glycosyl groups	215	12	0.00150385	0.0307143	GO_molecular_function_human
FCD2b	FCD2b.10.u	502	0016791	phosphatase activity	223	13	0.000650768	0.016337	GO_molecular_function_human
FCD2b	FCD2b.10.u	502	0017048	Rho GTPase binding	158	10	0.00144735	0.0300699	GO_molecular_function_human
FCD2b	FCD2b.10.u	502	0017156	calcium-ion regulated exocytosis	36	6	7.68525e-05	0.00358606	GO_biological_process_human
FCD2b	FCD2b.10.u	502	0017157	regulation of exocytosis	191	21	3.5803e-10	8.04373e-08	GO_biological_process_human
FCD2b	FCD2b.10.u	502	0017158	regulation of calcium ion-dependent exocytosis	42	8	1.69509e-06	0.000126943	GO_biological_process_human
FCD2b	FCD2b.10.u	502	0019001	guanyl nucleotide binding	311	15	0.00178431	0.0320909	GO_molecular_function_human
FCD2b	FCD2b.10.u	502	0019005	SCF ubiquitin ligase complex	52	5	0.0039277	0.04326	GO_cellular_component_human
FCD2b	FCD2b.10.u	502	0019207	kinase regulator activity	167	11	0.000612713	0.0161596	GO_molecular_function_human
FCD2b	FCD2b.10.u	502	0019209	kinase activator activity	67	9	7.89489e-06	0.000432425	GO_molecular_function_human
FCD2b	FCD2b.10.u	502	0019233	sensory perception of pain	64	6	0.00183815	0.0480612	GO_biological_process_human
FCD2b	FCD2b.10.u	502	0019722	calcium-mediated signaling	129	10	0.000298626	0.0113929	GO_biological_process_human
FCD2b	FCD2b.10.u	502	0019855	calcium channel inhibitor activity	12	3	0.00157444	0.0311016	GO_molecular_function_human
FCD2b	FCD2b.10.u	502	0019887	protein kinase regulator activity	145	10	0.000752521	0.0181358	GO_molecular_function_human
FCD2b	FCD2b.10.u	502	0019905	syntaxin binding	63	6	0.00169422	0.0320909	GO_molecular_function_human
FCD2b	FCD2b.10.u	502	0021537	telencephalon development	204	15	1.88028e-05	0.00101837	GO_biological_process_human
FCD2b	FCD2b.10.u	502	0021549	cerebellum development	81	8	0.000232181	0.00914552	GO_biological_process_human
FCD2b	FCD2b.10.u	502	0021700	developmental maturation	179	11	0.00108483	0.0317902	GO_biological_process_human
FCD2b	FCD2b.10.u	502	0021826	substrate-independent telencephalic tangential migration	11	3	0.00119874	0.0334513	GO_biological_process_human
FCD2b	FCD2b.10.u	502	0021843	substrate-independent telencephalic tangential interneuron migration	11	3	0.00119874	0.0334513	GO_biological_process_human
FCD2b	FCD2b.10.u	502	0021885	forebrain cell migration	54	7	0.0001027	0.00458073	GO_biological_process_human
FCD2b	FCD2b.10.u	502	0022029	telencephalon cell migration	52	7	8.03247e-05	0.00371946	GO_biological_process_human
FCD2b	FCD2b.10.u	502	0022037	metencephalon development	87	8	0.000379667	0.0141117	GO_biological_process_human
FCD2b	FCD2b.10.u	502	0022604	regulation of cell morphogenesis	395	28	1.11575e-08	1.73541e-06	GO_biological_process_human
FCD2b	FCD2b.10.u	502	0022803	passive transmembrane transporter activity	403	36	1.03937e-13	2.50488e-11	GO_molecular_function_human
FCD2b	FCD2b.10.u	502	0022824	transmitter-gated ion channel activity	54	9	1.2388e-06	8.29309e-05	GO_molecular_function_human
FCD2b	FCD2b.10.u	502	0022832	voltage-gated channel activity	176	17	1.17213e-07	1.41242e-05	GO_molecular_function_human
FCD2b	FCD2b.10.u	502	0022834	ligand-gated channel activity	122	14	1.83917e-07	1.70477e-05	GO_molecular_function_human
FCD2b	FCD2b.10.u	502	0022835	transmitter-gated channel activity	54	9	1.2388e-06	8.29309e-05	GO_molecular_function_human
FCD2b	FCD2b.10.u	502	0022836	gated channel activity	307	33	5.94786e-15	3.58358e-12	GO_molecular_function_human
FCD2b	FCD2b.10.u	502	0022839	ion gated channel activity	297	33	2.25683e-15	2.71948e-12	GO_molecular_function_human
FCD2b	FCD2b.10.u	502	0022843	voltage-gated cation channel activity	131	16	9.96927e-09	1.50162e-06	GO_molecular_function_human
FCD2b	FCD2b.10.u	502	0022898	regulation of transmembrane transporter activity	221	20	2.72261e-08	3.51391e-06	GO_biological_process_human
FCD2b	FCD2b.10.u	502	0023061	signal release	140	16	2.60447e-08	3.43451e-06	GO_biological_process_human
FCD2b	FCD2b.10.u	502	0030133	transport vesicle	304	22	2.95262e-07	5.63159e-06	GO_cellular_component_human
FCD2b	FCD2b.10.u	502	0030148	sphingolipid biosynthetic process	79	7	0.00109066	0.0318074	GO_biological_process_human
FCD2b	FCD2b.10.u	502	0030165	PDZ domain binding	80	10	4.81489e-06	0.000290097	GO_molecular_function_human
FCD2b	FCD2b.10.u	502	0030258	lipid modification	158	11	0.00038393	0.0141147	GO_biological_process_human
FCD2b	FCD2b.10.u	502	0030285	integral component of synaptic vesicle membrane	30	6	2.59602e-05	0.000398057	GO_cellular_component_human
FCD2b	FCD2b.10.u	502	0030295	protein kinase activator activity	64	9	5.36506e-06	0.000307852	GO_molecular_function_human
FCD2b	FCD2b.10.u	502	0030308	negative regulation of cell growth	152	10	0.00108059	0.0317902	GO_biological_process_human
FCD2b	FCD2b.10.u	502	0030426	growth cone	139	18	4.53701e-10	1.36459e-08	GO_cellular_component_human
FCD2b	FCD2b.10.u	502	0030427	site of polarized growth	142	18	6.46388e-10	1.87213e-08	GO_cellular_component_human
FCD2b	FCD2b.10.u	502	0030516	regulation of axon extension	81	7	0.00126399	0.0348517	GO_biological_process_human
FCD2b	FCD2b.10.u	502	0030534	adult behavior	115	12	3.80451e-06	0.000265975	GO_biological_process_human
FCD2b	FCD2b.10.u	502	0030594	neurotransmitter receptor activity	94	12	4.32078e-07	3.71895e-05	GO_molecular_function_human
FCD2b	FCD2b.10.u	502	0030658	transport vesicle membrane	171	17	7.69051e-08	1.58263e-06	GO_cellular_component_human
FCD2b	FCD2b.10.u	502	0030672	synaptic vesicle membrane	91	14	4.06633e-09	1.09651e-07	GO_cellular_component_human
FCD2b	FCD2b.10.u	502	0030863	cortical cytoskeleton	94	8	0.000639811	0.00833887	GO_cellular_component_human
FCD2b	FCD2b.10.u	502	0030864	cortical actin cytoskeleton	72	6	0.00334691	0.0379317	GO_cellular_component_human
FCD2b	FCD2b.10.u	502	0030900	forebrain development	307	19	1.79177e-05	0.000979176	GO_biological_process_human
FCD2b	FCD2b.10.u	502	0031225	anchored component of membrane	142	9	0.0024411	0.0293683	GO_cellular_component_human
FCD2b	FCD2b.10.u	502	0031256	leading edge membrane	150	9	0.00352308	0.0393579	GO_cellular_component_human
FCD2b	FCD2b.10.u	502	0031300	intrinsic component of organelle membrane	288	16	0.000279108	0.00376314	GO_cellular_component_human
FCD2b	FCD2b.10.u	502	0031301	integral component of organelle membrane	260	15	0.000287658	0.00381268	GO_cellular_component_human
FCD2b	FCD2b.10.u	502	0031345	negative regulation of cell projection organization	157	14	3.94643e-06	0.000272035	GO_biological_process_human
FCD2b	FCD2b.10.u	502	0031346	positive regulation of cell projection organization	302	23	6.31086e-08	7.50622e-06	GO_biological_process_human
FCD2b	FCD2b.10.u	502	0031594	neuromuscular junction	69	6	0.00270115	0.0320046	GO_cellular_component_human
FCD2b	FCD2b.10.u	502	0031644	regulation of nervous system process	115	14	8.70849e-08	9.78254e-06	GO_biological_process_human
FCD2b	FCD2b.10.u	502	0031646	positive regulation of nervous system process	55	8	1.38935e-05	0.000780351	GO_biological_process_human
FCD2b	FCD2b.10.u	502	0032279	asymmetric synapse	288	38	4.17778e-20	4.66718e-18	GO_cellular_component_human
FCD2b	FCD2b.10.u	502	0032281	AMPA glutamate receptor complex	22	5	6.54e-05	0.000947088	GO_cellular_component_human
FCD2b	FCD2b.10.u	502	0032409	regulation of transporter activity	230	20	5.30223e-08	6.56394e-06	GO_biological_process_human
FCD2b	FCD2b.10.u	502	0032412	regulation of ion transmembrane transporter activity	215	20	1.71132e-08	2.41416e-06	GO_biological_process_human
FCD2b	FCD2b.10.u	502	0032515	negative regulation of phosphoprotein phosphatase activity	50	6	0.000493912	0.016927	GO_biological_process_human
FCD2b	FCD2b.10.u	502	0032535	regulation of cellular component size	298	16	0.000407043	0.0147852	GO_biological_process_human
FCD2b	FCD2b.10.u	502	0032561	guanyl ribonucleotide binding	311	15	0.00178431	0.0320909	GO_molecular_function_human
FCD2b	FCD2b.10.u	502	0033173	calcineurin-NFAT signaling cascade	10	3	0.000885051	0.0271148	GO_biological_process_human
FCD2b	FCD2b.10.u	502	0033267	axon part	321	34	3.55011e-15	2.13553e-13	GO_cellular_component_human
FCD2b	FCD2b.10.u	502	0034702	ion channel complex	268	35	1.82838e-18	1.78724e-16	GO_cellular_component_human
FCD2b	FCD2b.10.u	502	0034703	cation channel complex	197	28	5.54668e-16	3.61459e-14	GO_cellular_component_human
FCD2b	FCD2b.10.u	502	0034704	calcium channel complex	59	8	2.35778e-05	0.000368756	GO_cellular_component_human
FCD2b	FCD2b.10.u	502	0034705	potassium channel complex	90	15	3.54051e-10	1.16142e-08	GO_cellular_component_human
FCD2b	FCD2b.10.u	502	0034765	regulation of ion transmembrane transport	410	35	8.66584e-13	3.09218e-10	GO_biological_process_human
FCD2b	FCD2b.10.u	502	0035176	social behavior	43	9	1.59977e-07	1.61737e-05	GO_biological_process_human
FCD2b	FCD2b.10.u	502	0035235	ionotropic glutamate receptor signaling pathway	23	5	8.21843e-05	0.00377674	GO_biological_process_human
FCD2b	FCD2b.10.u	502	0035249	synaptic transmission, glutamatergic	26	6	1.07799e-05	0.000616897	GO_biological_process_human
FCD2b	FCD2b.10.u	502	0035254	glutamate receptor binding	43	9	1.59977e-07	1.70477e-05	GO_molecular_function_human
FCD2b	FCD2b.10.u	502	0035255	ionotropic glutamate receptor binding	28	6	1.70454e-05	0.000821588	GO_molecular_function_human
FCD2b	FCD2b.10.u	502	0035308	negative regulation of protein dephosphorylation	53	6	0.000678113	0.02188	GO_biological_process_human
FCD2b	FCD2b.10.u	502	0035418	protein localization to synapse	57	11	1.63838e-08	2.36629e-06	GO_biological_process_human
FCD2b	FCD2b.10.u	502	0035567	non-canonical Wnt signaling pathway	99	9	0.000180821	0.0073845	GO_biological_process_human
FCD2b	FCD2b.10.u	502	0035640	exploration behavior	21	5	5.13867e-05	0.0025976	GO_biological_process_human
FCD2b	FCD2b.10.u	502	0036465	synaptic vesicle recycling	40	8	1.14431e-06	9.25518e-05	GO_biological_process_human
FCD2b	FCD2b.10.u	502	0042391	regulation of membrane potential	354	36	1.92835e-15	9.74779e-13	GO_biological_process_human
FCD2b	FCD2b.10.u	502	0042577	lipid phosphatase activity	11	3	0.00119874	0.0262633	GO_molecular_function_human
FCD2b	FCD2b.10.u	502	0042578	phosphoric ester hydrolase activity	308	17	0.000196431	0.0060692	GO_molecular_function_human
FCD2b	FCD2b.10.u	502	0042734	presynaptic membrane	141	15	1.84383e-07	3.60468e-06	GO_cellular_component_human
FCD2b	FCD2b.10.u	502	0043087	regulation of GTPase activity	398	19	0.000527719	0.0176859	GO_biological_process_human
FCD2b	FCD2b.10.u	502	0043113	receptor clustering	42	6	0.000186833	0.00755554	GO_biological_process_human
FCD2b	FCD2b.10.u	502	0043195	terminal bouton	43	5	0.00168712	0.0209417	GO_cellular_component_human
FCD2b	FCD2b.10.u	502	0043197	dendritic spine	135	18	2.78815e-10	1.01907e-08	GO_cellular_component_human
FCD2b	FCD2b.10.u	502	0043204	perikaryon	117	13	7.33141e-07	1.33329e-05	GO_cellular_component_human
FCD2b	FCD2b.10.u	502	0043679	axon terminus	103	8	0.00116769	0.0149695	GO_cellular_component_human
FCD2b	FCD2b.10.u	502	0043954	cellular component maintenance	38	5	0.000955531	0.028413	GO_biological_process_human
FCD2b	FCD2b.10.u	502	0044304	main axon	59	7	0.000181386	0.00253293	GO_cellular_component_human
FCD2b	FCD2b.10.u	502	0044306	neuron projection terminus	118	11	2.80974e-05	0.000422541	GO_cellular_component_human
FCD2b	FCD2b.10.u	502	0044309	neuron spine	137	18	3.56446e-10	1.16142e-08	GO_cellular_component_human
FCD2b	FCD2b.10.u	502	0044325	ion channel binding	100	9	0.00019521	0.0060692	GO_molecular_function_human
FCD2b	FCD2b.10.u	502	0044448	cell cortex part	147	11	0.000205848	0.00282409	GO_cellular_component_human
FCD2b	FCD2b.10.u	502	0045211	postsynaptic membrane	289	40	6.96986e-22	1.81681e-19	GO_cellular_component_human
FCD2b	FCD2b.10.u	502	0045499	chemorepellent activity	27	4	0.00199831	0.0354113	GO_molecular_function_human
FCD2b	FCD2b.10.u	502	0045665	negative regulation of neuron differentiation	189	16	1.62498e-06	0.000123214	GO_biological_process_human
FCD2b	FCD2b.10.u	502	0045666	positive regulation of neuron differentiation	296	28	1.56689e-11	4.52608e-09	GO_biological_process_human
FCD2b	FCD2b.10.u	502	0045921	positive regulation of exocytosis	69	8	7.45359e-05	0.00350492	GO_biological_process_human
FCD2b	FCD2b.10.u	502	0045956	positive regulation of calcium ion-dependent exocytosis	18	5	2.27484e-05	0.00119993	GO_biological_process_human
FCD2b	FCD2b.10.u	502	0046058	cAMP metabolic process	19	4	0.000501466	0.0170744	GO_biological_process_human
FCD2b	FCD2b.10.u	502	0046467	membrane lipid biosynthetic process	108	8	0.00158446	0.041971	GO_biological_process_human
FCD2b	FCD2b.10.u	502	0046676	negative regulation of insulin secretion	32	5	0.000423439	0.0148473	GO_biological_process_human
FCD2b	FCD2b.10.u	502	0046717	acid secretion	66	8	5.39778e-05	0.00267973	GO_biological_process_human
FCD2b	FCD2b.10.u	502	0046777	protein autophosphorylation	162	12	0.000118046	0.00515155	GO_biological_process_human
FCD2b	FCD2b.10.u	502	0046834	lipid phosphorylation	59	6	0.00120217	0.0334513	GO_biological_process_human
FCD2b	FCD2b.10.u	502	0046873	metal ion transmembrane transporter activity	385	31	7.93129e-11	1.36531e-08	GO_molecular_function_human
FCD2b	FCD2b.10.u	502	0046875	ephrin receptor binding	23	4	0.00107466	0.0244333	GO_molecular_function_human
FCD2b	FCD2b.10.u	502	0046888	negative regulation of hormone secretion	52	6	0.000611642	0.0201642	GO_biological_process_human
FCD2b	FCD2b.10.u	502	0046928	regulation of neurotransmitter secretion	90	14	3.50477e-09	6.25292e-07	GO_biological_process_human
FCD2b	FCD2b.10.u	502	0048013	ephrin receptor signaling pathway	69	7	0.000482426	0.0166273	GO_biological_process_human
FCD2b	FCD2b.10.u	502	0048024	regulation of mRNA splicing, via spliceosome	62	6	0.001559	0.0418883	GO_biological_process_human
FCD2b	FCD2b.10.u	502	0048167	regulation of synaptic plasticity	169	25	8.04934e-15	3.75595e-12	GO_biological_process_human
FCD2b	FCD2b.10.u	502	0048168	regulation of neuronal synaptic plasticity	48	9	4.3499e-07	3.88037e-05	GO_biological_process_human
FCD2b	FCD2b.10.u	502	0048169	regulation of long-term neuronal synaptic plasticity	25	5	0.00012551	0.00539962	GO_biological_process_human
FCD2b	FCD2b.10.u	502	0048172	regulation of short-term neuronal synaptic plasticity	14	4	0.00014032	0.00591097	GO_biological_process_human
FCD2b	FCD2b.10.u	502	0048488	synaptic vesicle endocytosis	35	7	5.42925e-06	0.000339524	GO_biological_process_human
FCD2b	FCD2b.10.u	502	0048638	regulation of developmental growth	267	18	9.40324e-06	0.000548462	GO_biological_process_human
FCD2b	FCD2b.10.u	502	0048639	positive regulation of developmental growth	133	10	0.000381523	0.0141117	GO_biological_process_human
FCD2b	FCD2b.10.u	502	0048667	cell morphogenesis involved in neuron differentiation	373	28	3.18731e-09	5.85885e-07	GO_biological_process_human
FCD2b	FCD2b.10.u	502	0048786	presynaptic active zone	62	10	4.34966e-07	8.09866e-06	GO_cellular_component_human
FCD2b	FCD2b.10.u	502	0048787	presynaptic active zone membrane	28	4	0.00229456	0.0280366	GO_cellular_component_human
FCD2b	FCD2b.10.u	502	0048812	neuron projection morphogenesis	417	34	6.6619e-12	2.24506e-09	GO_biological_process_human
FCD2b	FCD2b.10.u	502	0048813	dendrite morphogenesis	51	7	7.07307e-05	0.00335197	GO_biological_process_human
FCD2b	FCD2b.10.u	502	0048858	cell projection morphogenesis	424	34	1.05425e-11	3.19753e-09	GO_biological_process_human
FCD2b	FCD2b.10.u	502	0050433	regulation of catecholamine secretion	56	7	0.000129898	0.00554901	GO_biological_process_human
FCD2b	FCD2b.10.u	502	0050768	negative regulation of neurogenesis	244	20	1.40073e-07	1.49067e-05	GO_biological_process_human
FCD2b	FCD2b.10.u	502	0050769	positive regulation of neurogenesis	381	29	1.2088e-09	2.46334e-07	GO_biological_process_human
FCD2b	FCD2b.10.u	502	0050770	regulation of axonogenesis	158	14	4.25138e-06	0.0002773	GO_biological_process_human
FCD2b	FCD2b.10.u	502	0050771	negative regulation of axonogenesis	64	6	0.00183815	0.0480612	GO_biological_process_human
FCD2b	FCD2b.10.u	502	0050773	regulation of dendrite development	122	14	1.83917e-07	1.79942e-05	GO_biological_process_human
FCD2b	FCD2b.10.u	502	0050795	regulation of behavior	58	6	0.00109836	0.0318788	GO_biological_process_human
FCD2b	FCD2b.10.u	502	0050803	regulation of synapse structure or activity	186	32	1.19499e-20	1.03554e-17	GO_biological_process_human
FCD2b	FCD2b.10.u	502	0050804	modulation of chemical synaptic transmission	384	51	8.73488e-27	2.99876e-23	GO_biological_process_human
FCD2b	FCD2b.10.u	502	0050806	positive regulation of synaptic transmission	133	18	2.17107e-10	5.06528e-08	GO_biological_process_human
FCD2b	FCD2b.10.u	502	0050807	regulation of synapse organization	178	31	3.32861e-20	2.52392e-17	GO_biological_process_human
FCD2b	FCD2b.10.u	502	0050808	synapse organization	233	30	7.86879e-16	4.77321e-13	GO_biological_process_human
FCD2b	FCD2b.10.u	502	0050890	cognition	250	28	2.53892e-13	1.02674e-10	GO_biological_process_human
FCD2b	FCD2b.10.u	502	0050919	negative chemotaxis	44	5	0.00187226	0.0487431	GO_biological_process_human
FCD2b	FCD2b.10.u	502	0051015	actin filament binding	166	10	0.00208748	0.0364553	GO_molecular_function_human
FCD2b	FCD2b.10.u	502	0051051	negative regulation of transport	393	19	0.00045255	0.0156867	GO_biological_process_human
FCD2b	FCD2b.10.u	502	0051588	regulation of neurotransmitter transport	123	16	3.95326e-09	6.66124e-07	GO_biological_process_human
FCD2b	FCD2b.10.u	502	0051592	response to calcium ion	128	9	0.00119217	0.0334513	GO_biological_process_human
FCD2b	FCD2b.10.u	502	0051668	localization within membrane	68	7	0.000441046	0.0153758	GO_biological_process_human
FCD2b	FCD2b.10.u	502	0051703	intraspecies interaction between organisms	43	9	1.59977e-07	1.61737e-05	GO_biological_process_human
FCD2b	FCD2b.10.u	502	0051705	multi-organism behavior	53	10	9.28097e-08	1.01492e-05	GO_biological_process_human
FCD2b	FCD2b.10.u	502	0051899	membrane depolarization	49	7	5.43368e-05	0.00267973	GO_biological_process_human
FCD2b	FCD2b.10.u	502	0051924	regulation of calcium ion transport	217	13	0.000503845	0.0170744	GO_biological_process_human
FCD2b	FCD2b.10.u	502	0051952	regulation of amine transport	82	8	0.000252805	0.0097676	GO_biological_process_human
FCD2b	FCD2b.10.u	502	0051961	negative regulation of nervous system development	261	21	9.36956e-08	1.01492e-05	GO_biological_process_human
FCD2b	FCD2b.10.u	502	0051963	regulation of synapse assembly	91	20	1.533e-15	8.45381e-13	GO_biological_process_human
FCD2b	FCD2b.10.u	502	0051965	positive regulation of synapse assembly	57	13	8.72613e-11	2.20553e-08	GO_biological_process_human
FCD2b	FCD2b.10.u	502	0051966	regulation of synaptic transmission, glutamatergic	65	9	6.11705e-06	0.000374808	GO_biological_process_human
FCD2b	FCD2b.10.u	502	0051968	positive regulation of synaptic transmission, glutamatergic	29	5	0.000262471	0.0100769	GO_biological_process_human
FCD2b	FCD2b.10.u	502	0060074	synapse maturation	12	3	0.00157444	0.0418883	GO_biological_process_human
FCD2b	FCD2b.10.u	502	0060076	excitatory synapse	46	10	2.20205e-08	4.92001e-07	GO_cellular_component_human
FCD2b	FCD2b.10.u	502	0060077	inhibitory synapse	15	3	0.0031127	0.035796	GO_cellular_component_human
FCD2b	FCD2b.10.u	502	0060078	regulation of postsynaptic membrane potential	88	11	1.61792e-06	0.000123214	GO_biological_process_human
FCD2b	FCD2b.10.u	502	0060079	excitatory postsynaptic potential	55	7	0.000115651	0.00508362	GO_biological_process_human
FCD2b	FCD2b.10.u	502	0060198	clathrin-sculpted vesicle	11	4	4.85458e-05	0.00071628	GO_cellular_component_human
FCD2b	FCD2b.10.u	502	0060291	long-term synaptic potentiation	44	8	2.45673e-06	0.000181738	GO_biological_process_human
FCD2b	FCD2b.10.u	502	0060359	response to ammonium ion	138	10	0.000511262	0.0172295	GO_biological_process_human
FCD2b	FCD2b.10.u	502	0060589	nucleoside-triphosphatase regulator activity	279	14	0.00173984	0.0320909	GO_molecular_function_human
FCD2b	FCD2b.10.u	502	0060996	dendritic spine development	25	5	0.00012551	0.00539962	GO_biological_process_human
FCD2b	FCD2b.10.u	502	0060997	dendritic spine morphogenesis	16	4	0.000247065	0.00960703	GO_biological_process_human
FCD2b	FCD2b.10.u	502	0060998	regulation of dendritic spine development	57	10	1.91205e-07	1.81227e-05	GO_biological_process_human
FCD2b	FCD2b.10.u	502	0060999	positive regulation of dendritic spine development	32	5	0.000423439	0.0148473	GO_biological_process_human
FCD2b	FCD2b.10.u	502	0061337	cardiac conduction	87	7	0.00191575	0.0496621	GO_biological_process_human
FCD2b	FCD2b.10.u	502	0061387	regulation of extent of cell growth	94	10	2.0554e-05	0.00110337	GO_biological_process_human
FCD2b	FCD2b.10.u	502	0061564	axon development	355	24	2.99782e-07	2.71414e-05	GO_biological_process_human
FCD2b	FCD2b.10.u	502	0070050	neuron cellular homeostasis	29	7	1.39948e-06	0.00011025	GO_biological_process_human
FCD2b	FCD2b.10.u	502	0070382	exocytic vesicle	175	18	1.87527e-08	4.31312e-07	GO_cellular_component_human
FCD2b	FCD2b.10.u	502	0070588	calcium ion transmembrane transport	169	12	0.000175855	0.00725673	GO_biological_process_human
FCD2b	FCD2b.10.u	502	0070838	divalent metal ion transport	249	18	3.57716e-06	0.000258322	GO_biological_process_human
FCD2b	FCD2b.10.u	502	0071242	cellular response to ammonium ion	98	8	0.000843391	0.0261102	GO_biological_process_human
FCD2b	FCD2b.10.u	502	0071625	vocalization behavior	15	8	1.49306e-10	3.62275e-08	GO_biological_process_human
FCD2b	FCD2b.10.u	502	0071692	protein localization to extracellular region	133	9	0.00155829	0.0418883	GO_biological_process_human
FCD2b	FCD2b.10.u	502	0071805	potassium ion transmembrane transport	140	10	0.00057249	0.0189766	GO_biological_process_human
FCD2b	FCD2b.10.u	502	0072511	divalent inorganic cation transport	254	18	4.72339e-06	0.000304809	GO_biological_process_human
FCD2b	FCD2b.10.u	502	0072523	purine-containing compound catabolic process	42	5	0.00151576	0.0414172	GO_biological_process_human
FCD2b	FCD2b.10.u	502	0072657	protein localization to membrane	391	25	4.82522e-07	4.24199e-05	GO_biological_process_human
FCD2b	FCD2b.10.u	502	0072659	protein localization to plasma membrane	153	15	5.3563e-07	4.64161e-05	GO_biological_process_human
FCD2b	FCD2b.10.u	502	0090128	regulation of synapse maturation	14	4	0.00014032	0.00591097	GO_biological_process_human
FCD2b	FCD2b.10.u	502	0090278	negative regulation of peptide hormone secretion	38	6	0.000105268	0.00466099	GO_biological_process_human
FCD2b	FCD2b.10.u	502	0097060	synaptic membrane	382	49	4.45347e-25	3.48261e-22	GO_cellular_component_human
FCD2b	FCD2b.10.u	502	0097104	postsynaptic membrane assembly	10	3	0.000885051	0.0271148	GO_biological_process_human
FCD2b	FCD2b.10.u	502	0097106	postsynaptic density organization	14	5	5.68331e-06	0.000351785	GO_biological_process_human
FCD2b	FCD2b.10.u	502	0097120	receptor localization to synapse	37	5	0.000843654	0.0261102	GO_biological_process_human
FCD2b	FCD2b.10.u	502	0097485	neuron projection guidance	230	17	4.94338e-06	0.000315648	GO_biological_process_human
FCD2b	FCD2b.10.u	502	0097503	sialylation	18	5	2.27484e-05	0.00119993	GO_biological_process_human
FCD2b	FCD2b.10.u	502	0098563	intrinsic component of synaptic vesicle membrane	41	7	1.63471e-05	0.000277901	GO_cellular_component_human
FCD2b	FCD2b.10.u	502	0098609	cell-cell adhesion	442	23	3.91143e-05	0.00199384	GO_biological_process_human
FCD2b	FCD2b.10.u	502	0098685	Schaffer collateral - CA1 synapse	75	9	2.01056e-05	0.000320868	GO_cellular_component_human
FCD2b	FCD2b.10.u	502	0098686	hippocampal mossy fiber to CA3 synapse	28	6	1.70454e-05	0.000283606	GO_cellular_component_human
FCD2b	FCD2b.10.u	502	0098693	regulation of synaptic vesicle cycle	98	15	1.21827e-09	2.46334e-07	GO_biological_process_human
FCD2b	FCD2b.10.u	502	0098742	cell-cell adhesion via plasma-membrane adhesion molecules	234	14	0.000314821	0.0118615	GO_biological_process_human
FCD2b	FCD2b.10.u	502	0098793	presynapse	406	42	4.2566e-18	3.69851e-16	GO_cellular_component_human
FCD2b	FCD2b.10.u	502	0098802	plasma membrane receptor complex	179	15	3.88425e-06	6.90337e-05	GO_cellular_component_human
FCD2b	FCD2b.10.u	502	0098815	modulation of excitatory postsynaptic potential	36	9	3.0281e-08	3.82677e-06	GO_biological_process_human
FCD2b	FCD2b.10.u	502	0098839	postsynaptic density membrane	71	14	1.32524e-10	5.75741e-09	GO_cellular_component_human
FCD2b	FCD2b.10.u	502	0098878	neurotransmitter receptor complex	45	10	1.75481e-08	4.15837e-07	GO_cellular_component_human
FCD2b	FCD2b.10.u	502	0098889	intrinsic component of presynaptic membrane	75	9	2.01056e-05	0.000320868	GO_cellular_component_human
FCD2b	FCD2b.10.u	502	0098916	anterograde trans-synaptic signaling	352	47	7.49644e-25	7.5789e-22	GO_biological_process_human
FCD2b	FCD2b.10.u	502	0098936	intrinsic component of postsynaptic membrane	115	15	1.1672e-08	2.85235e-07	GO_cellular_component_human
FCD2b	FCD2b.10.u	502	0098948	intrinsic component of postsynaptic specialization membrane	75	14	2.86694e-10	1.01907e-08	GO_cellular_component_human
FCD2b	FCD2b.10.u	502	0098960	postsynaptic neurotransmitter receptor activity	62	7	0.000248232	0.00729561	GO_molecular_function_human
FCD2b	FCD2b.10.u	502	0098962	regulation of postsynaptic neurotransmitter receptor activity	12	3	0.00157444	0.0418883	GO_biological_process_human
FCD2b	FCD2b.10.u	502	0098978	glutamatergic synapse	294	39	1.08804e-20	1.70169e-18	GO_cellular_component_human
FCD2b	FCD2b.10.u	502	0098982	GABA-ergic synapse	62	11	4.12069e-08	8.70913e-07	GO_cellular_component_human
FCD2b	FCD2b.10.u	502	0098984	neuron to neuron synapse	305	41	6.45947e-22	1.81681e-19	GO_cellular_component_human
FCD2b	FCD2b.10.u	502	0099003	vesicle-mediated transport in synapse	107	13	2.57684e-07	2.36835e-05	GO_biological_process_human
FCD2b	FCD2b.10.u	502	0099055	integral component of postsynaptic membrane	110	15	6.27992e-09	1.63696e-07	GO_cellular_component_human
FCD2b	FCD2b.10.u	502	0099056	integral component of presynaptic membrane	67	9	7.89489e-06	0.000137196	GO_cellular_component_human
FCD2b	FCD2b.10.u	502	0099059	integral component of presynaptic active zone membrane	15	3	0.0031127	0.035796	GO_cellular_component_human
FCD2b	FCD2b.10.u	502	0099060	integral component of postsynaptic specialization membrane	72	14	1.61503e-10	6.64714e-09	GO_cellular_component_human
FCD2b	FCD2b.10.u	502	0099061	integral component of postsynaptic density membrane	49	12	1.90133e-10	7.43419e-09	GO_cellular_component_human
FCD2b	FCD2b.10.u	502	0099068	postsynapse assembly	17	5	1.67064e-05	0.000929734	GO_biological_process_human
FCD2b	FCD2b.10.u	502	0099072	regulation of postsynaptic membrane neurotransmitter receptor levels	40	5	0.00121187	0.033567	GO_biological_process_human
FCD2b	FCD2b.10.u	502	0099084	postsynaptic specialization organization	15	5	8.38341e-06	0.000496806	GO_biological_process_human
FCD2b	FCD2b.10.u	502	0099094	ligand-gated cation channel activity	93	10	1.87004e-05	0.00086669	GO_molecular_function_human
FCD2b	FCD2b.10.u	502	0099095	ligand-gated anion channel activity	20	4	0.00061688	0.0161596	GO_molecular_function_human
FCD2b	FCD2b.10.u	502	0099106	ion channel regulator activity	102	10	4.1945e-05	0.00157949	GO_molecular_function_human
FCD2b	FCD2b.10.u	502	0099146	intrinsic component of postsynaptic density membrane	52	12	4.02546e-10	1.25916e-08	GO_cellular_component_human
FCD2b	FCD2b.10.u	502	0099150	regulation of postsynaptic specialization assembly	12	3	0.00157444	0.0418883	GO_biological_process_human
FCD2b	FCD2b.10.u	502	0099151	regulation of postsynaptic density assembly	11	3	0.00119874	0.0334513	GO_biological_process_human
FCD2b	FCD2b.10.u	502	0099173	postsynapse organization	73	11	2.36195e-07	2.20425e-05	GO_biological_process_human
FCD2b	FCD2b.10.u	502	0099174	regulation of presynapse organization	25	8	2.10035e-08	2.83127e-06	GO_biological_process_human
FCD2b	FCD2b.10.u	502	0099175	regulation of postsynapse organization	78	10	3.81468e-06	0.000265975	GO_biological_process_human
FCD2b	FCD2b.10.u	502	0099177	regulation of trans-synaptic signaling	385	51	9.88711e-27	2.99876e-23	GO_biological_process_human
FCD2b	FCD2b.10.u	502	0099240	intrinsic component of synaptic membrane	152	21	4.5023e-12	2.2005e-10	GO_cellular_component_human
FCD2b	FCD2b.10.u	502	0099501	exocytic vesicle membrane	91	14	4.06633e-09	1.09651e-07	GO_cellular_component_human
FCD2b	FCD2b.10.u	502	0099504	synaptic vesicle cycle	96	13	7.02551e-08	8.0409e-06	GO_biological_process_human
FCD2b	FCD2b.10.u	502	0099524	postsynaptic cytosol	12	3	0.00157444	0.0198582	GO_cellular_component_human
FCD2b	FCD2b.10.u	502	0099529	neurotransmitter receptor activity involved in regulation of postsynaptic membrane potential	47	7	4.11912e-05	0.00157949	GO_molecular_function_human
FCD2b	FCD2b.10.u	502	0099536	synaptic signaling	386	50	9.05017e-26	1.82994e-22	GO_biological_process_human
FCD2b	FCD2b.10.u	502	0099537	trans-synaptic signaling	367	48	5.84529e-25	7.5789e-22	GO_biological_process_human
FCD2b	FCD2b.10.u	502	0099558	maintenance of synapse structure	11	3	0.00119874	0.0334513	GO_biological_process_human
FCD2b	FCD2b.10.u	502	0099560	synaptic membrane adhesion	22	4	0.000902057	0.0274969	GO_biological_process_human
FCD2b	FCD2b.10.u	502	0099565	chemical synaptic transmission, postsynaptic	59	7	0.000181386	0.0073845	GO_biological_process_human
FCD2b	FCD2b.10.u	502	0099572	postsynaptic specialization	308	41	9.39589e-22	1.8369e-19	GO_cellular_component_human
FCD2b	FCD2b.10.u	502	0099601	regulation of neurotransmitter receptor activity	64	11	5.81311e-08	7.05246e-06	GO_biological_process_human
FCD2b	FCD2b.10.u	502	0099634	postsynaptic specialization membrane	97	16	1.0725e-10	4.93349e-09	GO_cellular_component_human
FCD2b	FCD2b.10.u	502	0099643	signal release from synapse	85	14	1.61559e-09	3.06255e-07	GO_biological_process_human
FCD2b	FCD2b.10.u	502	0099699	integral component of synaptic membrane	141	21	1.01332e-12	5.66012e-11	GO_cellular_component_human
FCD2b	FCD2b.10.u	502	0106027	neuron projection organization	36	5	0.000741832	0.023684	GO_biological_process_human
FCD2b	FCD2b.10.u	502	0106030	neuron projection fasciculation	21	4	0.000749937	0.0236933	GO_biological_process_human
FCD2b	FCD2b.10.u	502	0120039	plasma membrane bounded cell projection morphogenesis	421	34	8.67068e-12	2.76823e-09	GO_biological_process_human
FCD2b	FCD2b.10.u	502	0140029	exocytic process	54	7	0.0001027	0.00458073	GO_biological_process_human
FCD2b	FCD2b.10.u	502	0140238	presynaptic endocytosis	35	7	5.42925e-06	0.000339524	GO_biological_process_human
FCD2b	FCD2b.10.u	502	0150034	distal axon	239	26	3.58923e-12	1.87119e-10	GO_cellular_component_human
FCD2b	FCD2b.10.u	502	0150052	regulation of postsynapse assembly	12	3	0.00157444	0.0418883	GO_biological_process_human
FCD2b	FCD2b.10.u	502	0198738	cell-cell signaling by wnt	269	15	0.000412298	0.0147988	GO_biological_process_human
FCD2b	FCD2b.10.u	502	1900006	positive regulation of dendrite development	56	6	0.000911459	0.0276445	GO_biological_process_human
FCD2b	FCD2b.10.u	502	1900449	regulation of glutamate receptor signaling pathway	57	10	1.91205e-07	1.81227e-05	GO_biological_process_human
FCD2b	FCD2b.10.u	502	1901020	negative regulation of calcium ion transmembrane transporter activity	31	5	0.000363259	0.013602	GO_biological_process_human
FCD2b	FCD2b.10.u	502	1901385	regulation of voltage-gated calcium channel activity	32	5	0.000423439	0.0148473	GO_biological_process_human
FCD2b	FCD2b.10.u	502	1902495	transmembrane transporter complex	288	35	1.85289e-17	1.44896e-15	GO_cellular_component_human
FCD2b	FCD2b.10.u	502	1903170	negative regulation of calcium ion transmembrane transport	35	5	0.000649474	0.021068	GO_biological_process_human
FCD2b	FCD2b.10.u	502	1903305	regulation of regulated secretory pathway	149	20	2.50356e-11	6.903e-09	GO_biological_process_human
FCD2b	FCD2b.10.u	502	1903307	positive regulation of regulated secretory pathway	47	8	4.13344e-06	0.000276356	GO_biological_process_human
FCD2b	FCD2b.10.u	502	1903522	regulation of blood circulation	242	16	3.69593e-05	0.00189996	GO_biological_process_human
FCD2b	FCD2b.10.u	502	1903859	regulation of dendrite extension	20	4	0.00061688	0.020227	GO_biological_process_human
FCD2b	FCD2b.10.u	502	1903861	positive regulation of dendrite extension	18	4	0.000402286	0.0147004	GO_biological_process_human
FCD2b	FCD2b.10.u	502	1904062	regulation of cation transmembrane transport	291	24	7.00378e-09	1.11802e-06	GO_biological_process_human
FCD2b	FCD2b.10.u	502	1904315	transmitter-gated ion channel activity involved in regulation of postsynaptic membrane potential	44	7	2.64443e-05	0.00113805	GO_molecular_function_human
FCD2b	FCD2b.10.u	502	1904861	excitatory synapse assembly	13	4	0.000101852	0.00458073	GO_biological_process_human
FCD2b	FCD2b.10.u	502	1905114	cell surface receptor signaling pathway involved in cell-cell signaling	329	21	4.07033e-06	0.000276356	GO_biological_process_human
FCD2b	FCD2b.10.u	502	1905207	regulation of cardiocyte differentiation	41	5	0.00135756	0.0372622	GO_biological_process_human
FCD2b	FCD2b.10.u	502	1905475	regulation of protein localization to membrane	149	10	0.000928025	0.028007	GO_biological_process_human
FCD2b	FCD2b.10.u	502	1905477	positive regulation of protein localization to membrane	103	9	0.000244206	0.0095571	GO_biological_process_human
FCD2b	FCD2b.10.u	502	1905606	regulation of presynapse assembly	25	8	2.10035e-08	2.83127e-06	GO_biological_process_human
FCD2b	FCD2b.10.u	502	1990351	transporter complex	290	35	2.31013e-17	1.64229e-15	GO_cellular_component_human
FCD2b	FCD2b.10.u	502	1990778	protein localization to cell periphery	190	18	6.7146e-08	7.83284e-06	GO_biological_process_human
FCD2b	FCD2b.10.u	502	2000300	regulation of synaptic vesicle exocytosis	70	12	1.49251e-08	2.20818e-06	GO_biological_process_human
FCD2b	FCD2b.10.u	502	2000311	regulation of AMPA receptor activity	22	5	6.54e-05	0.00314854	GO_biological_process_human
FCD2b	FCD2b.10.u	502	2000463	positive regulation of excitatory postsynaptic potential	27	7	8.24618e-07	7.04525e-05	GO_biological_process_human
FCD2b	FCD2b.10.u	502	2001222	regulation of neuron migration	40	6	0.00014145	0.00591751	GO_biological_process_human
FCD2b	FCD2b.10.u	502	2001223	negative regulation of neuron migration	11	3	0.00119874	0.0334513	GO_biological_process_human
FCD2b	FCD2b.10.u	502	2001257	regulation of cation channel activity	146	18	1.02169e-09	2.21343e-07	GO_biological_process_human
FCD2b	FCD2b.10.u	502	2001258	negative regulation of cation channel activity	37	5	0.000843654	0.0261102	GO_biological_process_human
FCD2b	FCD2b.10.u	502		In6b	210	26	1.74264e-13	4.69172e-13	Human brain cell type marker genes
FCD2b	FCD2b.10.u	502		In8	182	22	2.09135e-11	4.06651e-11	Human brain cell type marker genes
FCD2b	FCD2b.10.u	502		In7	209	24	7.71749e-12	1.6882e-11	Human brain cell type marker genes
FCD2b	FCD2b.10.u	502		In2	214	20	1.5813e-08	2.30606e-08	Human brain cell type marker genes
FCD2b	FCD2b.10.u	502		In1a	224	24	3.38618e-11	6.23769e-11	Human brain cell type marker genes
FCD2b	FCD2b.10.u	502		In4b	261	24	8.02188e-10	1.33698e-09	Human brain cell type marker genes
FCD2b	FCD2b.10.u	502		Purk2	278	22	6.222e-08	8.7108e-08	Human brain cell type marker genes
FCD2b	FCD2b.10.u	502		Ex8	274	46	9.92412e-29	3.85938e-28	Human brain cell type marker genes
FCD2b	FCD2b.10.u	502		OPC	116	9	0.000589294	0.000736618	Human brain cell type marker genes
FCD2b	FCD2b.10.u	502		In4a	196	24	1.91545e-12	4.46938e-12	Human brain cell type marker genes
FCD2b	FCD2b.10.u	502		Ex1	286	66	2.64912e-50	9.27192e-49	Human brain cell type marker genes
FCD2b	FCD2b.10.u	502		Ast	126	7	0.0142247	0.0171678	Human brain cell type marker genes
FCD2b	FCD2b.10.u	502		Gran	123	16	3.95326e-09	6.01583e-09	Human brain cell type marker genes
FCD2b	FCD2b.10.u	502		In1b	219	26	4.69995e-13	1.17499e-12	Human brain cell type marker genes
FCD2b	FCD2b.10.u	502		In6a	202	22	1.63509e-10	2.86141e-10	Human brain cell type marker genes
FCD2b	FCD2b.10.u	502		Ex3a	263	57	7.70675e-42	1.34868e-40	Human brain cell type marker genes
FCD2b	FCD2b.10.u	502		Ex3b	385	60	2.23597e-35	1.95647e-34	Human brain cell type marker genes
FCD2b	FCD2b.10.u	502		Ex3c	208	21	1.72118e-09	2.73824e-09	Human brain cell type marker genes
FCD2b	FCD2b.10.u	502		Ex6a	223	37	4.03133e-23	1.41097e-22	Human brain cell type marker genes
FCD2b	FCD2b.10.u	502		Ex3d	270	40	5.28405e-23	1.68129e-22	Human brain cell type marker genes
FCD2b	FCD2b.10.u	502		Ex5b	225	45	1.48909e-31	7.44545e-31	Human brain cell type marker genes
FCD2b	FCD2b.10.u	502		Ex6b	202	41	4.22647e-29	1.84908e-28	Human brain cell type marker genes
FCD2b	FCD2b.10.u	502		In3	176	17	1.17213e-07	1.51943e-07	Human brain cell type marker genes
FCD2b	FCD2b.10.u	502		Ex2	206	49	3.94075e-38	4.59754e-37	Human brain cell type marker genes
FCD2b	FCD2b.10.u	502		Ex3e	318	35	4.20395e-16	1.22615e-15	Human brain cell type marker genes
FCD2b	FCD2b.10.u	502		Ex4	274	49	6.9956e-32	4.08077e-31	Human brain cell type marker genes
FCD2b	FCD2b.10.u	502		Ex5a	331	54	6.17719e-33	4.32403e-32	Human brain cell type marker genes
FCD2b	FCD2b.10.u	502		In1c	172	17	8.37728e-08	1.12771e-07	Human brain cell type marker genes
FCD2b	FCD2b.10.u	502		Purk1	256	26	1.71852e-11	3.53813e-11	Human brain cell type marker genes
FCD2b	FCD2b.10.u	502	Cajal-Retzius cells	Cajal-Retzius cells	68	8	6.70648e-05	0.00170536	PangloaDB cell type biomarkers
FCD2b	FCD2b.10.u	502	Enteric neurons	Enteric neurons	57	9	1.98618e-06	0.000117847	PangloaDB cell type biomarkers
FCD2b	FCD2b.10.u	502	Interneurons	Interneurons	201	23	2.27482e-11	4.04918e-09	PangloaDB cell type biomarkers
FCD2b	FCD2b.10.u	502	Neuroendocrine cells	Neuroendocrine cells	27	4	0.00199831	0.0395222	PangloaDB cell type biomarkers
FCD2b	FCD2b.10.u	502	Neurons	Neurons	181	18	3.1745e-08	2.82531e-06	PangloaDB cell type biomarkers
FCD2b	FCD2b.10.u	502	Olfactory epithelial cells	Olfactory epithelial cells	113	11	1.86869e-05	0.000665255	PangloaDB cell type biomarkers
FCD2b	FCD2b.10.u	502	Purkinje neurons	Purkinje neurons	55	6	0.00082772	0.0184168	PangloaDB cell type biomarkers
FCD2b	FCD2b.10.u	502	Pyramidal cells	Pyramidal cells	33	7	3.57182e-06	0.000158946	PangloaDB cell type biomarkers
FCD2b	FCD2b.10.u	502	R-HSA-111885	Opioid Signalling	75	9	2.01056e-05	0.00146876	Reactome_pathways_human
FCD2b	FCD2b.10.u	502	R-HSA-111932	CaMK IV-mediated phosphorylation of CREB	11	4	4.85458e-05	0.00280757	Reactome_pathways_human
FCD2b	FCD2b.10.u	502	R-HSA-111933	Calmodulin induced events	30	5	0.000309773	0.0113149	Reactome_pathways_human
FCD2b	FCD2b.10.u	502	R-HSA-111996	Ca-dependent events	32	5	0.000423439	0.0139937	Reactome_pathways_human
FCD2b	FCD2b.10.u	502	R-HSA-111997	CaM pathway	30	5	0.000309773	0.0113149	Reactome_pathways_human
FCD2b	FCD2b.10.u	502	R-HSA-112040	G-protein mediated events	43	5	0.00168712	0.0403745	Reactome_pathways_human
FCD2b	FCD2b.10.u	502	R-HSA-112043	PLC beta mediated events	42	5	0.00151576	0.0375693	Reactome_pathways_human
FCD2b	FCD2b.10.u	502	R-HSA-112308	Presynaptic depolarization and calcium channel opening	13	3	0.00201621	0.0437266	Reactome_pathways_human
FCD2b	FCD2b.10.u	502	R-HSA-112310	Neurotransmitter release cycle	45	6	0.000275639	0.0106274	Reactome_pathways_human
FCD2b	FCD2b.10.u	502	R-HSA-112314	Neurotransmitter receptors and postsynaptic signal transmission	172	22	6.70851e-12	2.32785e-09	Reactome_pathways_human
FCD2b	FCD2b.10.u	502	R-HSA-112315	Transmission across Chemical Synapses	231	31	7.81102e-17	1.08417e-13	Reactome_pathways_human
FCD2b	FCD2b.10.u	502	R-HSA-1296071	Potassium Channels	93	11	2.81457e-06	0.000390663	Reactome_pathways_human
FCD2b	FCD2b.10.u	502	R-HSA-1296072	Voltage gated Potassium channels	40	6	0.00014145	0.00673343	Reactome_pathways_human
FCD2b	FCD2b.10.u	502	R-HSA-1489509	DAG and IP3 signaling	36	5	0.000741832	0.0205933	Reactome_pathways_human
FCD2b	FCD2b.10.u	502	R-HSA-163685	Integration of energy metabolism	86	7	0.00179216	0.0414585	Reactome_pathways_human
FCD2b	FCD2b.10.u	502	R-HSA-168799	Neurotoxicity of clostridium toxins	10	3	0.000885051	0.0240873	Reactome_pathways_human
FCD2b	FCD2b.10.u	502	R-HSA-180024	DARPP-32 events	19	4	0.000501466	0.0154675	Reactome_pathways_human
FCD2b	FCD2b.10.u	502	R-HSA-181429	Serotonin Neurotransmitter Release Cycle	15	4	0.000188297	0.00746731	Reactome_pathways_human
FCD2b	FCD2b.10.u	502	R-HSA-181430	Norepinephrine Neurotransmitter Release Cycle	15	4	0.000188297	0.00746731	Reactome_pathways_human
FCD2b	FCD2b.10.u	502	R-HSA-195721	Signaling by WNT	232	16	2.21167e-05	0.0015349	Reactome_pathways_human
FCD2b	FCD2b.10.u	502	R-HSA-2025928	Calcineurin activates NFAT	9	3	0.000628954	0.0178161	Reactome_pathways_human
FCD2b	FCD2b.10.u	502	R-HSA-210500	Glutamate Neurotransmitter Release Cycle	20	6	2.01173e-06	0.000332603	Reactome_pathways_human
FCD2b	FCD2b.10.u	502	R-HSA-212676	Dopamine Neurotransmitter Release Cycle	20	4	0.00061688	0.0178161	Reactome_pathways_human
FCD2b	FCD2b.10.u	502	R-HSA-264642	Acetylcholine Neurotransmitter Release Cycle	12	4	7.16562e-05	0.00382534	Reactome_pathways_human
FCD2b	FCD2b.10.u	502	R-HSA-264876	Insulin processing	20	4	0.00061688	0.0178161	Reactome_pathways_human
FCD2b	FCD2b.10.u	502	R-HSA-373080	Class B/2 (Secretin family receptors)	81	7	0.00126399	0.0320294	Reactome_pathways_human
FCD2b	FCD2b.10.u	502	R-HSA-373752	Netrin-1 signaling	44	5	0.00187226	0.0426016	Reactome_pathways_human
FCD2b	FCD2b.10.u	502	R-HSA-375165	NCAM signaling for neurite out-growth	57	7	0.000145535	0.00673343	Reactome_pathways_human
FCD2b	FCD2b.10.u	502	R-HSA-3858494	Beta-catenin independent WNT signaling	109	12	2.15665e-06	0.000332603	Reactome_pathways_human
FCD2b	FCD2b.10.u	502	R-HSA-397014	Muscle contraction	185	13	0.000106121	0.00526056	Reactome_pathways_human
FCD2b	FCD2b.10.u	502	R-HSA-399719	Trafficking of AMPA receptors	24	6	6.52209e-06	0.000696358	Reactome_pathways_human
FCD2b	FCD2b.10.u	502	R-HSA-399721	Glutamate binding, activation of AMPA receptors and synaptic plasticity	24	6	6.52209e-06	0.000696358	Reactome_pathways_human
FCD2b	FCD2b.10.u	502	R-HSA-4085001	Sialic acid metabolism	27	5	0.000184464	0.00746731	Reactome_pathways_human
FCD2b	FCD2b.10.u	502	R-HSA-4086398	Ca2+ pathway	55	8	1.38935e-05	0.00120526	Reactome_pathways_human
FCD2b	FCD2b.10.u	502	R-HSA-418594	G alpha (i) signalling events	330	19	4.80875e-05	0.00280757	Reactome_pathways_human
FCD2b	FCD2b.10.u	502	R-HSA-419037	NCAM1 interactions	41	6	0.000162897	0.00729357	Reactome_pathways_human
FCD2b	FCD2b.10.u	502	R-HSA-419408	Lysosphingolipid and LPA receptors	13	3	0.00201621	0.0437266	Reactome_pathways_human
FCD2b	FCD2b.10.u	502	R-HSA-422356	Regulation of insulin secretion	65	7	0.000333607	0.0115762	Reactome_pathways_human
FCD2b	FCD2b.10.u	502	R-HSA-428540	Activation of RAC1	11	3	0.00119874	0.0313934	Reactome_pathways_human
FCD2b	FCD2b.10.u	502	R-HSA-438064	Post NMDA receptor activation events	68	9	8.93818e-06	0.000886157	Reactome_pathways_human
FCD2b	FCD2b.10.u	502	R-HSA-438066	Unblocking of NMDA receptors, glutamate binding and activation	20	5	3.9811e-05	0.00251171	Reactome_pathways_human
FCD2b	FCD2b.10.u	502	R-HSA-442729	CREB1 phosphorylation through the activation of CaMKII/CaMKK/CaMKIV cascasde	9	3	0.000628954	0.0178161	Reactome_pathways_human
FCD2b	FCD2b.10.u	502	R-HSA-442742	CREB1 phosphorylation through NMDA receptor-mediated activation of RAS signaling	27	4	0.00199831	0.0437266	Reactome_pathways_human
FCD2b	FCD2b.10.u	502	R-HSA-442755	Activation of NMDA receptors and postsynaptic events	78	10	3.81468e-06	0.000481344	Reactome_pathways_human
FCD2b	FCD2b.10.u	502	R-HSA-442982	Ras activation upon Ca2+ influx through NMDA receptor	19	4	0.000501466	0.0154675	Reactome_pathways_human
FCD2b	FCD2b.10.u	502	R-HSA-451306	Ionotropic activity of kainate receptors	9	4	1.91426e-05	0.00146876	Reactome_pathways_human
FCD2b	FCD2b.10.u	502	R-HSA-451308	Activation of Ca-permeable Kainate Receptor	9	4	1.91426e-05	0.00146876	Reactome_pathways_human
FCD2b	FCD2b.10.u	502	R-HSA-451326	Activation of kainate receptors upon glutamate binding	27	5	0.000184464	0.00746731	Reactome_pathways_human
FCD2b	FCD2b.10.u	502	R-HSA-500792	GPCR ligand binding	371	21	2.5069e-05	0.00165694	Reactome_pathways_human
FCD2b	FCD2b.10.u	502	R-HSA-5339562	Uptake and actions of bacterial toxins	24	4	0.00126917	0.0320294	Reactome_pathways_human
FCD2b	FCD2b.10.u	502	R-HSA-5576891	Cardiac conduction	127	12	1.06629e-05	0.000986673	Reactome_pathways_human
FCD2b	FCD2b.10.u	502	R-HSA-5576892	Phase 0 - rapid depolarisation	43	8	2.04597e-06	0.000332603	Reactome_pathways_human
FCD2b	FCD2b.10.u	502	R-HSA-5578775	Ion homeostasis	50	6	0.000493912	0.0154675	Reactome_pathways_human
FCD2b	FCD2b.10.u	502	R-HSA-5607763	CLEC7A (Dectin-1) induces NFAT activation	12	3	0.00157444	0.0383389	Reactome_pathways_human
FCD2b	FCD2b.10.u	502	R-HSA-5682910	LGI-ADAM interactions	13	4	0.000101852	0.00523596	Reactome_pathways_human
FCD2b	FCD2b.10.u	502	R-HSA-5683057	MAPK family signaling cascades	209	12	0.00118196	0.0313934	Reactome_pathways_human
FCD2b	FCD2b.10.u	502	R-HSA-6794361	Neurexins and neuroligins	52	14	1.38322e-12	6.39972e-10	Reactome_pathways_human
FCD2b	FCD2b.10.u	502	R-HSA-6794362	Protein-protein interactions at synapses	75	19	4.57914e-16	3.17792e-13	Reactome_pathways_human
FCD2b	FCD2b.10.u	502	R-HSA-8849932	Synaptic adhesion-like molecules	17	4	0.000317945	0.0113156	Reactome_pathways_human
FCD2b	FCD2b.10.u	502	R-HSA-888590	GABA synthesis, release, reuptake and degradation	18	4	0.000402286	0.0136189	Reactome_pathways_human
FCD2b	FCD2b.10.u	502	R-HSA-8986944	Transcriptional Regulation by MECP2	54	9	1.2388e-06	0.000286576	Reactome_pathways_human
FCD2b	FCD2b.10.u	502	R-HSA-9022692	Regulation of MECP2 expression and activity	26	4	0.0017296	0.0406895	Reactome_pathways_human
FCD2b	FCD2b.10.u	502	R-HSA-9617324	Negative regulation of NMDA receptor-mediated neuronal transmission	21	5	5.13867e-05	0.00285299	Reactome_pathways_human
FCD2b	FCD2b.10.u	502	R-HSA-9620244	Long-term potentiation	22	7	1.7286e-07	4.79859e-05	Reactome_pathways_human
FCD2b	FCD2b.10.u	502	Retinal ganglion cells	Retinal ganglion cells	59	8	2.35778e-05	0.000699473	PangloaDB cell type biomarkers
FCD2b	FCD2b.11.o	199	0001725	stress fiber	58	5	0.000101756	0.0184214	GO_cellular_component_human
FCD2b	FCD2b.11.o	199	0002431	Fc receptor mediated stimulatory signaling pathway	67	6	1.62731e-05	0.0141018	GO_biological_process_human
FCD2b	FCD2b.11.o	199	0002433	immune response-regulating cell surface receptor signaling pathway involved in phagocytosis	65	6	1.36489e-05	0.0141018	GO_biological_process_human
FCD2b	FCD2b.11.o	199	0005811	lipid droplet	65	5	0.000175307	0.0184214	GO_cellular_component_human
FCD2b	FCD2b.11.o	199	0005924	cell-substrate adherens junction	355	11	0.000146118	0.0184214	GO_cellular_component_human
FCD2b	FCD2b.11.o	199	0005925	focal adhesion	352	11	0.0001357	0.0184214	GO_cellular_component_human
FCD2b	FCD2b.11.o	199	0005938	cell cortex	254	9	0.00022047	0.0191564	GO_cellular_component_human
FCD2b	FCD2b.11.o	199	0007596	blood coagulation	236	10	2.20299e-05	0.0148482	GO_biological_process_human
FCD2b	FCD2b.11.o	199	0007599	hemostasis	239	10	2.45446e-05	0.0148887	GO_biological_process_human
FCD2b	FCD2b.11.o	199	0030055	cell-substrate junction	358	11	0.000157209	0.0184214	GO_cellular_component_human
FCD2b	FCD2b.11.o	199	0032154	cleavage furrow	43	4	0.000385878	0.0301756	GO_cellular_component_human
FCD2b	FCD2b.11.o	199	0032155	cell division site part	49	4	0.000638159	0.0453673	GO_cellular_component_human
FCD2b	FCD2b.11.o	199	0032432	actin filament bundle	65	5	0.000175307	0.0184214	GO_cellular_component_human
FCD2b	FCD2b.11.o	199	0038093	Fc receptor signaling pathway	139	9	1.89104e-06	0.011471	GO_biological_process_human
FCD2b	FCD2b.11.o	199	0038094	Fc-gamma receptor signaling pathway	67	6	1.62731e-05	0.0141018	GO_biological_process_human
FCD2b	FCD2b.11.o	199	0038096	Fc-gamma receptor signaling pathway involved in phagocytosis	65	6	1.36489e-05	0.0141018	GO_biological_process_human
FCD2b	FCD2b.11.o	199	0042060	wound healing	393	14	3.79304e-06	0.0115043	GO_biological_process_human
FCD2b	FCD2b.11.o	199	0042641	actomyosin	66	5	0.000188454	0.0184214	GO_cellular_component_human
FCD2b	FCD2b.11.o	199	0050817	coagulation	236	10	2.20299e-05	0.0148482	GO_biological_process_human
FCD2b	FCD2b.11.o	199	0071363	cellular response to growth factor stimulus	399	12	9.68861e-05	0.0489759	GO_biological_process_human
FCD2b	FCD2b.11.o	199	0097517	contractile actin filament bundle	58	5	0.000101756	0.0184214	GO_cellular_component_human
FCD2b	FCD2b.11.o	199	1901652	response to peptide	377	13	1.1989e-05	0.0141018	GO_biological_process_human
FCD2b	FCD2b.11.o	199	1901653	cellular response to peptide	266	10	6.06034e-05	0.03342	GO_biological_process_human
FCD2b	FCD2b.11.o	199		Oli	158	7	0.000292732	0.0102456	Human brain cell type marker genes
FCD2b	FCD2b.11.o	199	R-HSA-2029480	Fcgamma receptor (FCGR) dependent phagocytosis	73	6	2.66751e-05	0.037025	Reactome_pathways_human
FCD2b	FCD2b.11.o	199	R-HSA-8939243	RUNX1 interacts with co-factors whose precise effect on RUNX1 targets is not known	27	4	6.06504e-05	0.0420914	Reactome_pathways_human
FCD2b	FCD2b.11.u	488	0001505	regulation of neurotransmitter levels	308	20	3.49915e-06	0.00132805	GO_biological_process_human
FCD2b	FCD2b.11.u	488	0001540	amyloid-beta binding	76	9	1.79349e-05	0.00135072	GO_molecular_function_human
FCD2b	FCD2b.11.u	488	0004683	calmodulin-dependent protein kinase activity	26	5	0.00013392	0.00556459	GO_molecular_function_human
FCD2b	FCD2b.11.u	488	0004890	GABA-A receptor activity	17	4	0.000285517	0.0101915	GO_molecular_function_human
FCD2b	FCD2b.11.u	488	0004993	G protein-coupled serotonin receptor activity	24	4	0.00114331	0.0313111	GO_molecular_function_human
FCD2b	FCD2b.11.u	488	0005216	ion channel activity	369	25	9.54044e-08	2.87406e-05	GO_molecular_function_human
FCD2b	FCD2b.11.u	488	0005230	extracellular ligand-gated ion channel activity	66	9	5.54179e-06	0.00044519	GO_molecular_function_human
FCD2b	FCD2b.11.u	488	0005244	voltage-gated ion channel activity	175	12	0.000187782	0.00729925	GO_molecular_function_human
FCD2b	FCD2b.11.u	488	0005249	voltage-gated potassium channel activity	79	9	2.45975e-05	0.00156	GO_molecular_function_human
FCD2b	FCD2b.11.u	488	0005261	cation channel activity	286	20	1.12481e-06	0.000123218	GO_molecular_function_human
FCD2b	FCD2b.11.u	488	0005267	potassium channel activity	111	10	6.83766e-05	0.00343307	GO_molecular_function_human
FCD2b	FCD2b.11.u	488	0005342	organic acid transmembrane transporter activity	127	9	0.000926237	0.0272223	GO_molecular_function_human
FCD2b	FCD2b.11.u	488	0005741	mitochondrial outer membrane	138	11	9.18295e-05	0.00170978	GO_cellular_component_human
FCD2b	FCD2b.11.u	488	0005743	mitochondrial inner membrane	322	15	0.00190197	0.024789	GO_cellular_component_human
FCD2b	FCD2b.11.u	488	0005996	monosaccharide metabolic process	140	10	0.000459864	0.0442783	GO_biological_process_human
FCD2b	FCD2b.11.u	488	0006006	glucose metabolic process	85	8	0.000267986	0.0305564	GO_biological_process_human
FCD2b	FCD2b.11.u	488	0006094	gluconeogenesis	37	6	7.7187e-05	0.0150622	GO_biological_process_human
FCD2b	FCD2b.11.u	488	0006536	glutamate metabolic process	28	6	1.45274e-05	0.00419634	GO_biological_process_human
FCD2b	FCD2b.11.u	488	0006813	potassium ion transport	147	12	3.51814e-05	0.00820809	GO_biological_process_human
FCD2b	FCD2b.11.u	488	0006836	neurotransmitter transport	153	15	3.74904e-07	0.000188538	GO_biological_process_human
FCD2b	FCD2b.11.u	488	0007210	serotonin receptor signaling pathway	26	5	0.00013392	0.0181056	GO_biological_process_human
FCD2b	FCD2b.11.u	488	0007268	chemical synaptic transmission	352	41	5.08566e-20	7.7124e-17	GO_biological_process_human
FCD2b	FCD2b.11.u	488	0007269	neurotransmitter secretion	85	12	1.03437e-07	7.84314e-05	GO_biological_process_human
FCD2b	FCD2b.11.u	488	0007611	learning or memory	222	16	9.0388e-06	0.00288576	GO_biological_process_human
FCD2b	FCD2b.11.u	488	0007613	memory	105	9	0.000229226	0.0272645	GO_biological_process_human
FCD2b	FCD2b.11.u	488	0007626	locomotory behavior	158	12	7.12029e-05	0.0145413	GO_biological_process_human
FCD2b	FCD2b.11.u	488	0008021	synaptic vesicle	158	16	9.78695e-08	6.37783e-06	GO_cellular_component_human
FCD2b	FCD2b.11.u	488	0008076	voltage-gated potassium channel complex	82	9	3.32519e-05	0.000684289	GO_cellular_component_human
FCD2b	FCD2b.11.u	488	0008503	benzodiazepine receptor activity	11	3	0.00110479	0.0313111	GO_molecular_function_human
FCD2b	FCD2b.11.u	488	0008509	anion transmembrane transporter activity	279	16	0.000141861	0.0056981	GO_molecular_function_human
FCD2b	FCD2b.11.u	488	0009065	glutamine family amino acid catabolic process	23	5	7.19154e-05	0.0145413	GO_biological_process_human
FCD2b	FCD2b.11.u	488	0010769	regulation of cell morphogenesis involved in differentiation	246	14	0.000392993	0.0394194	GO_biological_process_human
FCD2b	FCD2b.11.u	488	0010959	regulation of metal ion transport	334	17	0.000363429	0.0373654	GO_biological_process_human
FCD2b	FCD2b.11.u	488	0010975	regulation of neuron projection development	411	26	2.03127e-07	0.000112015	GO_biological_process_human
FCD2b	FCD2b.11.u	488	0010976	positive regulation of neuron projection development	221	13	0.00045955	0.0442783	GO_biological_process_human
FCD2b	FCD2b.11.u	488	0014069	postsynaptic density	285	21	2.57032e-07	1.34605e-05	GO_cellular_component_human
FCD2b	FCD2b.11.u	488	0015077	monovalent inorganic cation transmembrane transporter activity	318	18	6.55882e-05	0.00343307	GO_molecular_function_human
FCD2b	FCD2b.11.u	488	0015079	potassium ion transmembrane transporter activity	141	12	2.32453e-05	0.00155614	GO_molecular_function_human
FCD2b	FCD2b.11.u	488	0015267	channel activity	402	25	4.78806e-07	0.000100679	GO_molecular_function_human
FCD2b	FCD2b.11.u	488	0015276	ligand-gated ion channel activity	122	13	8.66518e-07	0.00011818	GO_molecular_function_human
FCD2b	FCD2b.11.u	488	0015672	monovalent inorganic cation transport	320	17	0.000221216	0.026838	GO_biological_process_human
FCD2b	FCD2b.11.u	488	0016082	synaptic vesicle priming	13	4	9.1299e-05	0.0150622	GO_biological_process_human
FCD2b	FCD2b.11.u	488	0016595	glutamate binding	10	3	0.000815339	0.0251919	GO_molecular_function_human
FCD2b	FCD2b.11.u	488	0016917	GABA receptor activity	20	4	0.00055471	0.0185674	GO_molecular_function_human
FCD2b	FCD2b.11.u	488	0019318	hexose metabolic process	117	10	0.000106598	0.0165801	GO_biological_process_human
FCD2b	FCD2b.11.u	488	0019319	hexose biosynthetic process	40	6	0.000121253	0.0175125	GO_biological_process_human
FCD2b	FCD2b.11.u	488	0019867	outer membrane	155	11	0.000256313	0.00400874	GO_cellular_component_human
FCD2b	FCD2b.11.u	488	0019894	kinesin binding	36	7	5.50578e-06	0.00044519	GO_molecular_function_human
FCD2b	FCD2b.11.u	488	0022604	regulation of cell morphogenesis	395	19	0.000340603	0.0356224	GO_biological_process_human
FCD2b	FCD2b.11.u	488	0022803	passive transmembrane transporter activity	403	25	5.01308e-07	0.000100679	GO_molecular_function_human
FCD2b	FCD2b.11.u	488	0022824	transmitter-gated ion channel activity	54	9	9.80746e-07	0.00011818	GO_molecular_function_human
FCD2b	FCD2b.11.u	488	0022832	voltage-gated channel activity	176	12	0.000198011	0.00745635	GO_molecular_function_human
FCD2b	FCD2b.11.u	488	0022834	ligand-gated channel activity	122	13	8.66518e-07	0.00011818	GO_molecular_function_human
FCD2b	FCD2b.11.u	488	0022835	transmitter-gated channel activity	54	9	9.80746e-07	0.00011818	GO_molecular_function_human
FCD2b	FCD2b.11.u	488	0022836	gated channel activity	307	23	5.10888e-08	2.05207e-05	GO_molecular_function_human
FCD2b	FCD2b.11.u	488	0022839	ion gated channel activity	297	23	2.77654e-08	2.05207e-05	GO_molecular_function_human
FCD2b	FCD2b.11.u	488	0022843	voltage-gated cation channel activity	131	11	5.72532e-05	0.00328524	GO_molecular_function_human
FCD2b	FCD2b.11.u	488	0022851	GABA-gated chloride ion channel activity	13	4	9.1299e-05	0.00407464	GO_molecular_function_human
FCD2b	FCD2b.11.u	488	0023061	signal release	140	15	1.16669e-07	7.86352e-05	GO_biological_process_human
FCD2b	FCD2b.11.u	488	0030118	clathrin coat	34	4	0.00427529	0.0491658	GO_cellular_component_human
FCD2b	FCD2b.11.u	488	0030132	clathrin coat of coated pit	16	3	0.00348552	0.0412981	GO_cellular_component_human
FCD2b	FCD2b.11.u	488	0030133	transport vesicle	304	23	4.26691e-08	3.70747e-06	GO_cellular_component_human
FCD2b	FCD2b.11.u	488	0030135	coated vesicle	220	11	0.00435052	0.0493059	GO_cellular_component_human
FCD2b	FCD2b.11.u	488	0030136	clathrin-coated vesicle	155	11	0.000256313	0.00400874	GO_cellular_component_human
FCD2b	FCD2b.11.u	488	0030534	adult behavior	115	11	1.70023e-05	0.004688	GO_biological_process_human
FCD2b	FCD2b.11.u	488	0030594	neurotransmitter receptor activity	94	13	3.91273e-08	2.05207e-05	GO_molecular_function_human
FCD2b	FCD2b.11.u	488	0030658	transport vesicle membrane	171	14	7.72087e-06	0.000188679	GO_cellular_component_human
FCD2b	FCD2b.11.u	488	0030665	clathrin-coated vesicle membrane	95	8	0.000570895	0.00811709	GO_cellular_component_human
FCD2b	FCD2b.11.u	488	0030672	synaptic vesicle membrane	91	11	1.72497e-06	4.95828e-05	GO_cellular_component_human
FCD2b	FCD2b.11.u	488	0031201	SNARE complex	29	4	0.00236513	0.028899	GO_cellular_component_human
FCD2b	FCD2b.11.u	488	0031225	anchored component of membrane	142	9	0.00201907	0.0255064	GO_cellular_component_human
FCD2b	FCD2b.11.u	488	0031252	cell leading edge	338	22	1.1003e-06	3.44175e-05	GO_cellular_component_human
FCD2b	FCD2b.11.u	488	0031253	cell projection membrane	278	19	2.91454e-06	7.59724e-05	GO_cellular_component_human
FCD2b	FCD2b.11.u	488	0031256	leading edge membrane	150	15	2.89654e-07	1.34605e-05	GO_cellular_component_human
FCD2b	FCD2b.11.u	488	0031968	organelle outer membrane	154	11	0.00024232	0.0039478	GO_cellular_component_human
FCD2b	FCD2b.11.u	488	0032153	cell division site	55	5	0.00444447	0.0496511	GO_cellular_component_human
FCD2b	FCD2b.11.u	488	0032279	asymmetric synapse	288	21	3.05801e-07	1.34605e-05	GO_cellular_component_human
FCD2b	FCD2b.11.u	488	0032589	neuron projection membrane	53	11	5.43454e-09	8.49961e-07	GO_cellular_component_human
FCD2b	FCD2b.11.u	488	0032590	dendrite membrane	38	8	6.09477e-07	2.16642e-05	GO_cellular_component_human
FCD2b	FCD2b.11.u	488	0032809	neuronal cell body membrane	26	5	0.00013392	0.00238012	GO_cellular_component_human
FCD2b	FCD2b.11.u	488	0032839	dendrite cytoplasm	28	5	0.000193716	0.00322311	GO_cellular_component_human
FCD2b	FCD2b.11.u	488	0033218	amide binding	297	16	0.000287561	0.0101915	GO_molecular_function_human
FCD2b	FCD2b.11.u	488	0033267	axon part	321	19	2.25176e-05	0.000475913	GO_cellular_component_human
FCD2b	FCD2b.11.u	488	0034702	ion channel complex	268	20	4.04787e-07	1.50735e-05	GO_cellular_component_human
FCD2b	FCD2b.11.u	488	0034703	cation channel complex	197	14	3.79716e-05	0.00076138	GO_cellular_component_human
FCD2b	FCD2b.11.u	488	0034705	potassium channel complex	90	9	6.97845e-05	0.00133101	GO_cellular_component_human
FCD2b	FCD2b.11.u	488	0035690	cellular response to drug	323	18	8.00217e-05	0.0150622	GO_biological_process_human
FCD2b	FCD2b.11.u	488	0042165	neurotransmitter binding	52	7	6.73008e-05	0.00343307	GO_molecular_function_human
FCD2b	FCD2b.11.u	488	0042277	peptide binding	243	15	0.000101434	0.0043653	GO_molecular_function_human
FCD2b	FCD2b.11.u	488	0042391	regulation of membrane potential	354	23	6.47905e-07	0.000280728	GO_biological_process_human
FCD2b	FCD2b.11.u	488	0042562	hormone binding	92	9	8.29264e-05	0.00399705	GO_molecular_function_human
FCD2b	FCD2b.11.u	488	0042578	phosphoric ester hydrolase activity	308	15	0.00123161	0.0329798	GO_molecular_function_human
FCD2b	FCD2b.11.u	488	0042734	presynaptic membrane	141	15	1.2824e-07	7.71411e-06	GO_cellular_component_human
FCD2b	FCD2b.11.u	488	0043176	amine binding	10	3	0.000815339	0.0251919	GO_molecular_function_human
FCD2b	FCD2b.11.u	488	0043195	terminal bouton	43	5	0.00149009	0.0200905	GO_cellular_component_human
FCD2b	FCD2b.11.u	488	0043197	dendritic spine	135	9	0.00142429	0.0195403	GO_cellular_component_human
FCD2b	FCD2b.11.u	488	0043198	dendritic shaft	33	4	0.00383088	0.0447126	GO_cellular_component_human
FCD2b	FCD2b.11.u	488	0043204	perikaryon	117	11	2.00171e-05	0.000434815	GO_cellular_component_human
FCD2b	FCD2b.11.u	488	0043648	dicarboxylic acid metabolic process	75	8	0.000111433	0.0167192	GO_biological_process_human
FCD2b	FCD2b.11.u	488	0043649	dicarboxylic acid catabolic process	17	4	0.000285517	0.0314899	GO_biological_process_human
FCD2b	FCD2b.11.u	488	0043679	axon terminus	103	12	8.73696e-07	2.84679e-05	GO_cellular_component_human
FCD2b	FCD2b.11.u	488	0044298	cell body membrane	27	5	0.000161718	0.0028103	GO_cellular_component_human
FCD2b	FCD2b.11.u	488	0044306	neuron projection terminus	118	14	8.54597e-08	6.07541e-06	GO_cellular_component_human
FCD2b	FCD2b.11.u	488	0044309	neuron spine	137	9	0.00157754	0.0209091	GO_cellular_component_human
FCD2b	FCD2b.11.u	488	0045211	postsynaptic membrane	289	24	3.53133e-09	6.90375e-07	GO_cellular_component_human
FCD2b	FCD2b.11.u	488	0046364	monosaccharide biosynthetic process	45	6	0.000236847	0.0276291	GO_biological_process_human
FCD2b	FCD2b.11.u	488	0046873	metal ion transmembrane transporter activity	385	23	2.70718e-06	0.000271846	GO_molecular_function_human
FCD2b	FCD2b.11.u	488	0046928	regulation of neurotransmitter secretion	90	8	0.000396403	0.0394194	GO_biological_process_human
FCD2b	FCD2b.11.u	488	0046943	carboxylic acid transmembrane transporter activity	127	9	0.000926237	0.0272223	GO_molecular_function_human
FCD2b	FCD2b.11.u	488	0048167	regulation of synaptic plasticity	169	14	6.74086e-06	0.0024053	GO_biological_process_human
FCD2b	FCD2b.11.u	488	0048168	regulation of neuronal synaptic plasticity	48	6	0.000339563	0.0356224	GO_biological_process_human
FCD2b	FCD2b.11.u	488	0048667	cell morphogenesis involved in neuron differentiation	373	19	0.000165656	0.0213803	GO_biological_process_human
FCD2b	FCD2b.11.u	488	0048812	neuron projection morphogenesis	417	21	8.95922e-05	0.0150622	GO_biological_process_human
FCD2b	FCD2b.11.u	488	0048858	cell projection morphogenesis	424	21	0.000113005	0.0167192	GO_biological_process_human
FCD2b	FCD2b.11.u	488	0050769	positive regulation of neurogenesis	381	19	0.000216932	0.026838	GO_biological_process_human
FCD2b	FCD2b.11.u	488	0050773	regulation of dendrite development	122	11	2.9654e-05	0.00719526	GO_biological_process_human
FCD2b	FCD2b.11.u	488	0050803	regulation of synapse structure or activity	186	13	8.45435e-05	0.0150622	GO_biological_process_human
FCD2b	FCD2b.11.u	488	0050804	modulation of chemical synaptic transmission	384	29	7.57383e-10	8.13214e-07	GO_biological_process_human
FCD2b	FCD2b.11.u	488	0050806	positive regulation of synaptic transmission	133	11	6.57441e-05	0.014243	GO_biological_process_human
FCD2b	FCD2b.11.u	488	0050807	regulation of synapse organization	178	12	0.000219902	0.026838	GO_biological_process_human
FCD2b	FCD2b.11.u	488	0050890	cognition	250	17	1.02951e-05	0.00312249	GO_biological_process_human
FCD2b	FCD2b.11.u	488	0051378	serotonin binding	10	3	0.000815339	0.0251919	GO_molecular_function_human
FCD2b	FCD2b.11.u	488	0051588	regulation of neurotransmitter transport	123	10	0.000161525	0.0213002	GO_biological_process_human
FCD2b	FCD2b.11.u	488	0060076	excitatory synapse	46	5	0.00202225	0.0255064	GO_cellular_component_human
FCD2b	FCD2b.11.u	488	0060077	inhibitory synapse	15	4	0.000168939	0.00287197	GO_cellular_component_human
FCD2b	FCD2b.11.u	488	0060078	regulation of postsynaptic membrane potential	88	10	8.94402e-06	0.00288576	GO_biological_process_human
FCD2b	FCD2b.11.u	488	0060198	clathrin-sculpted vesicle	11	3	0.00110479	0.0154276	GO_cellular_component_human
FCD2b	FCD2b.11.u	488	0060359	response to ammonium ion	138	13	3.50294e-06	0.00132805	GO_biological_process_human
FCD2b	FCD2b.11.u	488	0070382	exocytic vesicle	175	17	7.20384e-08	5.6334e-06	GO_cellular_component_human
FCD2b	FCD2b.11.u	488	0070405	ammonium ion binding	64	6	0.00159371	0.0417484	GO_molecular_function_human
FCD2b	FCD2b.11.u	488	0071242	cellular response to ammonium ion	98	10	2.33061e-05	0.00589061	GO_biological_process_human
FCD2b	FCD2b.11.u	488	0071805	potassium ion transmembrane transport	140	12	2.16456e-05	0.00570879	GO_biological_process_human
FCD2b	FCD2b.11.u	488	0071867	response to monoamine	77	8	0.000134314	0.0181056	GO_biological_process_human
FCD2b	FCD2b.11.u	488	0071868	cellular response to monoamine stimulus	73	8	9.1873e-05	0.0150622	GO_biological_process_human
FCD2b	FCD2b.11.u	488	0071869	response to catecholamine	77	8	0.000134314	0.0181056	GO_biological_process_human
FCD2b	FCD2b.11.u	488	0071870	cellular response to catecholamine stimulus	73	8	9.1873e-05	0.0150622	GO_biological_process_human
FCD2b	FCD2b.11.u	488	0097060	synaptic membrane	382	34	2.55718e-13	9.99858e-11	GO_cellular_component_human
FCD2b	FCD2b.11.u	488	0097479	synaptic vesicle localization	31	5	0.00031906	0.0345611	GO_biological_process_human
FCD2b	FCD2b.11.u	488	0098685	Schaffer collateral - CA1 synapse	75	12	2.45289e-08	2.3977e-06	GO_cellular_component_human
FCD2b	FCD2b.11.u	488	0098686	hippocampal mossy fiber to CA3 synapse	28	4	0.00207068	0.0257027	GO_cellular_component_human
FCD2b	FCD2b.11.u	488	0098793	presynapse	406	37	1.04038e-14	8.13575e-12	GO_cellular_component_human
FCD2b	FCD2b.11.u	488	0098839	postsynaptic density membrane	71	6	0.00271407	0.0326524	GO_cellular_component_human
FCD2b	FCD2b.11.u	488	0098889	intrinsic component of presynaptic membrane	75	9	1.60873e-05	0.000359436	GO_cellular_component_human
FCD2b	FCD2b.11.u	488	0098916	anterograde trans-synaptic signaling	352	41	5.08566e-20	7.7124e-17	GO_biological_process_human
FCD2b	FCD2b.11.u	488	0098936	intrinsic component of postsynaptic membrane	115	12	2.84888e-06	7.59724e-05	GO_cellular_component_human
FCD2b	FCD2b.11.u	488	0098948	intrinsic component of postsynaptic specialization membrane	75	9	1.60873e-05	0.000359436	GO_cellular_component_human
FCD2b	FCD2b.11.u	488	0098960	postsynaptic neurotransmitter receptor activity	62	8	2.7897e-05	0.00168079	GO_molecular_function_human
FCD2b	FCD2b.11.u	488	0098978	glutamatergic synapse	294	29	1.18825e-12	3.09736e-10	GO_cellular_component_human
FCD2b	FCD2b.11.u	488	0098982	GABA-ergic synapse	62	10	3.35877e-07	1.34605e-05	GO_cellular_component_human
FCD2b	FCD2b.11.u	488	0098984	neuron to neuron synapse	305	24	1.01543e-08	1.32344e-06	GO_cellular_component_human
FCD2b	FCD2b.11.u	488	0099003	vesicle-mediated transport in synapse	107	13	1.86644e-07	0.000112015	GO_biological_process_human
FCD2b	FCD2b.11.u	488	0099055	integral component of postsynaptic membrane	110	12	1.77534e-06	4.95828e-05	GO_cellular_component_human
FCD2b	FCD2b.11.u	488	0099056	integral component of presynaptic membrane	67	8	4.93977e-05	0.000965725	GO_cellular_component_human
FCD2b	FCD2b.11.u	488	0099060	integral component of postsynaptic specialization membrane	72	9	1.14837e-05	0.00027213	GO_cellular_component_human
FCD2b	FCD2b.11.u	488	0099061	integral component of postsynaptic density membrane	49	6	0.0003806	0.00561565	GO_cellular_component_human
FCD2b	FCD2b.11.u	488	0099094	ligand-gated cation channel activity	93	9	9.02395e-05	0.00407464	GO_molecular_function_human
FCD2b	FCD2b.11.u	488	0099095	ligand-gated anion channel activity	20	4	0.00055471	0.0185674	GO_molecular_function_human
FCD2b	FCD2b.11.u	488	0099146	intrinsic component of postsynaptic density membrane	52	6	0.000527316	0.00763631	GO_cellular_component_human
FCD2b	FCD2b.11.u	488	0099177	regulation of trans-synaptic signaling	385	29	8.04366e-10	8.13214e-07	GO_biological_process_human
FCD2b	FCD2b.11.u	488	0099240	intrinsic component of synaptic membrane	152	15	3.44259e-07	1.34605e-05	GO_cellular_component_human
FCD2b	FCD2b.11.u	488	0099501	exocytic vesicle membrane	91	11	1.72497e-06	4.95828e-05	GO_cellular_component_human
FCD2b	FCD2b.11.u	488	0099504	synaptic vesicle cycle	96	12	4.04055e-07	0.000188538	GO_biological_process_human
FCD2b	FCD2b.11.u	488	0099529	neurotransmitter receptor activity involved in regulation of postsynaptic membrane potential	47	8	3.35663e-06	0.000311133	GO_molecular_function_human
FCD2b	FCD2b.11.u	488	0099536	synaptic signaling	386	44	4.89528e-21	1.48474e-17	GO_biological_process_human
FCD2b	FCD2b.11.u	488	0099537	trans-synaptic signaling	367	43	4.78509e-21	1.48474e-17	GO_biological_process_human
FCD2b	FCD2b.11.u	488	0099572	postsynaptic specialization	308	24	1.22771e-08	1.37153e-06	GO_cellular_component_human
FCD2b	FCD2b.11.u	488	0099589	serotonin receptor activity	24	4	0.00114331	0.0313111	GO_molecular_function_human
FCD2b	FCD2b.11.u	488	0099634	postsynaptic specialization membrane	97	9	0.000125137	0.00227575	GO_cellular_component_human
FCD2b	FCD2b.11.u	488	0099643	signal release from synapse	85	12	1.03437e-07	7.84314e-05	GO_biological_process_human
FCD2b	FCD2b.11.u	488	0099699	integral component of synaptic membrane	141	14	7.8495e-07	2.66883e-05	GO_cellular_component_human
FCD2b	FCD2b.11.u	488	0120039	plasma membrane bounded cell projection morphogenesis	421	21	0.000102379	0.0163428	GO_biological_process_human
FCD2b	FCD2b.11.u	488	0150034	distal axon	239	17	5.68506e-06	0.00014341	GO_cellular_component_human
FCD2b	FCD2b.11.u	488	1901653	cellular response to peptide	266	15	0.000272015	0.0305564	GO_biological_process_human
FCD2b	FCD2b.11.u	488	1902495	transmembrane transporter complex	288	21	3.05801e-07	1.34605e-05	GO_cellular_component_human
FCD2b	FCD2b.11.u	488	1902710	GABA receptor complex	18	4	0.000361419	0.00543518	GO_cellular_component_human
FCD2b	FCD2b.11.u	488	1902711	GABA-A receptor complex	17	4	0.000285517	0.00437792	GO_cellular_component_human
FCD2b	FCD2b.11.u	488	1903831	signal transduction involved in cellular response to ammonium ion	65	8	3.95587e-05	0.00888752	GO_biological_process_human
FCD2b	FCD2b.11.u	488	1904315	transmitter-gated ion channel activity involved in regulation of postsynaptic membrane potential	44	7	2.20699e-05	0.00155614	GO_molecular_function_human
FCD2b	FCD2b.11.u	488	1990351	transporter complex	290	21	3.42885e-07	1.34605e-05	GO_cellular_component_human
FCD2b	FCD2b.11.u	488		In6b	210	19	3.90156e-08	9.10365e-08	Human brain cell type marker genes
FCD2b	FCD2b.11.u	488		In8	182	11	0.000989348	0.00133181	Human brain cell type marker genes
FCD2b	FCD2b.11.u	488		In7	209	21	1.13486e-09	3.31002e-09	Human brain cell type marker genes
FCD2b	FCD2b.11.u	488		In2	214	18	2.66724e-07	4.24334e-07	Human brain cell type marker genes
FCD2b	FCD2b.11.u	488		In1a	224	22	7.03377e-10	2.23802e-09	Human brain cell type marker genes
FCD2b	FCD2b.11.u	488		In4b	261	21	5.82316e-08	1.13228e-07	Human brain cell type marker genes
FCD2b	FCD2b.11.u	488		Purk2	278	21	1.69696e-07	2.82826e-07	Human brain cell type marker genes
FCD2b	FCD2b.11.u	488		Ex8	274	30	3.06587e-14	1.19228e-13	Human brain cell type marker genes
FCD2b	FCD2b.11.u	488		In4a	196	18	7.07686e-08	1.30363e-07	Human brain cell type marker genes
FCD2b	FCD2b.11.u	488		Ex1	286	43	2.0804e-25	2.42713e-24	Human brain cell type marker genes
FCD2b	FCD2b.11.u	488		Gran	123	9	0.000736614	0.00103126	Human brain cell type marker genes
FCD2b	FCD2b.11.u	488		In1b	219	21	2.65397e-09	7.1453e-09	Human brain cell type marker genes
FCD2b	FCD2b.11.u	488		In6a	202	18	1.12019e-07	1.96033e-07	Human brain cell type marker genes
FCD2b	FCD2b.11.u	488		Ex3a	263	32	1.97241e-16	9.86205e-16	Human brain cell type marker genes
FCD2b	FCD2b.11.u	488		Ex3b	385	52	3.04026e-28	1.06409e-26	Human brain cell type marker genes
FCD2b	FCD2b.11.u	488		Ex3c	208	34	1.63068e-21	9.51228e-21	Human brain cell type marker genes
FCD2b	FCD2b.11.u	488		Ex6a	223	9	0.032783	0.0424964	Human brain cell type marker genes
FCD2b	FCD2b.11.u	488		Ex3d	270	27	5.23388e-12	1.83186e-11	Human brain cell type marker genes
FCD2b	FCD2b.11.u	488		Ex5b	225	29	1.12146e-15	4.90641e-15	Human brain cell type marker genes
FCD2b	FCD2b.11.u	488		Ex6b	202	12	0.000689465	0.00100547	Human brain cell type marker genes
FCD2b	FCD2b.11.u	488		In3	176	16	4.32479e-07	6.58121e-07	Human brain cell type marker genes
FCD2b	FCD2b.11.u	488		Ex2	206	20	5.13116e-09	1.28279e-08	Human brain cell type marker genes
FCD2b	FCD2b.11.u	488		Ex3e	318	42	1.34947e-22	9.44631e-22	Human brain cell type marker genes
FCD2b	FCD2b.11.u	488		Ex4	274	42	3.51667e-25	3.07708e-24	Human brain cell type marker genes
FCD2b	FCD2b.11.u	488		Ex5a	331	46	1.29233e-25	2.26158e-24	Human brain cell type marker genes
FCD2b	FCD2b.11.u	488		In1c	172	17	5.58551e-08	1.13228e-07	Human brain cell type marker genes
FCD2b	FCD2b.11.u	488		Purk1	256	21	4.17648e-08	9.13605e-08	Human brain cell type marker genes
FCD2b	FCD2b.11.u	488	GABAergic neurons	GABAergic neurons	15	4	0.000168939	0.00601424	PangloaDB cell type biomarkers
FCD2b	FCD2b.11.u	488	Glutaminergic neurons	Glutaminergic neurons	10	4	2.81032e-05	0.00166745	PangloaDB cell type biomarkers
FCD2b	FCD2b.11.u	488	Interneurons	Interneurons	201	20	3.35279e-09	5.96797e-07	PangloaDB cell type biomarkers
FCD2b	FCD2b.11.u	488	Neurons	Neurons	181	16	6.31452e-07	5.61993e-05	PangloaDB cell type biomarkers
FCD2b	FCD2b.11.u	488	Pyramidal cells	Pyramidal cells	33	5	0.000431518	0.0128017	PangloaDB cell type biomarkers
FCD2b	FCD2b.11.u	488	R-HSA-112310	Neurotransmitter release cycle	45	10	1.34324e-08	6.2147e-06	Reactome_pathways_human
FCD2b	FCD2b.11.u	488	R-HSA-112314	Neurotransmitter receptors and postsynaptic signal transmission	172	19	1.44062e-09	9.99791e-07	Reactome_pathways_human
FCD2b	FCD2b.11.u	488	R-HSA-112315	Transmission across Chemical Synapses	231	30	2.88972e-16	4.01094e-13	Reactome_pathways_human
FCD2b	FCD2b.11.u	488	R-HSA-1296071	Potassium Channels	93	9	9.02395e-05	0.0156565	Reactome_pathways_human
FCD2b	FCD2b.11.u	488	R-HSA-70263	Gluconeogenesis	26	6	9.17861e-06	0.00254798	Reactome_pathways_human
FCD2b	FCD2b.11.u	488	R-HSA-70326	Glucose metabolism	61	9	2.83188e-06	0.000982661	Reactome_pathways_human
FCD2b	FCD2b.11.u	488	R-HSA-888590	GABA synthesis, release, reuptake and degradation	18	5	1.98592e-05	0.0045941	Reactome_pathways_human
FCD2b	FCD2b.11.u	488	R-HSA-977443	GABA receptor activation	48	7	3.963e-05	0.00785807	Reactome_pathways_human
FCD2b	FCD2b.11.u	488	Retinal ganglion cells	Retinal ganglion cells	59	7	0.000152496	0.00601424	PangloaDB cell type biomarkers
FCD2b	FCD2b.12.o	277	0005924	cell-substrate adherens junction	355	14	5.01201e-05	0.0143007	GO_cellular_component_human
FCD2b	FCD2b.12.o	277	0005925	focal adhesion	352	14	4.57406e-05	0.0143007	GO_cellular_component_human
FCD2b	FCD2b.12.o	277	0006029	proteoglycan metabolic process	83	6	0.000334698	0.0451173	GO_biological_process_human
FCD2b	FCD2b.12.o	277	0006644	phospholipid metabolic process	302	12	0.000160455	0.0278091	GO_biological_process_human
FCD2b	FCD2b.12.o	277	0006650	glycerophospholipid metabolic process	247	11	0.000111456	0.0218094	GO_biological_process_human
FCD2b	FCD2b.12.o	277	0006790	sulfur compound metabolic process	283	11	0.00036084	0.0473008	GO_biological_process_human
FCD2b	FCD2b.12.o	277	0007030	Golgi organization	86	7	5.03137e-05	0.019371	GO_biological_process_human
FCD2b	FCD2b.12.o	277	0007156	homophilic cell adhesion via plasma membrane adhesion molecules	161	10	1.39559e-05	0.0141095	GO_biological_process_human
FCD2b	FCD2b.12.o	277	0007179	transforming growth factor beta receptor signaling pathway	85	7	4.66577e-05	0.019371	GO_biological_process_human
FCD2b	FCD2b.12.o	277	0007264	small GTPase mediated signal transduction	263	11	0.000192849	0.0307848	GO_biological_process_human
FCD2b	FCD2b.12.o	277	0007272	ensheathment of neurons	92	7	7.75075e-05	0.019371	GO_biological_process_human
FCD2b	FCD2b.12.o	277	0008366	axon ensheathment	92	7	7.75075e-05	0.019371	GO_biological_process_human
FCD2b	FCD2b.12.o	277	0008654	phospholipid biosynthetic process	193	11	1.1745e-05	0.0141095	GO_biological_process_human
FCD2b	FCD2b.12.o	277	0009100	glycoprotein metabolic process	288	12	0.000102996	0.021544	GO_biological_process_human
FCD2b	FCD2b.12.o	277	0009101	glycoprotein biosynthetic process	245	12	2.16458e-05	0.017387	GO_biological_process_human
FCD2b	FCD2b.12.o	277	0010256	endomembrane system organization	291	13	2.59992e-05	0.017387	GO_biological_process_human
FCD2b	FCD2b.12.o	277	0010470	regulation of gastrulation	31	4	0.000375229	0.0474196	GO_biological_process_human
FCD2b	FCD2b.12.o	277	0010837	regulation of keratinocyte proliferation	28	4	0.000250667	0.0353773	GO_biological_process_human
FCD2b	FCD2b.12.o	277	0014855	striated muscle cell proliferation	11	3	0.000211681	0.0313812	GO_biological_process_human
FCD2b	FCD2b.12.o	277	0015711	organic anion transport	372	14	8.25594e-05	0.019371	GO_biological_process_human
FCD2b	FCD2b.12.o	277	0015780	nucleotide-sugar transmembrane transport	9	3	0.000109564	0.0218094	GO_biological_process_human
FCD2b	FCD2b.12.o	277	0015849	organic acid transport	236	11	7.43817e-05	0.019371	GO_biological_process_human
FCD2b	FCD2b.12.o	277	0030055	cell-substrate junction	358	14	5.48621e-05	0.0143007	GO_cellular_component_human
FCD2b	FCD2b.12.o	277	0030166	proteoglycan biosynthetic process	62	6	6.62503e-05	0.019371	GO_biological_process_human
FCD2b	FCD2b.12.o	277	0030900	forebrain development	307	12	0.000186744	0.030616	GO_biological_process_human
FCD2b	FCD2b.12.o	277	0032482	Rab protein signal transduction	56	6	3.70011e-05	0.019371	GO_biological_process_human
FCD2b	FCD2b.12.o	277	0034329	cell junction assembly	142	8	0.000199619	0.0310485	GO_biological_process_human
FCD2b	FCD2b.12.o	277	0034330	cell junction organization	182	10	4.00876e-05	0.019371	GO_biological_process_human
FCD2b	FCD2b.12.o	277	0035265	organ growth	79	6	0.000255794	0.0353773	GO_biological_process_human
FCD2b	FCD2b.12.o	277	0035329	hippo signaling	21	4	7.79109e-05	0.019371	GO_biological_process_human
FCD2b	FCD2b.12.o	277	0042552	myelination	91	7	7.22903e-05	0.019371	GO_biological_process_human
FCD2b	FCD2b.12.o	277	0045017	glycerolipid biosynthetic process	177	9	0.000175033	0.0294931	GO_biological_process_human
FCD2b	FCD2b.12.o	277	0045669	positive regulation of osteoblast differentiation	55	5	0.000366492	0.0473008	GO_biological_process_human
FCD2b	FCD2b.12.o	277	0045778	positive regulation of ossification	78	7	2.66844e-05	0.017387	GO_biological_process_human
FCD2b	FCD2b.12.o	277	0046467	membrane lipid biosynthetic process	108	7	0.000212105	0.0313812	GO_biological_process_human
FCD2b	FCD2b.12.o	277	0046474	glycerophospholipid biosynthetic process	164	9	9.82029e-05	0.021275	GO_biological_process_human
FCD2b	FCD2b.12.o	277	0046942	carboxylic acid transport	236	11	7.43817e-05	0.019371	GO_biological_process_human
FCD2b	FCD2b.12.o	277	0050678	regulation of epithelial cell proliferation	273	14	2.6342e-06	0.00532635	GO_biological_process_human
FCD2b	FCD2b.12.o	277	0055017	cardiac muscle tissue growth	21	4	7.79109e-05	0.019371	GO_biological_process_human
FCD2b	FCD2b.12.o	277	0060038	cardiac muscle cell proliferation	10	3	0.000155229	0.0276948	GO_biological_process_human
FCD2b	FCD2b.12.o	277	0060419	heart growth	22	4	9.43921e-05	0.0212068	GO_biological_process_human
FCD2b	FCD2b.12.o	277	0061383	trabecula morphogenesis	40	5	7.94295e-05	0.019371	GO_biological_process_human
FCD2b	FCD2b.12.o	277	0061384	heart trabecula morphogenesis	27	5	1.09697e-05	0.0141095	GO_biological_process_human
FCD2b	FCD2b.12.o	277	0071559	response to transforming growth factor beta	140	9	2.86631e-05	0.017387	GO_biological_process_human
FCD2b	FCD2b.12.o	277	0071560	cellular response to transforming growth factor beta stimulus	133	8	0.000127062	0.0240861	GO_biological_process_human
FCD2b	FCD2b.12.o	277	0090481	pyrimidine nucleotide-sugar transmembrane transport	8	3	7.36503e-05	0.019371	GO_biological_process_human
FCD2b	FCD2b.12.o	277	0098609	cell-cell adhesion	442	19	6.4153e-07	0.00194576	GO_biological_process_human
FCD2b	FCD2b.12.o	277	0098742	cell-cell adhesion via plasma-membrane adhesion molecules	234	14	4.22716e-07	0.00194576	GO_biological_process_human
FCD2b	FCD2b.12.o	277	1901264	carbohydrate derivative transport	51	5	0.000256611	0.0353773	GO_biological_process_human
FCD2b	FCD2b.12.o	277	1903510	mucopolysaccharide metabolic process	93	7	8.30278e-05	0.019371	GO_biological_process_human
FCD2b	FCD2b.12.o	277	2000001	regulation of DNA damage checkpoint	10	3	0.000155229	0.0276948	GO_biological_process_human
FCD2b	FCD2b.12.o	277		OPC	116	9	6.29414e-06	9.66595e-05	Human brain cell type marker genes
FCD2b	FCD2b.12.o	277		Ast	126	12	1.83176e-08	6.41117e-07	Human brain cell type marker genes
FCD2b	FCD2b.12.o	277		OPC_Cer	141	7	0.00105392	0.00737742	Human brain cell type marker genes
FCD2b	FCD2b.12.o	277		Ast_Cer	186	11	8.2851e-06	9.66595e-05	Human brain cell type marker genes
FCD2b	FCD2b.12.o	277		Per	59	5	0.000508674	0.0044509	Human brain cell type marker genes
FCD2b	FCD2b.12.o	277	R-HSA-8873719	RAB geranylgeranylation	53	6	2.6904e-05	0.0349177	Reactome_pathways_human
FCD2b	FCD2b.12.o	277	R-HSA-9007101	Rab regulation of trafficking	86	7	5.03137e-05	0.0349177	Reactome_pathways_human
FCD2b	FCD2b.12.u	213	0000276	mitochondrial proton-transporting ATP synthase complex, coupling factor F(o)	8	2	0.00197974	0.044233	GO_cellular_component_human
FCD2b	FCD2b.12.u	213	0000313	organellar ribosome	53	12	2.26058e-14	1.47315e-12	GO_cellular_component_human
FCD2b	FCD2b.12.u	213	0000314	organellar small ribosomal subunit	14	3	0.000210892	0.0056868	GO_cellular_component_human
FCD2b	FCD2b.12.u	213	0000315	organellar large ribosomal subunit	38	9	2.77436e-11	1.35597e-09	GO_cellular_component_human
FCD2b	FCD2b.12.u	213	0000966	RNA 5'-end processing	17	3	0.000386563	0.0468978	GO_biological_process_human
FCD2b	FCD2b.12.u	213	0001682	tRNA 5'-leader removal	10	3	7.131e-05	0.011691	GO_biological_process_human
FCD2b	FCD2b.12.u	213	0003735	structural constituent of ribosome	123	11	9.45045e-09	1.56303e-06	GO_molecular_function_human
FCD2b	FCD2b.12.u	213	0003954	NADH dehydrogenase activity	33	11	2.32571e-15	9.34161e-13	GO_molecular_function_human
FCD2b	FCD2b.12.u	213	0004129	cytochrome-c oxidase activity	20	6	1.29712e-08	1.56303e-06	GO_molecular_function_human
FCD2b	FCD2b.12.u	213	0004518	nuclease activity	162	9	1.14974e-05	0.000989595	GO_molecular_function_human
FCD2b	FCD2b.12.u	213	0004521	endoribonuclease activity	48	4	0.000760426	0.0398397	GO_molecular_function_human
FCD2b	FCD2b.12.u	213	0004526	ribonuclease P activity	9	3	5.02347e-05	0.0037833	GO_molecular_function_human
FCD2b	FCD2b.12.u	213	0004540	ribonuclease activity	86	6	9.82934e-05	0.0065802	GO_molecular_function_human
FCD2b	FCD2b.12.u	213	0004549	tRNA-specific ribonuclease activity	12	3	0.000129087	0.00818686	GO_molecular_function_human
FCD2b	FCD2b.12.u	213	0005732	small nucleolar ribonucleoprotein complex	11	3	9.74313e-05	0.00293043	GO_cellular_component_human
FCD2b	FCD2b.12.u	213	0005743	mitochondrial inner membrane	322	40	1.27059e-34	4.96801e-32	GO_cellular_component_human
FCD2b	FCD2b.12.u	213	0005746	mitochondrial respirasome	59	17	7.71721e-22	1.20697e-19	GO_cellular_component_human
FCD2b	FCD2b.12.u	213	0005747	mitochondrial respiratory chain complex I	34	11	3.41239e-15	2.66849e-13	GO_cellular_component_human
FCD2b	FCD2b.12.u	213	0005753	mitochondrial proton-transporting ATP synthase complex	15	4	6.65591e-06	0.000247853	GO_cellular_component_human
FCD2b	FCD2b.12.u	213	0005758	mitochondrial intermembrane space	56	4	0.0013608	0.0321168	GO_cellular_component_human
FCD2b	FCD2b.12.u	213	0005759	mitochondrial matrix	323	21	7.54939e-13	4.21687e-11	GO_cellular_component_human
FCD2b	FCD2b.12.u	213	0005761	mitochondrial ribosome	53	12	2.26058e-14	1.47315e-12	GO_cellular_component_human
FCD2b	FCD2b.12.u	213	0005762	mitochondrial large ribosomal subunit	38	9	2.77436e-11	1.35597e-09	GO_cellular_component_human
FCD2b	FCD2b.12.u	213	0005763	mitochondrial small ribosomal subunit	14	3	0.000210892	0.0056868	GO_cellular_component_human
FCD2b	FCD2b.12.u	213	0005840	ribosome	170	13	2.85256e-09	1.23928e-07	GO_cellular_component_human
FCD2b	FCD2b.12.u	213	0006091	generation of precursor metabolites and energy	308	30	6.32079e-23	6.39032e-20	GO_biological_process_human
FCD2b	FCD2b.12.u	213	0006119	oxidative phosphorylation	81	23	5.311e-29	3.22165e-25	GO_biological_process_human
FCD2b	FCD2b.12.u	213	0006120	mitochondrial electron transport, NADH to ubiquinone	35	11	4.93931e-15	1.99746e-12	GO_biological_process_human
FCD2b	FCD2b.12.u	213	0006123	mitochondrial electron transport, cytochrome c to oxygen	16	5	1.78696e-07	3.28476e-05	GO_biological_process_human
FCD2b	FCD2b.12.u	213	0006364	rRNA processing	145	11	5.26406e-08	1.06439e-05	GO_biological_process_human
FCD2b	FCD2b.12.u	213	0006412	translation	253	16	6.72707e-10	1.63226e-07	GO_biological_process_human
FCD2b	FCD2b.12.u	213	0006414	translational elongation	75	12	1.87707e-12	5.17561e-10	GO_biological_process_human
FCD2b	FCD2b.12.u	213	0006415	translational termination	57	13	1.64114e-15	8.29598e-13	GO_biological_process_human
FCD2b	FCD2b.12.u	213	0006595	polyamine metabolic process	15	3	0.000261951	0.0324284	GO_biological_process_human
FCD2b	FCD2b.12.u	213	0006839	mitochondrial transport	157	7	0.000424251	0.0494905	GO_biological_process_human
FCD2b	FCD2b.12.u	213	0007005	mitochondrion organization	308	23	2.98611e-15	1.29384e-12	GO_biological_process_human
FCD2b	FCD2b.12.u	213	0008137	NADH dehydrogenase (ubiquinone) activity	33	11	2.32571e-15	9.34161e-13	GO_molecular_function_human
FCD2b	FCD2b.12.u	213	0009055	electron transfer activity	85	12	8.77086e-12	2.11378e-09	GO_molecular_function_human
FCD2b	FCD2b.12.u	213	0009060	aerobic respiration	47	8	6.03507e-09	1.40803e-06	GO_biological_process_human
FCD2b	FCD2b.12.u	213	0009144	purine nucleoside triphosphate metabolic process	55	5	0.00010846	0.016448	GO_biological_process_human
FCD2b	FCD2b.12.u	213	0009145	purine nucleoside triphosphate biosynthetic process	35	4	0.000223214	0.0300893	GO_biological_process_human
FCD2b	FCD2b.12.u	213	0009152	purine ribonucleotide biosynthetic process	113	6	0.000436256	0.0499307	GO_biological_process_human
FCD2b	FCD2b.12.u	213	0009201	ribonucleoside triphosphate biosynthetic process	41	4	0.000414722	0.0493275	GO_biological_process_human
FCD2b	FCD2b.12.u	213	0009206	purine ribonucleoside triphosphate biosynthetic process	35	4	0.000223214	0.0300893	GO_biological_process_human
FCD2b	FCD2b.12.u	213	0010257	NADH dehydrogenase complex assembly	39	12	3.68054e-16	2.02965e-13	GO_biological_process_human
FCD2b	FCD2b.12.u	213	0015002	heme-copper terminal oxidase activity	20	6	1.29712e-08	1.56303e-06	GO_molecular_function_human
FCD2b	FCD2b.12.u	213	0015077	monovalent inorganic cation transmembrane transporter activity	318	10	0.000445541	0.0268438	GO_molecular_function_human
FCD2b	FCD2b.12.u	213	0015078	proton transmembrane transporter activity	102	10	1.86058e-08	1.86833e-06	GO_molecular_function_human
FCD2b	FCD2b.12.u	213	0015672	monovalent inorganic cation transport	320	11	0.000107261	0.016448	GO_biological_process_human
FCD2b	FCD2b.12.u	213	0015934	large ribosomal subunit	91	10	6.09248e-09	2.50754e-07	GO_cellular_component_human
FCD2b	FCD2b.12.u	213	0015980	energy derivation by oxidation of organic compounds	167	22	6.30606e-20	4.25029e-17	GO_biological_process_human
FCD2b	FCD2b.12.u	213	0015985	energy coupled proton transport, down electrochemical gradient	15	3	0.000261951	0.0324284	GO_biological_process_human
FCD2b	FCD2b.12.u	213	0015986	ATP synthesis coupled proton transport	15	3	0.000261951	0.0324284	GO_biological_process_human
FCD2b	FCD2b.12.u	213	0016072	rRNA metabolic process	153	11	9.14091e-08	1.78867e-05	GO_biological_process_human
FCD2b	FCD2b.12.u	213	0016469	proton-transporting two-sector ATPase complex	37	5	1.54023e-05	0.000523677	GO_cellular_component_human
FCD2b	FCD2b.12.u	213	0016651	oxidoreductase activity, acting on NAD(P)H	86	11	1.97792e-10	3.97232e-08	GO_molecular_function_human
FCD2b	FCD2b.12.u	213	0016655	oxidoreductase activity, acting on NAD(P)H, quinone or similar compound as acceptor	45	11	1.11506e-13	3.35913e-11	GO_molecular_function_human
FCD2b	FCD2b.12.u	213	0016675	oxidoreductase activity, acting on a heme group of donors	21	6	1.80302e-08	1.86833e-06	GO_molecular_function_human
FCD2b	FCD2b.12.u	213	0016676	oxidoreductase activity, acting on a heme group of donors, oxygen as acceptor	20	6	1.29712e-08	1.56303e-06	GO_molecular_function_human
FCD2b	FCD2b.12.u	213	0016765	transferase activity, transferring alkyl or aryl (other than methyl) groups	48	4	0.000760426	0.0398397	GO_molecular_function_human
FCD2b	FCD2b.12.u	213	0016891	endoribonuclease activity, producing 5'-phosphomonoesters	21	3	0.000737196	0.0398397	GO_molecular_function_human
FCD2b	FCD2b.12.u	213	0019646	aerobic electron transport chain	16	5	1.78696e-07	3.28476e-05	GO_biological_process_human
FCD2b	FCD2b.12.u	213	0022411	cellular component disassembly	286	18	5.99693e-11	1.58163e-08	GO_biological_process_human
FCD2b	FCD2b.12.u	213	0022613	ribonucleoprotein complex biogenesis	288	15	3.18087e-08	6.65351e-06	GO_biological_process_human
FCD2b	FCD2b.12.u	213	0022900	electron transport chain	136	23	2.35356e-23	2.85534e-20	GO_biological_process_human
FCD2b	FCD2b.12.u	213	0022904	respiratory electron transport chain	82	21	1.67255e-25	5.07285e-22	GO_biological_process_human
FCD2b	FCD2b.12.u	213	0030677	ribonuclease P complex	11	3	9.74313e-05	0.00293043	GO_cellular_component_human
FCD2b	FCD2b.12.u	213	0030681	multimeric ribonuclease P complex	7	3	2.11986e-05	0.000690721	GO_cellular_component_human
FCD2b	FCD2b.12.u	213	0030964	NADH dehydrogenase complex	34	11	3.41239e-15	2.66849e-13	GO_cellular_component_human
FCD2b	FCD2b.12.u	213	0031300	intrinsic component of organelle membrane	288	9	0.000893979	0.0233031	GO_cellular_component_human
FCD2b	FCD2b.12.u	213	0031970	organelle envelope lumen	63	4	0.00210646	0.045757	GO_cellular_component_human
FCD2b	FCD2b.12.u	213	0032543	mitochondrial translation	62	13	5.36407e-15	2.03365e-12	GO_biological_process_human
FCD2b	FCD2b.12.u	213	0032592	integral component of mitochondrial membrane	51	4	0.000957258	0.0241476	GO_cellular_component_human
FCD2b	FCD2b.12.u	213	0032981	mitochondrial respiratory chain complex I assembly	39	12	3.68054e-16	2.02965e-13	GO_biological_process_human
FCD2b	FCD2b.12.u	213	0032984	protein-containing complex disassembly	153	17	2.1197e-14	6.76744e-12	GO_biological_process_human
FCD2b	FCD2b.12.u	213	0033108	mitochondrial respiratory chain complex assembly	59	13	2.67261e-15	1.24708e-12	GO_biological_process_human
FCD2b	FCD2b.12.u	213	0033204	ribonuclease P RNA binding	7	3	2.11986e-05	0.00170295	GO_molecular_function_human
FCD2b	FCD2b.12.u	213	0034470	ncRNA processing	262	11	1.7594e-05	0.00304928	GO_biological_process_human
FCD2b	FCD2b.12.u	213	0034471	ncRNA 5'-end processing	15	3	0.000261951	0.0324284	GO_biological_process_human
FCD2b	FCD2b.12.u	213	0034660	ncRNA metabolic process	322	13	4.61814e-06	0.00082393	GO_biological_process_human
FCD2b	FCD2b.12.u	213	0042254	ribosome biogenesis	197	13	1.69096e-08	3.79902e-06	GO_biological_process_human
FCD2b	FCD2b.12.u	213	0042773	ATP synthesis coupled electron transport	65	19	2.06472e-24	3.13114e-21	GO_biological_process_human
FCD2b	FCD2b.12.u	213	0042775	mitochondrial ATP synthesis coupled electron transport	64	18	7.67833e-23	6.65383e-20	GO_biological_process_human
FCD2b	FCD2b.12.u	213	0042776	mitochondrial ATP synthesis coupled proton transport	13	3	0.000166754	0.0246714	GO_biological_process_human
FCD2b	FCD2b.12.u	213	0043043	peptide biosynthetic process	272	17	2.32012e-10	5.86411e-08	GO_biological_process_human
FCD2b	FCD2b.12.u	213	0043624	cellular protein complex disassembly	89	14	3.26455e-14	9.90139e-12	GO_biological_process_human
FCD2b	FCD2b.12.u	213	0044391	ribosomal subunit	144	13	3.67113e-10	1.68872e-08	GO_cellular_component_human
FCD2b	FCD2b.12.u	213	0044455	mitochondrial membrane part	154	26	2.9424e-26	6.99172e-24	GO_cellular_component_human
FCD2b	FCD2b.12.u	213	0045259	proton-transporting ATP synthase complex	16	4	8.81498e-06	0.000313332	GO_cellular_component_human
FCD2b	FCD2b.12.u	213	0045271	respiratory chain complex I	34	11	3.41239e-15	2.66849e-13	GO_cellular_component_human
FCD2b	FCD2b.12.u	213	0045277	respiratory chain complex IV	12	3	0.000129087	0.00373875	GO_cellular_component_human
FCD2b	FCD2b.12.u	213	0045333	cellular respiration	115	21	3.76043e-22	2.85134e-19	GO_biological_process_human
FCD2b	FCD2b.12.u	213	0046034	ATP metabolic process	151	25	4.63591e-25	9.37382e-22	GO_biological_process_human
FCD2b	FCD2b.12.u	213	0050136	NADH dehydrogenase (quinone) activity	33	11	2.32571e-15	9.34161e-13	GO_molecular_function_human
FCD2b	FCD2b.12.u	213	0070069	cytochrome complex	23	5	1.3109e-06	5.12561e-05	GO_cellular_component_human
FCD2b	FCD2b.12.u	213	0070125	mitochondrial translational elongation	51	12	1.36552e-14	4.60179e-12	GO_biological_process_human
FCD2b	FCD2b.12.u	213	0070126	mitochondrial translational termination	50	12	1.05208e-14	3.75405e-12	GO_biological_process_human
FCD2b	FCD2b.12.u	213	0070469	respirasome	66	17	6.63926e-21	8.65316e-19	GO_cellular_component_human
FCD2b	FCD2b.12.u	213	0090305	nucleic acid phosphodiester bond hydrolysis	208	9	8.17685e-05	0.0130528	GO_biological_process_human
FCD2b	FCD2b.12.u	213	0090501	RNA phosphodiester bond hydrolysis	106	7	3.66442e-05	0.00617455	GO_biological_process_human
FCD2b	FCD2b.12.u	213	0098573	intrinsic component of mitochondrial membrane	52	4	0.00103013	0.0251739	GO_cellular_component_human
FCD2b	FCD2b.12.u	213	0098798	mitochondrial protein complex	171	35	3.0689e-38	2.39988e-35	GO_cellular_component_human
FCD2b	FCD2b.12.u	213	0098800	inner mitochondrial membrane protein complex	90	22	3.57633e-26	6.99172e-24	GO_cellular_component_human
FCD2b	FCD2b.12.u	213	0098803	respiratory chain complex	55	16	1.06594e-20	1.1908e-18	GO_cellular_component_human
FCD2b	FCD2b.12.u	213	0099116	tRNA 5'-end processing	14	3	0.000210892	0.0297504	GO_biological_process_human
FCD2b	FCD2b.12.u	213	0140053	mitochondrial gene expression	85	13	4.01364e-13	1.15937e-10	GO_biological_process_human
FCD2b	FCD2b.12.u	213	0140098	catalytic activity, acting on RNA	278	12	5.49894e-06	0.000509709	GO_molecular_function_human
FCD2b	FCD2b.12.u	213	0140101	catalytic activity, acting on a tRNA	84	6	8.61965e-05	0.00610981	GO_molecular_function_human
FCD2b	FCD2b.12.u	213	1902555	endoribonuclease complex	26	3	0.00139638	0.0321168	GO_cellular_component_human
FCD2b	FCD2b.12.u	213	1902600	proton transmembrane transport	105	10	2.46424e-08	5.3386e-06	GO_biological_process_human
FCD2b	FCD2b.12.u	213	1905348	endonuclease complex	31	3	0.00233932	0.0494418	GO_cellular_component_human
FCD2b	FCD2b.12.u	213	1990204	oxidoreductase complex	79	13	1.49986e-13	9.02226e-12	GO_cellular_component_human
FCD2b	FCD2b.12.u	213	1990542	mitochondrial transmembrane transport	63	5	0.000207315	0.0297504	GO_biological_process_human
FCD2b	FCD2b.12.u	213		Ex3b	385	15	1.31288e-06	2.29032e-05	Human brain cell type marker genes
FCD2b	FCD2b.12.u	213		Ex3c	208	11	1.96314e-06	2.29032e-05	Human brain cell type marker genes
FCD2b	FCD2b.12.u	213		Ex3e	318	19	4.2243e-11	1.47851e-09	Human brain cell type marker genes
FCD2b	FCD2b.12.u	213		Ex5a	331	12	3.12453e-05	0.000273397	Human brain cell type marker genes
FCD2b	FCD2b.12.u	213	R-HSA-1268020	Mitochondrial protein import	36	5	1.3414e-05	0.0016926	Reactome_pathways_human
FCD2b	FCD2b.12.u	213	R-HSA-1428517	The citric acid (TCA) cycle and respiratory electron transport	112	23	2.04925e-25	1.42218e-22	Reactome_pathways_human
FCD2b	FCD2b.12.u	213	R-HSA-1592230	Mitochondrial biogenesis	68	5	0.000296991	0.0274815	Reactome_pathways_human
FCD2b	FCD2b.12.u	213	R-HSA-163200	Respiratory electron transport, ATP synthesis by chemiosmotic coupling, and heat production by uncoupling proteins.	79	22	1.42954e-27	1.9842e-24	Reactome_pathways_human
FCD2b	FCD2b.12.u	213	R-HSA-163210	Formation of ATP by chemiosmotic coupling	12	3	0.000129087	0.0137826	Reactome_pathways_human
FCD2b	FCD2b.12.u	213	R-HSA-446203	Asparagine N-linked glycosylation	194	8	0.000281728	0.0274815	Reactome_pathways_human
FCD2b	FCD2b.12.u	213	R-HSA-5368286	Mitochondrial translation initiation	50	12	1.05208e-14	2.08612e-12	Reactome_pathways_human
FCD2b	FCD2b.12.u	213	R-HSA-5368287	Mitochondrial translation	54	12	2.88476e-14	5.00506e-12	Reactome_pathways_human
FCD2b	FCD2b.12.u	213	R-HSA-5389840	Mitochondrial translation elongation	50	12	1.05208e-14	2.08612e-12	Reactome_pathways_human
FCD2b	FCD2b.12.u	213	R-HSA-5419276	Mitochondrial translation termination	50	12	1.05208e-14	2.08612e-12	Reactome_pathways_human
FCD2b	FCD2b.12.u	213	R-HSA-5628897	TP53 Regulates Metabolic Genes	55	6	7.55578e-06	0.00104874	Reactome_pathways_human
FCD2b	FCD2b.12.u	213	R-HSA-611105	Respiratory electron transport	64	19	1.47212e-24	6.81102e-22	Reactome_pathways_human
FCD2b	FCD2b.12.u	213	R-HSA-6799198	Complex I biogenesis	36	12	1.20478e-16	4.18058e-14	Reactome_pathways_human
FCD2b	FCD2b.12.u	213	R-HSA-72766	Translation	192	13	1.24335e-08	1.91752e-06	Reactome_pathways_human
FCD2b	FCD2b.12.u	213	R-HSA-8949613	Cristae formation	19	4	1.83977e-05	0.002128	Reactome_pathways_human
FCD2b	FCD2b.13.o	416	0000028	ribosomal small subunit assembly	14	4	6.78793e-05	0.00596747	GO_biological_process_human
FCD2b	FCD2b.13.o	416	0000184	nuclear-transcribed mRNA catabolic process, nonsense-mediated decay	101	18	7.76473e-14	4.2819e-11	GO_biological_process_human
FCD2b	FCD2b.13.o	416	0000245	spliceosomal complex assembly	38	5	0.000409043	0.0263963	GO_biological_process_human
FCD2b	FCD2b.13.o	416	0000346	transcription export complex	11	5	5.46235e-07	2.37309e-05	GO_cellular_component_human
FCD2b	FCD2b.13.o	416	0000375	RNA splicing, via transesterification reactions	172	19	9.99047e-11	2.52509e-08	GO_biological_process_human
FCD2b	FCD2b.13.o	416	0000377	RNA splicing, via transesterification reactions with bulged adenosine as nucleophile	171	19	9.02384e-11	2.37994e-08	GO_biological_process_human
FCD2b	FCD2b.13.o	416	0000398	mRNA splicing, via spliceosome	171	19	9.02384e-11	2.37994e-08	GO_biological_process_human
FCD2b	FCD2b.13.o	416	0000930	gamma-tubulin complex	14	3	0.00147854	0.0240879	GO_cellular_component_human
FCD2b	FCD2b.13.o	416	0000956	nuclear-transcribed mRNA catabolic process	152	20	1.21327e-12	4.32923e-10	GO_biological_process_human
FCD2b	FCD2b.13.o	416	0002181	cytoplasmic translation	50	9	1.29502e-07	1.82688e-05	GO_biological_process_human
FCD2b	FCD2b.13.o	416	0002283	neutrophil activation involved in immune response	379	17	0.000248963	0.0173587	GO_biological_process_human
FCD2b	FCD2b.13.o	416	0002478	antigen processing and presentation of exogenous peptide antigen	120	13	1.16839e-07	1.6875e-05	GO_biological_process_human
FCD2b	FCD2b.13.o	416	0002479	antigen processing and presentation of exogenous peptide antigen via MHC class I, TAP-dependent	50	6	0.000181153	0.0130819	GO_biological_process_human
FCD2b	FCD2b.13.o	416	0002495	antigen processing and presentation of peptide antigen via MHC class II	68	7	0.000141147	0.0108379	GO_biological_process_human
FCD2b	FCD2b.13.o	416	0002504	antigen processing and presentation of peptide or polysaccharide antigen via MHC class II	69	7	0.000154849	0.0115965	GO_biological_process_human
FCD2b	FCD2b.13.o	416	0002696	positive regulation of leukocyte activation	271	14	0.000210042	0.0149896	GO_biological_process_human
FCD2b	FCD2b.13.o	416	0003729	mRNA binding	162	15	1.02917e-07	6.20073e-05	GO_molecular_function_human
FCD2b	FCD2b.13.o	416	0003730	mRNA 3'-UTR binding	58	6	0.000412346	0.0382213	GO_molecular_function_human
FCD2b	FCD2b.13.o	416	0003735	structural constituent of ribosome	123	17	2.71779e-11	3.27493e-08	GO_molecular_function_human
FCD2b	FCD2b.13.o	416	0003823	antigen binding	64	8	1.12626e-05	0.00339286	GO_molecular_function_human
FCD2b	FCD2b.13.o	416	0005681	spliceosomal complex	119	13	1.05767e-07	5.514e-06	GO_cellular_component_human
FCD2b	FCD2b.13.o	416	0005689	U12-type spliceosomal complex	19	3	0.00369918	0.0451994	GO_cellular_component_human
FCD2b	FCD2b.13.o	416	0005765	lysosomal membrane	270	15	5.59816e-05	0.00128758	GO_cellular_component_human
FCD2b	FCD2b.13.o	416	0005766	primary lysosome	111	8	0.000568042	0.00965671	GO_cellular_component_human
FCD2b	FCD2b.13.o	416	0005770	late endosome	202	14	8.61345e-06	0.000269429	GO_cellular_component_human
FCD2b	FCD2b.13.o	416	0005774	vacuolar membrane	316	16	9.56274e-05	0.00196791	GO_cellular_component_human
FCD2b	FCD2b.13.o	416	0005775	vacuolar lumen	130	8	0.00158899	0.0243646	GO_cellular_component_human
FCD2b	FCD2b.13.o	416	0005788	endoplasmic reticulum lumen	254	11	0.00389012	0.0468012	GO_cellular_component_human
FCD2b	FCD2b.13.o	416	0005798	Golgi-associated vesicle	124	9	0.00024702	0.00471145	GO_cellular_component_human
FCD2b	FCD2b.13.o	416	0005802	trans-Golgi network	187	12	7.93474e-05	0.0017236	GO_cellular_component_human
FCD2b	FCD2b.13.o	416	0005819	spindle	266	14	0.000173331	0.0034755	GO_cellular_component_human
FCD2b	FCD2b.13.o	416	0005840	ribosome	170	20	9.97724e-12	2.60073e-09	GO_cellular_component_human
FCD2b	FCD2b.13.o	416	0005852	eukaryotic translation initiation factor 3 complex	5	2	0.00270465	0.0352506	GO_cellular_component_human
FCD2b	FCD2b.13.o	416	0005924	cell-substrate adherens junction	355	26	3.8727e-10	5.04741e-08	GO_cellular_component_human
FCD2b	FCD2b.13.o	416	0005925	focal adhesion	352	26	3.22534e-10	5.04443e-08	GO_cellular_component_human
FCD2b	FCD2b.13.o	416	0006397	mRNA processing	286	27	4.93217e-13	2.13704e-10	GO_biological_process_human
FCD2b	FCD2b.13.o	416	0006401	RNA catabolic process	190	23	1.47961e-13	7.47942e-11	GO_biological_process_human
FCD2b	FCD2b.13.o	416	0006402	mRNA catabolic process	165	21	6.39057e-13	2.58435e-10	GO_biological_process_human
FCD2b	FCD2b.13.o	416	0006403	RNA localization	140	11	2.4945e-05	0.00232794	GO_biological_process_human
FCD2b	FCD2b.13.o	416	0006405	RNA export from nucleus	79	11	8.27181e-08	1.25442e-05	GO_biological_process_human
FCD2b	FCD2b.13.o	416	0006406	mRNA export from nucleus	68	11	1.65479e-08	2.868e-06	GO_biological_process_human
FCD2b	FCD2b.13.o	416	0006412	translation	253	28	3.23932e-15	2.8071e-12	GO_biological_process_human
FCD2b	FCD2b.13.o	416	0006413	translational initiation	107	21	8.04634e-17	1.62697e-13	GO_biological_process_human
FCD2b	FCD2b.13.o	416	0006417	regulation of translation	233	13	0.000166	0.01228	GO_biological_process_human
FCD2b	FCD2b.13.o	416	0006605	protein targeting	254	24	9.80195e-12	2.97293e-09	GO_biological_process_human
FCD2b	FCD2b.13.o	416	0006611	protein export from nucleus	96	13	7.73867e-09	1.42251e-06	GO_biological_process_human
FCD2b	FCD2b.13.o	416	0006612	protein targeting to membrane	128	19	4.91659e-13	2.13704e-10	GO_biological_process_human
FCD2b	FCD2b.13.o	416	0006613	cotranslational protein targeting to membrane	87	18	4.95922e-15	3.76033e-12	GO_biological_process_human
FCD2b	FCD2b.13.o	416	0006614	SRP-dependent cotranslational protein targeting to membrane	83	18	2.0476e-15	2.07013e-12	GO_biological_process_human
FCD2b	FCD2b.13.o	416	0006620	posttranslational protein targeting to endoplasmic reticulum membrane	6	3	8.97679e-05	0.00777903	GO_biological_process_human
FCD2b	FCD2b.13.o	416	0006913	nucleocytoplasmic transport	181	14	2.40825e-06	0.000275631	GO_biological_process_human
FCD2b	FCD2b.13.o	416	0008380	RNA splicing	241	24	3.18397e-12	1.01652e-09	GO_biological_process_human
FCD2b	FCD2b.13.o	416	0010008	endosome membrane	381	20	7.80172e-06	0.000254206	GO_cellular_component_human
FCD2b	FCD2b.13.o	416	0010867	positive regulation of triglyceride biosynthetic process	11	3	0.000695732	0.0422031	GO_biological_process_human
FCD2b	FCD2b.13.o	416	0012507	ER to Golgi transport vesicle membrane	47	8	1.02552e-06	4.22083e-05	GO_cellular_component_human
FCD2b	FCD2b.13.o	416	0015931	nucleobase-containing compound transport	162	11	9.47114e-05	0.00797943	GO_biological_process_human
FCD2b	FCD2b.13.o	416	0015934	large ribosomal subunit	91	9	2.21349e-05	0.000576983	GO_cellular_component_human
FCD2b	FCD2b.13.o	416	0015935	small ribosomal subunit	55	10	2.32225e-08	1.39692e-06	GO_cellular_component_human
FCD2b	FCD2b.13.o	416	0016282	eukaryotic 43S preinitiation complex	4	2	0.00164097	0.0246777	GO_cellular_component_human
FCD2b	FCD2b.13.o	416	0016607	nuclear speck	278	17	5.18792e-06	0.000184407	GO_cellular_component_human
FCD2b	FCD2b.13.o	416	0019058	viral life cycle	138	10	0.000114541	0.00951785	GO_biological_process_human
FCD2b	FCD2b.13.o	416	0019080	viral gene expression	102	20	4.49891e-16	6.8226e-13	GO_biological_process_human
FCD2b	FCD2b.13.o	416	0019083	viral transcription	96	18	3.07239e-14	1.86371e-11	GO_biological_process_human
FCD2b	FCD2b.13.o	416	0019439	aromatic compound catabolic process	348	27	4.81416e-11	1.3906e-08	GO_biological_process_human
FCD2b	FCD2b.13.o	416	0019843	rRNA binding	41	6	5.81898e-05	0.00876483	GO_molecular_function_human
FCD2b	FCD2b.13.o	416	0019882	antigen processing and presentation	153	13	1.9406e-06	0.000226379	GO_biological_process_human
FCD2b	FCD2b.13.o	416	0019884	antigen processing and presentation of exogenous antigen	123	13	1.56575e-07	2.11063e-05	GO_biological_process_human
FCD2b	FCD2b.13.o	416	0019886	antigen processing and presentation of exogenous peptide antigen via MHC class II	67	7	0.000128444	0.0102518	GO_biological_process_human
FCD2b	FCD2b.13.o	416	0022613	ribonucleoprotein complex biogenesis	288	23	7.65211e-10	1.54726e-07	GO_biological_process_human
FCD2b	FCD2b.13.o	416	0022618	ribonucleoprotein complex assembly	142	17	2.74737e-10	6.17243e-08	GO_biological_process_human
FCD2b	FCD2b.13.o	416	0022625	cytosolic large ribosomal subunit	53	9	2.19128e-07	1.07099e-05	GO_cellular_component_human
FCD2b	FCD2b.13.o	416	0022626	cytosolic ribosome	98	19	3.07002e-15	2.40076e-12	GO_cellular_component_human
FCD2b	FCD2b.13.o	416	0022627	cytosolic small ribosomal subunit	41	10	1.09688e-09	1.0722e-07	GO_cellular_component_human
FCD2b	FCD2b.13.o	416	0023023	MHC protein complex binding	21	4	0.000369869	0.037141	GO_molecular_function_human
FCD2b	FCD2b.13.o	416	0023026	MHC class II protein complex binding	13	4	4.9134e-05	0.00845806	GO_molecular_function_human
FCD2b	FCD2b.13.o	416	0030055	cell-substrate junction	358	26	4.6407e-10	5.18433e-08	GO_cellular_component_human
FCD2b	FCD2b.13.o	416	0030134	COPII-coated ER to Golgi transport vesicle	69	9	2.21272e-06	8.65174e-05	GO_cellular_component_human
FCD2b	FCD2b.13.o	416	0030135	coated vesicle	220	12	0.000360296	0.00655236	GO_cellular_component_human
FCD2b	FCD2b.13.o	416	0030139	endocytic vesicle	249	18	2.44471e-07	1.12457e-05	GO_cellular_component_human
FCD2b	FCD2b.13.o	416	0030176	integral component of endoplasmic reticulum membrane	112	10	1.92605e-05	0.000537918	GO_cellular_component_human
FCD2b	FCD2b.13.o	416	0030496	midbody	129	8	0.00151282	0.0241433	GO_cellular_component_human
FCD2b	FCD2b.13.o	416	0030658	transport vesicle membrane	171	9	0.00244199	0.0347207	GO_cellular_component_human
FCD2b	FCD2b.13.o	416	0030660	Golgi-associated vesicle membrane	76	8	4.02885e-05	0.000954716	GO_cellular_component_human
FCD2b	FCD2b.13.o	416	0030662	coated vesicle membrane	138	9	0.000543779	0.00965671	GO_cellular_component_human
FCD2b	FCD2b.13.o	416	0030666	endocytic vesicle membrane	145	12	6.31342e-06	0.000214656	GO_cellular_component_human
FCD2b	FCD2b.13.o	416	0030669	clathrin-coated endocytic vesicle membrane	37	6	3.18341e-05	0.000803042	GO_cellular_component_human
FCD2b	FCD2b.13.o	416	0030670	phagocytic vesicle membrane	66	6	0.000827428	0.013767	GO_cellular_component_human
FCD2b	FCD2b.13.o	416	0031123	RNA 3'-end processing	92	10	3.30133e-06	0.000364107	GO_biological_process_human
FCD2b	FCD2b.13.o	416	0031124	mRNA 3'-end processing	56	8	4.06188e-06	0.000439988	GO_biological_process_human
FCD2b	FCD2b.13.o	416	0031227	intrinsic component of endoplasmic reticulum membrane	120	10	3.5089e-05	0.000857488	GO_cellular_component_human
FCD2b	FCD2b.13.o	416	0031300	intrinsic component of organelle membrane	288	12	0.00358119	0.0444523	GO_cellular_component_human
FCD2b	FCD2b.13.o	416	0031301	integral component of organelle membrane	260	12	0.00154846	0.0242179	GO_cellular_component_human
FCD2b	FCD2b.13.o	416	0031334	positive regulation of protein complex assembly	184	13	1.4661e-05	0.00138959	GO_biological_process_human
FCD2b	FCD2b.13.o	416	0031503	protein-containing complex localization	178	13	1.02726e-05	0.00100506	GO_biological_process_human
FCD2b	FCD2b.13.o	416	0031902	late endosome membrane	103	7	0.00175134	0.0258405	GO_cellular_component_human
FCD2b	FCD2b.13.o	416	0031983	vesicle lumen	244	11	0.00287027	0.0362025	GO_cellular_component_human
FCD2b	FCD2b.13.o	416	0032271	regulation of protein polymerization	173	11	0.000169468	0.0123855	GO_biological_process_human
FCD2b	FCD2b.13.o	416	0032588	trans-Golgi network membrane	68	8	1.77445e-05	0.000515615	GO_cellular_component_human
FCD2b	FCD2b.13.o	416	0033119	negative regulation of RNA splicing	16	4	0.000120182	0.0097203	GO_biological_process_human
FCD2b	FCD2b.13.o	416	0033218	amide binding	297	16	4.60967e-05	0.00845806	GO_molecular_function_human
FCD2b	FCD2b.13.o	416	0033290	eukaryotic 48S preinitiation complex	5	2	0.00270465	0.0352506	GO_cellular_component_human
FCD2b	FCD2b.13.o	416	0034248	regulation of cellular amide metabolic process	278	14	0.000272581	0.0187895	GO_biological_process_human
FCD2b	FCD2b.13.o	416	0034340	response to type I interferon	59	8	6.06923e-06	0.000645893	GO_biological_process_human
FCD2b	FCD2b.13.o	416	0034341	response to interferon-gamma	144	14	1.49607e-07	2.06253e-05	GO_biological_process_human
FCD2b	FCD2b.13.o	416	0034470	ncRNA processing	262	15	3.97414e-05	0.00354516	GO_biological_process_human
FCD2b	FCD2b.13.o	416	0034655	nucleobase-containing compound catabolic process	287	24	1.26657e-10	2.95501e-08	GO_biological_process_human
FCD2b	FCD2b.13.o	416	0034660	ncRNA metabolic process	322	16	0.000118862	0.0097203	GO_biological_process_human
FCD2b	FCD2b.13.o	416	0034774	secretory granule lumen	238	11	0.00237012	0.0343228	GO_cellular_component_human
FCD2b	FCD2b.13.o	416	0035578	azurophil granule lumen	63	5	0.00407326	0.048262	GO_cellular_component_human
FCD2b	FCD2b.13.o	416	0035770	ribonucleoprotein granule	158	10	0.000344685	0.00641771	GO_cellular_component_human
FCD2b	FCD2b.13.o	416	0036464	cytoplasmic ribonucleoprotein granule	151	10	0.000239562	0.00468344	GO_cellular_component_human
FCD2b	FCD2b.13.o	416	0042254	ribosome biogenesis	197	14	6.46206e-06	0.000675842	GO_biological_process_human
FCD2b	FCD2b.13.o	416	0042255	ribosome assembly	45	8	7.2383e-07	8.96072e-05	GO_biological_process_human
FCD2b	FCD2b.13.o	416	0042274	ribosomal small subunit biogenesis	44	5	0.000815211	0.0484811	GO_biological_process_human
FCD2b	FCD2b.13.o	416	0042277	peptide binding	243	13	0.000250345	0.0274242	GO_molecular_function_human
FCD2b	FCD2b.13.o	416	0042582	azurophil granule	111	8	0.000568042	0.00965671	GO_cellular_component_human
FCD2b	FCD2b.13.o	416	0042590	antigen processing and presentation of exogenous peptide antigen via MHC class I	55	6	0.000308044	0.0209954	GO_biological_process_human
FCD2b	FCD2b.13.o	416	0042605	peptide antigen binding	26	7	1.75285e-07	7.04062e-05	GO_molecular_function_human
FCD2b	FCD2b.13.o	416	0042611	MHC protein complex	25	8	4.8682e-09	3.46085e-07	GO_cellular_component_human
FCD2b	FCD2b.13.o	416	0042613	MHC class II protein complex	15	6	9.36105e-08	5.22882e-06	GO_cellular_component_human
FCD2b	FCD2b.13.o	416	0043043	peptide biosynthetic process	272	28	2.05936e-14	1.38801e-11	GO_biological_process_human
FCD2b	FCD2b.13.o	416	0043254	regulation of protein complex assembly	339	20	1.34389e-06	0.000159844	GO_biological_process_human
FCD2b	FCD2b.13.o	416	0043312	neutrophil degranulation	375	17	0.000219982	0.0155164	GO_biological_process_human
FCD2b	FCD2b.13.o	416	0043484	regulation of RNA splicing	91	12	3.96941e-08	6.50769e-06	GO_biological_process_human
FCD2b	FCD2b.13.o	416	0043487	regulation of RNA stability	114	9	0.000130623	0.0102904	GO_biological_process_human
FCD2b	FCD2b.13.o	416	0043488	regulation of mRNA stability	109	9	9.24486e-05	0.00789849	GO_biological_process_human
FCD2b	FCD2b.13.o	416	0043547	positive regulation of GTPase activity	333	15	0.0005431	0.0346783	GO_biological_process_human
FCD2b	FCD2b.13.o	416	0044270	cellular nitrogen compound catabolic process	336	26	1.17378e-10	2.84807e-08	GO_biological_process_human
FCD2b	FCD2b.13.o	416	0044391	ribosomal subunit	144	19	4.24863e-12	1.66122e-09	GO_cellular_component_human
FCD2b	FCD2b.13.o	416	0044445	cytosolic part	186	20	5.23626e-11	1.02369e-08	GO_cellular_component_human
FCD2b	FCD2b.13.o	416	0045047	protein targeting to ER	89	20	2.61837e-17	1.5883e-13	GO_biological_process_human
FCD2b	FCD2b.13.o	416	0045182	translation regulator activity	87	8	0.000106413	0.0128227	GO_molecular_function_human
FCD2b	FCD2b.13.o	416	0045296	cadherin binding	243	15	1.65736e-05	0.00399425	GO_molecular_function_human
FCD2b	FCD2b.13.o	416	0045334	clathrin-coated endocytic vesicle	51	7	2.15137e-05	0.000576983	GO_cellular_component_human
FCD2b	FCD2b.13.o	416	0045335	phagocytic vesicle	111	10	1.78026e-05	0.000515615	GO_cellular_component_human
FCD2b	FCD2b.13.o	416	0046700	heterocycle catabolic process	335	25	5.74612e-10	1.20193e-07	GO_biological_process_human
FCD2b	FCD2b.13.o	416	0048002	antigen processing and presentation of peptide antigen	133	13	3.9141e-07	5.05168e-05	GO_biological_process_human
FCD2b	FCD2b.13.o	416	0048024	regulation of mRNA splicing, via spliceosome	62	8	8.85791e-06	0.000910713	GO_biological_process_human
FCD2b	FCD2b.13.o	416	0048025	negative regulation of mRNA splicing, via spliceosome	11	3	0.000695732	0.0422031	GO_biological_process_human
FCD2b	FCD2b.13.o	416	0050657	nucleic acid transport	127	11	9.93409e-06	0.000987872	GO_biological_process_human
FCD2b	FCD2b.13.o	416	0050658	RNA transport	127	11	9.93409e-06	0.000987872	GO_biological_process_human
FCD2b	FCD2b.13.o	416	0050684	regulation of mRNA processing	90	8	0.00013515	0.0105105	GO_biological_process_human
FCD2b	FCD2b.13.o	416	0050851	antigen receptor-mediated signaling pathway	169	10	0.000585899	0.0370215	GO_biological_process_human
FCD2b	FCD2b.13.o	416	0050852	T cell receptor signaling pathway	131	9	0.000371539	0.0244973	GO_biological_process_human
FCD2b	FCD2b.13.o	416	0050867	positive regulation of cell activation	282	14	0.000315033	0.0209999	GO_biological_process_human
FCD2b	FCD2b.13.o	416	0051028	mRNA transport	102	11	1.15575e-06	0.000140216	GO_biological_process_human
FCD2b	FCD2b.13.o	416	0051168	nuclear export	105	13	2.33626e-08	3.9366e-06	GO_biological_process_human
FCD2b	FCD2b.13.o	416	0051169	nuclear transport	184	14	2.92216e-06	0.000328256	GO_biological_process_human
FCD2b	FCD2b.13.o	416	0051236	establishment of RNA localization	128	11	1.07072e-05	0.00103095	GO_biological_process_human
FCD2b	FCD2b.13.o	416	0060205	cytoplasmic vesicle lumen	242	11	0.00269491	0.0352506	GO_cellular_component_human
FCD2b	FCD2b.13.o	416	0060333	interferon-gamma-mediated signaling pathway	60	9	6.59169e-07	8.33025e-05	GO_biological_process_human
FCD2b	FCD2b.13.o	416	0060337	type I interferon signaling pathway	55	7	3.56019e-05	0.0032233	GO_biological_process_human
FCD2b	FCD2b.13.o	416	0060339	negative regulation of type I interferon-mediated signaling pathway	11	3	0.000695732	0.0422031	GO_biological_process_human
FCD2b	FCD2b.13.o	416	0061013	regulation of mRNA catabolic process	128	9	0.000313011	0.0209999	GO_biological_process_human
FCD2b	FCD2b.13.o	416	0061952	midbody abscission	11	3	0.000695732	0.0422031	GO_biological_process_human
FCD2b	FCD2b.13.o	416	0070972	protein localization to endoplasmic reticulum	108	20	1.44914e-15	1.7581e-12	GO_biological_process_human
FCD2b	FCD2b.13.o	416	0070993	translation preinitiation complex	5	2	0.00270465	0.0352506	GO_cellular_component_human
FCD2b	FCD2b.13.o	416	0071013	catalytic step 2 spliceosome	54	8	3.06334e-06	0.000114073	GO_cellular_component_human
FCD2b	FCD2b.13.o	416	0071166	ribonucleoprotein complex localization	78	11	7.22752e-08	1.12416e-05	GO_biological_process_human
FCD2b	FCD2b.13.o	416	0071346	cellular response to interferon-gamma	127	13	2.28283e-07	3.01036e-05	GO_biological_process_human
FCD2b	FCD2b.13.o	416	0071357	cellular response to type I interferon	55	7	3.56019e-05	0.0032233	GO_biological_process_human
FCD2b	FCD2b.13.o	416	0071426	ribonucleoprotein complex export from nucleus	77	11	6.30198e-08	1.006e-05	GO_biological_process_human
FCD2b	FCD2b.13.o	416	0071427	mRNA-containing ribonucleoprotein complex export from nucleus	68	11	1.65479e-08	2.868e-06	GO_biological_process_human
FCD2b	FCD2b.13.o	416	0071556	integral component of lumenal side of endoplasmic reticulum membrane	25	8	4.8682e-09	3.46085e-07	GO_cellular_component_human
FCD2b	FCD2b.13.o	416	0071826	ribonucleoprotein complex subunit organization	152	17	8.02921e-10	1.57113e-07	GO_biological_process_human
FCD2b	FCD2b.13.o	416	0072594	establishment of protein localization to organelle	309	27	3.08642e-12	1.01652e-09	GO_biological_process_human
FCD2b	FCD2b.13.o	416	0072599	establishment of protein localization to endoplasmic reticulum	92	20	5.26583e-17	1.59713e-13	GO_biological_process_human
FCD2b	FCD2b.13.o	416	0072657	protein localization to membrane	391	26	3.00334e-09	5.6932e-07	GO_biological_process_human
FCD2b	FCD2b.13.o	416	0072686	mitotic spindle	85	8	9.02204e-05	0.00190682	GO_cellular_component_human
FCD2b	FCD2b.13.o	416	0090079	translation regulator activity, nucleic acid binding	64	7	9.57817e-05	0.0128227	GO_molecular_function_human
FCD2b	FCD2b.13.o	416	0090150	establishment of protein localization to membrane	208	23	1.02035e-12	3.86842e-10	GO_biological_process_human
FCD2b	FCD2b.13.o	416	0090543	Flemming body	17	3	0.00266108	0.0352506	GO_cellular_component_human
FCD2b	FCD2b.13.o	416	0098553	lumenal side of endoplasmic reticulum membrane	25	8	4.8682e-09	3.46085e-07	GO_cellular_component_human
FCD2b	FCD2b.13.o	416	0098576	lumenal side of membrane	28	8	1.33874e-08	8.72414e-07	GO_cellular_component_human
FCD2b	FCD2b.13.o	416	0098791	Golgi subcompartment	279	12	0.00277354	0.0355558	GO_cellular_component_human
FCD2b	FCD2b.13.o	416	0098852	lytic vacuole membrane	271	15	5.83735e-05	0.00130423	GO_cellular_component_human
FCD2b	FCD2b.13.o	416	1901361	organic cyclic compound catabolic process	380	27	3.46817e-10	7.51355e-08	GO_biological_process_human
FCD2b	FCD2b.13.o	416	1901990	regulation of mitotic cell cycle phase transition	308	14	0.000754137	0.045293	GO_biological_process_human
FCD2b	FCD2b.13.o	416	1902903	regulation of supramolecular fiber organization	287	14	0.000375963	0.0245225	GO_biological_process_human
FCD2b	FCD2b.13.o	416	1903311	regulation of mRNA metabolic process	211	17	1.12533e-07	1.66495e-05	GO_biological_process_human
FCD2b	FCD2b.13.o	416	1903312	negative regulation of mRNA metabolic process	48	6	0.000143889	0.0109104	GO_biological_process_human
FCD2b	FCD2b.13.o	416		OPC_Cer	141	9	0.000635324	0.0222363	Human brain cell type marker genes
FCD2b	FCD2b.13.o	416	Dendritic cells	Dendritic cells	112	10	1.92605e-05	0.00342837	PangloaDB cell type biomarkers
FCD2b	FCD2b.13.o	416	Microglia	Microglia	70	7	0.000169609	0.0150952	PangloaDB cell type biomarkers
FCD2b	FCD2b.13.o	416	R-HSA-1236974	ER-Phagosome pathway	54	7	3.15204e-05	0.00106708	Reactome_pathways_human
FCD2b	FCD2b.13.o	416	R-HSA-1236975	Antigen processing-Cross presentation	69	10	2.19151e-07	8.94653e-06	Reactome_pathways_human
FCD2b	FCD2b.13.o	416	R-HSA-1236977	Endosomal/Vacuolar pathway	12	3	0.000916153	0.0249337	Reactome_pathways_human
FCD2b	FCD2b.13.o	416	R-HSA-156827	L13a-mediated translational silencing of Ceruloplasmin expression	91	20	4.18467e-17	1.82724e-14	Reactome_pathways_human
FCD2b	FCD2b.13.o	416	R-HSA-156842	Eukaryotic Translation Elongation	86	18	3.9938e-15	6.92924e-13	Reactome_pathways_human
FCD2b	FCD2b.13.o	416	R-HSA-156902	Peptide chain elongation	81	17	2.2259e-14	2.57463e-12	Reactome_pathways_human
FCD2b	FCD2b.13.o	416	R-HSA-159236	Transport of Mature mRNA derived from an Intron-Containing Transcript	45	9	4.93198e-08	2.20825e-06	Reactome_pathways_human
FCD2b	FCD2b.13.o	416	R-HSA-168254	Influenza Infection	123	20	1.97818e-14	2.49611e-12	Reactome_pathways_human
FCD2b	FCD2b.13.o	416	R-HSA-168255	Influenza Life Cycle	114	19	5.6158e-14	4.33041e-12	Reactome_pathways_human
FCD2b	FCD2b.13.o	416	R-HSA-168273	Influenza Viral RNA Transcription and Replication	107	19	1.67867e-14	2.32999e-12	Reactome_pathways_human
FCD2b	FCD2b.13.o	416	R-HSA-1799339	SRP-dependent cotranslational protein targeting to membrane	91	19	7.16011e-16	1.65637e-13	Reactome_pathways_human
FCD2b	FCD2b.13.o	416	R-HSA-192823	Viral mRNA Translation	83	17	3.42506e-14	3.65691e-12	Reactome_pathways_human
FCD2b	FCD2b.13.o	416	R-HSA-194315	Signaling by Rho GTPases	366	18	5.1795e-05	0.0017117	Reactome_pathways_human
FCD2b	FCD2b.13.o	416	R-HSA-194840	Rho GTPase cycle	127	8	0.00136915	0.0358563	Reactome_pathways_human
FCD2b	FCD2b.13.o	416	R-HSA-202403	TCR signaling	88	8	0.000115367	0.00355844	Reactome_pathways_human
FCD2b	FCD2b.13.o	416	R-HSA-202424	Downstream TCR signaling	69	7	0.000154849	0.00467241	Reactome_pathways_human
FCD2b	FCD2b.13.o	416	R-HSA-202427	Phosphorylation of CD3 and TCR zeta chains	20	5	1.61852e-05	0.000591185	Reactome_pathways_human
FCD2b	FCD2b.13.o	416	R-HSA-202430	Translocation of ZAP-70 to Immunological synapse	18	4	0.000196773	0.00581109	Reactome_pathways_human
FCD2b	FCD2b.13.o	416	R-HSA-202433	Generation of second messenger molecules	31	4	0.00170407	0.0422367	Reactome_pathways_human
FCD2b	FCD2b.13.o	416	R-HSA-2132295	MHC class II antigen presentation	93	7	0.000965275	0.0257654	Reactome_pathways_human
FCD2b	FCD2b.13.o	416	R-HSA-2408522	Selenoamino acid metabolism	100	18	6.47926e-14	4.73327e-12	Reactome_pathways_human
FCD2b	FCD2b.13.o	416	R-HSA-2408557	Selenocysteine synthesis	84	17	4.22898e-14	3.88814e-12	Reactome_pathways_human
FCD2b	FCD2b.13.o	416	R-HSA-376176	Signaling by ROBO receptors	166	21	7.20493e-13	4.76212e-11	Reactome_pathways_human
FCD2b	FCD2b.13.o	416	R-HSA-388841	Costimulation by the CD28 family	59	6	0.00045263	0.0128214	Reactome_pathways_human
FCD2b	FCD2b.13.o	416	R-HSA-389948	PD-1 signaling	22	5	2.67425e-05	0.000927964	Reactome_pathways_human
FCD2b	FCD2b.13.o	416	R-HSA-450531	Regulation of mRNA stability by proteins that bind AU-rich elements	50	5	0.00146531	0.037664	Reactome_pathways_human
FCD2b	FCD2b.13.o	416	R-HSA-6791226	Major pathway of rRNA processing in the nucleolus and cytosol	144	19	4.24863e-12	2.56396e-10	Reactome_pathways_human
FCD2b	FCD2b.13.o	416	R-HSA-6798695	Neutrophil degranulation	374	18	6.8317e-05	0.00220521	Reactome_pathways_human
FCD2b	FCD2b.13.o	416	R-HSA-68886	M Phase	268	13	0.000634671	0.0176185	Reactome_pathways_human
FCD2b	FCD2b.13.o	416	R-HSA-71291	Metabolism of amino acids and derivatives	294	25	3.60888e-11	2.00365e-09	Reactome_pathways_human
FCD2b	FCD2b.13.o	416	R-HSA-72163	mRNA Splicing - Major Pathway	106	9	7.44097e-05	0.00234729	Reactome_pathways_human
FCD2b	FCD2b.13.o	416	R-HSA-72165	mRNA Splicing - Minor Pathway	31	4	0.00170407	0.0422367	Reactome_pathways_human
FCD2b	FCD2b.13.o	416	R-HSA-72172	mRNA Splicing	113	10	2.08198e-05	0.00074097	Reactome_pathways_human
FCD2b	FCD2b.13.o	416	R-HSA-72187	mRNA 3'-end processing	38	7	2.82792e-06	0.000112147	Reactome_pathways_human
FCD2b	FCD2b.13.o	416	R-HSA-72202	Transport of Mature Transcript to Cytoplasm	51	9	1.54945e-07	6.72073e-06	Reactome_pathways_human
FCD2b	FCD2b.13.o	416	R-HSA-72203	Processing of Capped Intron-Containing Pre-mRNA	144	18	3.94044e-11	2.10359e-09	Reactome_pathways_human
FCD2b	FCD2b.13.o	416	R-HSA-72312	rRNA processing	155	20	1.759e-12	1.10977e-10	Reactome_pathways_human
FCD2b	FCD2b.13.o	416	R-HSA-72613	Eukaryotic Translation Initiation	95	21	5.96438e-18	4.13928e-15	Reactome_pathways_human
FCD2b	FCD2b.13.o	416	R-HSA-72649	Translation initiation complex formation	42	11	6.82657e-11	3.50936e-09	Reactome_pathways_human
FCD2b	FCD2b.13.o	416	R-HSA-72662	Activation of the mRNA upon binding of the cap-binding complex and eIFs, and subsequent binding to 43S	43	11	9.03639e-11	4.47947e-09	Reactome_pathways_human
FCD2b	FCD2b.13.o	416	R-HSA-72689	Formation of a pool of free 40S subunits	85	19	1.83971e-16	5.10703e-14	Reactome_pathways_human
FCD2b	FCD2b.13.o	416	R-HSA-72695	Formation of the ternary complex, and subsequently, the 43S complex	38	10	4.83711e-10	2.31514e-08	Reactome_pathways_human
FCD2b	FCD2b.13.o	416	R-HSA-72702	Ribosomal scanning and start codon recognition	42	10	1.41832e-09	6.5621e-08	Reactome_pathways_human
FCD2b	FCD2b.13.o	416	R-HSA-72706	GTP hydrolysis and joining of the 60S ribosomal subunit	92	20	5.26583e-17	1.82724e-14	Reactome_pathways_human
FCD2b	FCD2b.13.o	416	R-HSA-72737	Cap-dependent Translation Initiation	95	21	5.96438e-18	4.13928e-15	Reactome_pathways_human
FCD2b	FCD2b.13.o	416	R-HSA-72764	Eukaryotic Translation Termination	87	17	7.82182e-14	5.42834e-12	Reactome_pathways_human
FCD2b	FCD2b.13.o	416	R-HSA-72766	Translation	192	25	2.26869e-15	4.49848e-13	Reactome_pathways_human
FCD2b	FCD2b.13.o	416	R-HSA-73856	RNA Polymerase II Transcription Termination	42	7	5.70655e-06	0.000214073	Reactome_pathways_human
FCD2b	FCD2b.13.o	416	R-HSA-877300	Interferon gamma signaling	75	9	4.48874e-06	0.000173066	Reactome_pathways_human
FCD2b	FCD2b.13.o	416	R-HSA-8868773	rRNA processing in the nucleus and cytosol	149	19	7.86314e-12	4.54751e-10	Reactome_pathways_human
FCD2b	FCD2b.13.o	416	R-HSA-9010553	Regulation of expression of SLITs and ROBOs	129	20	5.06895e-14	4.13865e-12	Reactome_pathways_human
FCD2b	FCD2b.13.o	416	R-HSA-909733	Interferon alpha/beta signaling	54	6	0.000278323	0.00804817	Reactome_pathways_human
FCD2b	FCD2b.13.o	416	R-HSA-913531	Interferon Signaling	145	14	1.63106e-07	6.86034e-06	Reactome_pathways_human
FCD2b	FCD2b.13.o	416	R-HSA-927802	Nonsense-Mediated Decay (NMD)	98	18	4.48201e-14	3.88814e-12	Reactome_pathways_human
FCD2b	FCD2b.13.o	416	R-HSA-975956	Nonsense Mediated Decay (NMD) independent of the Exon Junction Complex (EJC)	87	18	4.95922e-15	7.64822e-13	Reactome_pathways_human
FCD2b	FCD2b.13.o	416	R-HSA-975957	Nonsense Mediated Decay (NMD) enhanced by the Exon Junction Complex (EJC)	98	18	4.48201e-14	3.88814e-12	Reactome_pathways_human
FCD2b	FCD2b.13.u	486	0001505	regulation of neurotransmitter levels	308	16	0.000410672	0.0408383	GO_biological_process_human
FCD2b	FCD2b.13.u	486	0001933	negative regulation of protein phosphorylation	328	17	0.00028131	0.0326569	GO_biological_process_human
FCD2b	FCD2b.13.u	486	0005216	ion channel activity	369	18	0.000390731	0.035678	GO_molecular_function_human
FCD2b	FCD2b.13.u	486	0005244	voltage-gated ion channel activity	175	12	0.000180827	0.0208894	GO_molecular_function_human
FCD2b	FCD2b.13.u	486	0005795	Golgi stack	111	9	0.000337384	0.0101475	GO_cellular_component_human
FCD2b	FCD2b.13.u	486	0005802	trans-Golgi network	187	12	0.000333223	0.0101475	GO_cellular_component_human
FCD2b	FCD2b.13.u	486	0005891	voltage-gated calcium channel complex	41	5	0.0011763	0.0235863	GO_cellular_component_human
FCD2b	FCD2b.13.u	486	0006626	protein targeting to mitochondrion	35	5	0.000560979	0.0486743	GO_biological_process_human
FCD2b	FCD2b.13.u	486	0006813	potassium ion transport	147	11	0.000155626	0.0227048	GO_biological_process_human
FCD2b	FCD2b.13.u	486	0006836	neurotransmitter transport	153	11	0.000221063	0.0285313	GO_biological_process_human
FCD2b	FCD2b.13.u	486	0007268	chemical synaptic transmission	352	24	1.4227e-07	0.000172602	GO_biological_process_human
FCD2b	FCD2b.13.u	486	0007409	axonogenesis	324	18	7.902e-05	0.0165288	GO_biological_process_human
FCD2b	FCD2b.13.u	486	0007626	locomotory behavior	158	11	0.000292104	0.0326569	GO_biological_process_human
FCD2b	FCD2b.13.u	486	0008021	synaptic vesicle	158	12	6.84811e-05	0.00249501	GO_cellular_component_human
FCD2b	FCD2b.13.u	486	0008076	voltage-gated potassium channel complex	82	12	6.57018e-08	8.33189e-06	GO_cellular_component_human
FCD2b	FCD2b.13.u	486	0010038	response to metal ion	299	16	0.000296098	0.0326569	GO_biological_process_human
FCD2b	FCD2b.13.u	486	0010522	regulation of calcium ion transport into cytosol	88	8	0.000330909	0.0336994	GO_biological_process_human
FCD2b	FCD2b.13.u	486	0010959	regulation of metal ion transport	334	18	0.000115938	0.0200937	GO_biological_process_human
FCD2b	FCD2b.13.u	486	0014069	postsynaptic density	285	18	1.47434e-05	0.000768622	GO_cellular_component_human
FCD2b	FCD2b.13.u	486	0015077	monovalent inorganic cation transmembrane transporter activity	318	18	6.22475e-05	0.00937603	GO_molecular_function_human
FCD2b	FCD2b.13.u	486	0015079	potassium ion transmembrane transporter activity	141	10	0.000471195	0.0378526	GO_molecular_function_human
FCD2b	FCD2b.13.u	486	0015267	channel activity	402	19	0.000402081	0.035678	GO_molecular_function_human
FCD2b	FCD2b.13.u	486	0017137	Rab GTPase binding	130	11	5.14427e-05	0.00937603	GO_molecular_function_human
FCD2b	FCD2b.13.u	486	0017157	regulation of exocytosis	191	13	0.00010611	0.0189313	GO_biological_process_human
FCD2b	FCD2b.13.u	486	0021953	central nervous system neuron differentiation	138	11	8.85595e-05	0.0167876	GO_biological_process_human
FCD2b	FCD2b.13.u	486	0021954	central nervous system neuron development	67	8	4.79928e-05	0.0138631	GO_biological_process_human
FCD2b	FCD2b.13.u	486	0021955	central nervous system neuron axonogenesis	29	5	0.000225986	0.028559	GO_biological_process_human
FCD2b	FCD2b.13.u	486	0022803	passive transmembrane transporter activity	403	19	0.000414516	0.035678	GO_molecular_function_human
FCD2b	FCD2b.13.u	486	0022832	voltage-gated channel activity	176	12	0.000190691	0.0208894	GO_molecular_function_human
FCD2b	FCD2b.13.u	486	0022836	gated channel activity	307	18	3.9489e-05	0.00937603	GO_molecular_function_human
FCD2b	FCD2b.13.u	486	0022839	ion gated channel activity	297	18	2.55643e-05	0.00816207	GO_molecular_function_human
FCD2b	FCD2b.13.u	486	0022843	voltage-gated cation channel activity	131	11	5.51864e-05	0.00937603	GO_molecular_function_human
FCD2b	FCD2b.13.u	486	0022898	regulation of transmembrane transporter activity	221	14	0.000125205	0.0209637	GO_biological_process_human
FCD2b	FCD2b.13.u	486	0030133	transport vesicle	304	16	0.000355749	0.0103035	GO_cellular_component_human
FCD2b	FCD2b.13.u	486	0030285	integral component of synaptic vesicle membrane	30	4	0.00264767	0.0460106	GO_cellular_component_human
FCD2b	FCD2b.13.u	486	0030594	neurotransmitter receptor activity	94	9	9.50828e-05	0.0127305	GO_molecular_function_human
FCD2b	FCD2b.13.u	486	0030672	synaptic vesicle membrane	91	8	0.000415824	0.0112129	GO_cellular_component_human
FCD2b	FCD2b.13.u	486	0031045	dense core granule	19	4	0.000443791	0.0115681	GO_cellular_component_human
FCD2b	FCD2b.13.u	486	0031984	organelle subcompartment	296	19	6.81091e-06	0.000484194	GO_cellular_component_human
FCD2b	FCD2b.13.u	486	0031985	Golgi cisterna	90	7	0.00193988	0.0361188	GO_cellular_component_human
FCD2b	FCD2b.13.u	486	0032279	asymmetric synapse	288	18	1.69701e-05	0.000829414	GO_cellular_component_human
FCD2b	FCD2b.13.u	486	0032409	regulation of transporter activity	230	14	0.00018994	0.0259099	GO_biological_process_human
FCD2b	FCD2b.13.u	486	0032412	regulation of ion transmembrane transporter activity	215	14	9.356e-05	0.017198	GO_biological_process_human
FCD2b	FCD2b.13.u	486	0032768	regulation of monooxygenase activity	45	7	2.50315e-05	0.0108458	GO_biological_process_human
FCD2b	FCD2b.13.u	486	0032770	positive regulation of monooxygenase activity	22	5	5.60986e-05	0.0149346	GO_biological_process_human
FCD2b	FCD2b.13.u	486	0033267	axon part	321	18	7.01921e-05	0.00249501	GO_cellular_component_human
FCD2b	FCD2b.13.u	486	0034702	ion channel complex	268	22	1.82424e-08	3.56639e-06	GO_cellular_component_human
FCD2b	FCD2b.13.u	486	0034703	cation channel complex	197	19	1.2956e-08	3.37719e-06	GO_cellular_component_human
FCD2b	FCD2b.13.u	486	0034704	calcium channel complex	59	7	0.000148693	0.00505556	GO_cellular_component_human
FCD2b	FCD2b.13.u	486	0034705	potassium channel complex	90	12	1.88576e-07	1.63851e-05	GO_cellular_component_human
FCD2b	FCD2b.13.u	486	0034765	regulation of ion transmembrane transport	410	25	6.38458e-07	0.000548303	GO_biological_process_human
FCD2b	FCD2b.13.u	486	0038093	Fc receptor signaling pathway	139	10	0.000420781	0.0411687	GO_biological_process_human
FCD2b	FCD2b.13.u	486	0042391	regulation of membrane potential	354	25	3.95241e-08	0.000160693	GO_biological_process_human
FCD2b	FCD2b.13.u	486	0042551	neuron maturation	31	5	0.000313097	0.0336994	GO_biological_process_human
FCD2b	FCD2b.13.u	486	0042734	presynaptic membrane	141	15	1.21633e-07	1.18896e-05	GO_cellular_component_human
FCD2b	FCD2b.13.u	486	0043197	dendritic spine	135	9	0.00138468	0.0270705	GO_cellular_component_human
FCD2b	FCD2b.13.u	486	0043204	perikaryon	117	11	1.92748e-05	0.000886641	GO_cellular_component_human
FCD2b	FCD2b.13.u	486	0044224	juxtaparanode region of axon	10	3	0.000805679	0.0180012	GO_cellular_component_human
FCD2b	FCD2b.13.u	486	0044306	neuron projection terminus	118	8	0.0022682	0.0412495	GO_cellular_component_human
FCD2b	FCD2b.13.u	486	0044309	neuron spine	137	9	0.00153388	0.029256	GO_cellular_component_human
FCD2b	FCD2b.13.u	486	0044325	ion channel binding	100	10	2.68651e-05	0.00816207	GO_molecular_function_human
FCD2b	FCD2b.13.u	486	0045211	postsynaptic membrane	289	21	3.02796e-07	2.36787e-05	GO_cellular_component_human
FCD2b	FCD2b.13.u	486	0046488	phosphatidylinositol metabolic process	135	10	0.000333327	0.0336994	GO_biological_process_human
FCD2b	FCD2b.13.u	486	0046834	lipid phosphorylation	59	7	0.000148693	0.0227048	GO_biological_process_human
FCD2b	FCD2b.13.u	486	0046873	metal ion transmembrane transporter activity	385	21	2.68922e-05	0.00816207	GO_molecular_function_human
FCD2b	FCD2b.13.u	486	0046928	regulation of neurotransmitter secretion	90	9	6.76285e-05	0.0151939	GO_biological_process_human
FCD2b	FCD2b.13.u	486	0048167	regulation of synaptic plasticity	169	15	1.27485e-06	0.000859246	GO_biological_process_human
FCD2b	FCD2b.13.u	486	0048168	regulation of neuronal synaptic plasticity	48	6	0.000332219	0.0336994	GO_biological_process_human
FCD2b	FCD2b.13.u	486	0048667	cell morphogenesis involved in neuron differentiation	373	19	0.000157205	0.0227048	GO_biological_process_human
FCD2b	FCD2b.13.u	486	0048791	calcium ion-regulated exocytosis of neurotransmitter	17	4	0.000281088	0.0326569	GO_biological_process_human
FCD2b	FCD2b.13.u	486	0048812	neuron projection morphogenesis	417	22	2.88583e-05	0.0116703	GO_biological_process_human
FCD2b	FCD2b.13.u	486	0048858	cell projection morphogenesis	424	22	3.70526e-05	0.0123345	GO_biological_process_human
FCD2b	FCD2b.13.u	486	0050804	modulation of chemical synaptic transmission	384	24	6.90374e-07	0.000548303	GO_biological_process_human
FCD2b	FCD2b.13.u	486	0050808	synapse organization	233	17	3.83241e-06	0.00232474	GO_biological_process_human
FCD2b	FCD2b.13.u	486	0050999	regulation of nitric-oxide synthase activity	36	7	5.35984e-06	0.00295571	GO_biological_process_human
FCD2b	FCD2b.13.u	486	0051000	positive regulation of nitric-oxide synthase activity	17	5	1.42918e-05	0.00722452	GO_biological_process_human
FCD2b	FCD2b.13.u	486	0051279	regulation of release of sequestered calcium ion into cytosol	70	7	0.000434521	0.0418382	GO_biological_process_human
FCD2b	FCD2b.13.u	486	0051341	regulation of oxidoreductase activity	77	8	0.000130587	0.0209637	GO_biological_process_human
FCD2b	FCD2b.13.u	486	0051353	positive regulation of oxidoreductase activity	42	6	0.000156779	0.0227048	GO_biological_process_human
FCD2b	FCD2b.13.u	486	0051588	regulation of neurotransmitter transport	123	11	3.08269e-05	0.0116872	GO_biological_process_human
FCD2b	FCD2b.13.u	486	0051592	response to calcium ion	128	10	0.000216696	0.0285313	GO_biological_process_human
FCD2b	FCD2b.13.u	486	0060359	response to ammonium ion	138	11	8.85595e-05	0.0167876	GO_biological_process_human
FCD2b	FCD2b.13.u	486	0061564	axon development	355	19	8.27179e-05	0.0167255	GO_biological_process_human
FCD2b	FCD2b.13.u	486	0070382	exocytic vesicle	175	13	4.33731e-05	0.00169589	GO_cellular_component_human
FCD2b	FCD2b.13.u	486	0070585	protein localization to mitochondrion	51	6	0.000464075	0.0433089	GO_biological_process_human
FCD2b	FCD2b.13.u	486	0071805	potassium ion transmembrane transport	140	10	0.000445396	0.0422152	GO_biological_process_human
FCD2b	FCD2b.13.u	486	0071868	cellular response to monoamine stimulus	73	7	0.000561688	0.0486743	GO_biological_process_human
FCD2b	FCD2b.13.u	486	0071870	cellular response to catecholamine stimulus	73	7	0.000561688	0.0486743	GO_biological_process_human
FCD2b	FCD2b.13.u	486	0072655	establishment of protein localization to mitochondrion	47	6	0.000295518	0.0326569	GO_biological_process_human
FCD2b	FCD2b.13.u	486	0097060	synaptic membrane	382	29	6.10415e-10	2.38672e-07	GO_cellular_component_human
FCD2b	FCD2b.13.u	486	0098563	intrinsic component of synaptic vesicle membrane	41	5	0.0011763	0.0235863	GO_cellular_component_human
FCD2b	FCD2b.13.u	486	0098693	regulation of synaptic vesicle cycle	98	9	0.000131326	0.0209637	GO_biological_process_human
FCD2b	FCD2b.13.u	486	0098791	Golgi subcompartment	279	18	1.10573e-05	0.000665137	GO_cellular_component_human
FCD2b	FCD2b.13.u	486	0098793	presynapse	406	30	5.86075e-10	2.38672e-07	GO_cellular_component_human
FCD2b	FCD2b.13.u	486	0098839	postsynaptic density membrane	71	7	0.000474049	0.0115846	GO_cellular_component_human
FCD2b	FCD2b.13.u	486	0098889	intrinsic component of presynaptic membrane	75	7	0.00066174	0.01522	GO_cellular_component_human
FCD2b	FCD2b.13.u	486	0098916	anterograde trans-synaptic signaling	352	24	1.4227e-07	0.000172602	GO_biological_process_human
FCD2b	FCD2b.13.u	486	0098960	postsynaptic neurotransmitter receptor activity	62	8	2.7094e-05	0.00816207	GO_molecular_function_human
FCD2b	FCD2b.13.u	486	0098974	postsynaptic actin cytoskeleton organization	7	3	0.000245524	0.0298243	GO_biological_process_human
FCD2b	FCD2b.13.u	486	0098978	glutamatergic synapse	294	18	2.23452e-05	0.000970775	GO_cellular_component_human
FCD2b	FCD2b.13.u	486	0098982	GABA-ergic synapse	62	8	2.7094e-05	0.00111513	GO_cellular_component_human
FCD2b	FCD2b.13.u	486	0098984	neuron to neuron synapse	305	19	1.04238e-05	0.000665137	GO_cellular_component_human
FCD2b	FCD2b.13.u	486	0099056	integral component of presynaptic membrane	67	7	0.000331458	0.0101475	GO_cellular_component_human
FCD2b	FCD2b.13.u	486	0099061	integral component of postsynaptic density membrane	49	5	0.00263427	0.0460106	GO_cellular_component_human
FCD2b	FCD2b.13.u	486	0099173	postsynapse organization	73	7	0.000561688	0.0486743	GO_biological_process_human
FCD2b	FCD2b.13.u	486	0099177	regulation of trans-synaptic signaling	385	24	7.23116e-07	0.000548303	GO_biological_process_human
FCD2b	FCD2b.13.u	486	0099188	postsynaptic cytoskeleton organization	9	3	0.000572272	0.0488929	GO_biological_process_human
FCD2b	FCD2b.13.u	486	0099240	intrinsic component of synaptic membrane	152	10	0.000846428	0.0183863	GO_cellular_component_human
FCD2b	FCD2b.13.u	486	0099501	exocytic vesicle membrane	91	8	0.000415824	0.0112129	GO_cellular_component_human
FCD2b	FCD2b.13.u	486	0099536	synaptic signaling	386	26	5.46263e-08	0.000160693	GO_biological_process_human
FCD2b	FCD2b.13.u	486	0099537	trans-synaptic signaling	367	25	7.94723e-08	0.000160693	GO_biological_process_human
FCD2b	FCD2b.13.u	486	0099550	trans-synaptic signaling, modulating synaptic transmission	12	4	6.31863e-05	0.0151939	GO_biological_process_human
FCD2b	FCD2b.13.u	486	0099572	postsynaptic specialization	308	19	1.19652e-05	0.00066834	GO_cellular_component_human
FCD2b	FCD2b.13.u	486	0099634	postsynaptic specialization membrane	97	8	0.000638769	0.0151369	GO_cellular_component_human
FCD2b	FCD2b.13.u	486	0099699	integral component of synaptic membrane	141	10	0.000471195	0.0115846	GO_cellular_component_human
FCD2b	FCD2b.13.u	486	0120039	plasma membrane bounded cell projection morphogenesis	421	22	3.33148e-05	0.0118875	GO_biological_process_human
FCD2b	FCD2b.13.u	486	0150034	distal axon	239	13	0.000917614	0.0193939	GO_cellular_component_human
FCD2b	FCD2b.13.u	486	1902495	transmembrane transporter complex	288	22	6.6014e-08	8.33189e-06	GO_cellular_component_human
FCD2b	FCD2b.13.u	486	1903076	regulation of protein localization to plasma membrane	71	8	7.31261e-05	0.0158422	GO_biological_process_human
FCD2b	FCD2b.13.u	486	1903078	positive regulation of protein localization to plasma membrane	43	7	1.83844e-05	0.00857846	GO_biological_process_human
FCD2b	FCD2b.13.u	486	1903169	regulation of calcium ion transmembrane transport	130	10	0.000245832	0.0298243	GO_biological_process_human
FCD2b	FCD2b.13.u	486	1903305	regulation of regulated secretory pathway	149	12	3.86343e-05	0.0123345	GO_biological_process_human
FCD2b	FCD2b.13.u	486	1903522	regulation of blood circulation	242	14	0.000319745	0.0336994	GO_biological_process_human
FCD2b	FCD2b.13.u	486	1903829	positive regulation of cellular protein localization	255	14	0.000539709	0.0486743	GO_biological_process_human
FCD2b	FCD2b.13.u	486	1904062	regulation of cation transmembrane transport	291	17	6.72629e-05	0.0151939	GO_biological_process_human
FCD2b	FCD2b.13.u	486	1904375	regulation of protein localization to cell periphery	88	9	5.66265e-05	0.0149346	GO_biological_process_human
FCD2b	FCD2b.13.u	486	1904377	positive regulation of protein localization to cell periphery	49	7	4.42953e-05	0.0134348	GO_biological_process_human
FCD2b	FCD2b.13.u	486	1905475	regulation of protein localization to membrane	149	11	0.000175309	0.0247308	GO_biological_process_human
FCD2b	FCD2b.13.u	486	1905477	positive regulation of protein localization to membrane	103	9	0.00019221	0.0259099	GO_biological_process_human
FCD2b	FCD2b.13.u	486	1990351	transporter complex	290	22	7.45822e-08	8.33189e-06	GO_cellular_component_human
FCD2b	FCD2b.13.u	486	2000300	regulation of synaptic vesicle exocytosis	70	8	6.60014e-05	0.0151939	GO_biological_process_human
FCD2b	FCD2b.13.u	486		End	49	4	0.0153129	0.01985	Human brain cell type marker genes
FCD2b	FCD2b.13.u	486		In6b	210	25	6.11985e-13	1.42797e-12	Human brain cell type marker genes
FCD2b	FCD2b.13.u	486		In8	182	26	2.54937e-15	1.11535e-14	Human brain cell type marker genes
FCD2b	FCD2b.13.u	486		In7	209	27	9.42852e-15	2.99998e-14	Human brain cell type marker genes
FCD2b	FCD2b.13.u	486		In2	214	26	1.29325e-13	3.23312e-13	Human brain cell type marker genes
FCD2b	FCD2b.13.u	486		In1a	224	28	7.01703e-15	2.45596e-14	Human brain cell type marker genes
FCD2b	FCD2b.13.u	486		In4b	261	38	3.97115e-22	6.94952e-21	Human brain cell type marker genes
FCD2b	FCD2b.13.u	486		Purk2	278	19	2.7461e-06	4.17884e-06	Human brain cell type marker genes
FCD2b	FCD2b.13.u	486		Ex8	274	19	2.21925e-06	3.53062e-06	Human brain cell type marker genes
FCD2b	FCD2b.13.u	486		In4a	196	28	2.12177e-16	1.06089e-15	Human brain cell type marker genes
FCD2b	FCD2b.13.u	486		Ex1	286	34	4.00596e-17	2.80417e-16	Human brain cell type marker genes
FCD2b	FCD2b.13.u	486		In1b	219	28	3.91321e-15	1.52181e-14	Human brain cell type marker genes
FCD2b	FCD2b.13.u	486		In6a	202	29	5.33367e-17	3.11131e-16	Human brain cell type marker genes
FCD2b	FCD2b.13.u	486		Ex3a	263	26	1.54265e-11	3.17605e-11	Human brain cell type marker genes
FCD2b	FCD2b.13.u	486		Ex3b	385	46	7.04767e-23	2.46668e-21	Human brain cell type marker genes
FCD2b	FCD2b.13.u	486		Ex3c	208	24	3.52452e-12	7.70988e-12	Human brain cell type marker genes
FCD2b	FCD2b.13.u	486		Ex6a	223	14	0.000137637	0.00018528	Human brain cell type marker genes
FCD2b	FCD2b.13.u	486		Ex3d	270	26	2.78534e-11	5.41594e-11	Human brain cell type marker genes
FCD2b	FCD2b.13.u	486		Ex5b	225	21	4.01553e-09	7.39703e-09	Human brain cell type marker genes
FCD2b	FCD2b.13.u	486		Ex6b	202	15	1.1453e-05	1.67022e-05	Human brain cell type marker genes
FCD2b	FCD2b.13.u	486		In3	176	17	7.38486e-08	1.23081e-07	Human brain cell type marker genes
FCD2b	FCD2b.13.u	486		Ex2	206	26	5.2031e-14	1.40084e-13	Human brain cell type marker genes
FCD2b	FCD2b.13.u	486		Ex3e	318	36	2.27873e-17	1.99389e-16	Human brain cell type marker genes
FCD2b	FCD2b.13.u	486		Ex4	274	30	2.75293e-14	8.02939e-14	Human brain cell type marker genes
FCD2b	FCD2b.13.u	486		Ex5a	331	39	2.46089e-19	2.87103e-18	Human brain cell type marker genes
FCD2b	FCD2b.13.u	486		In1c	172	17	5.26513e-08	9.21398e-08	Human brain cell type marker genes
FCD2b	FCD2b.13.u	486		Purk1	256	17	1.33014e-05	1.86219e-05	Human brain cell type marker genes
FCD2b	FCD2b.13.u	486	Interneurons	Interneurons	201	22	8.01556e-11	1.42677e-08	PangloaDB cell type biomarkers
FCD2b	FCD2b.13.u	486	Neurons	Neurons	181	14	1.41104e-05	0.00125583	PangloaDB cell type biomarkers
FCD2b	FCD2b.13.u	486	R-HSA-112315	Transmission across Chemical Synapses	231	16	1.4126e-05	0.0196068	Reactome_pathways_human
FCD2b	FCD2b.13.u	486	Trigeminal neurons	Trigeminal neurons	42	6	0.000156779	0.00930219	PangloaDB cell type biomarkers
FCD2b	FCD2b.14.o	252	0005874	microtubule	335	14	9.27825e-06	0.0036278	GO_cellular_component_human
FCD2b	FCD2b.14.o	252	0005938	cell cortex	254	14	3.6382e-07	0.000284507	GO_cellular_component_human
FCD2b	FCD2b.14.o	252	0010721	negative regulation of cell development	282	13	6.83604e-06	0.0234912	GO_biological_process_human
FCD2b	FCD2b.14.o	252	0014013	regulation of gliogenesis	99	8	7.74519e-06	0.0234912	GO_biological_process_human
FCD2b	FCD2b.14.o	252	0014014	negative regulation of gliogenesis	34	5	2.25692e-05	0.0456349	GO_biological_process_human
FCD2b	FCD2b.14.o	252	0044448	cell cortex part	147	8	0.000132839	0.0346267	GO_cellular_component_human
FCD2b	FCD2b.14.o	252		Oli	158	22	7.18697e-19	2.51544e-17	Human brain cell type marker genes
FCD2b	FCD2b.14.o	252	Oligodendrocytes	Oligodendrocytes	84	15	6.46672e-15	1.15108e-12	PangloaDB cell type biomarkers
FCD2b	FCD2b.14.o	252	Schwann cells	Schwann cells	44	6	5.24239e-06	0.000466572	PangloaDB cell type biomarkers
FCD2b	FCD2b.14.u	11	0014069	postsynaptic density	285	3	0.00023018	0.0452211	GO_cellular_component_human
FCD2b	FCD2b.14.u	11	0032279	asymmetric synapse	288	3	0.000237379	0.0452211	GO_cellular_component_human
FCD2b	FCD2b.14.u	11	0045211	postsynaptic membrane	289	3	0.000239811	0.0452211	GO_cellular_component_human
FCD2b	FCD2b.14.u	11	0098984	neuron to neuron synapse	305	3	0.000280948	0.0452211	GO_cellular_component_human
FCD2b	FCD2b.14.u	11	0099572	postsynaptic specialization	308	3	0.000289138	0.0452211	GO_cellular_component_human
FCD2b	FCD2b.14.u	11		In8	182	2	0.00281019	0.0372318	Human brain cell type marker genes
FCD2b	FCD2b.14.u	11		In7	209	2	0.00368437	0.0372318	Human brain cell type marker genes
FCD2b	FCD2b.14.u	11		Ex5b	225	2	0.00425507	0.0372318	Human brain cell type marker genes
FCD2b	FCD2b.14.u	11		Ast_Cer	186	2	0.00293259	0.0372318	Human brain cell type marker genes
FCD2b	FCD2b.2.u	681	0001505	regulation of neurotransmitter levels	308	23	1.56468e-05	0.00668875	GO_biological_process_human
FCD2b	FCD2b.2.u	681	0003012	muscle system process	258	19	0.000100898	0.0322132	GO_biological_process_human
FCD2b	FCD2b.2.u	681	0003013	circulatory system process	330	26	1.66664e-06	0.00126373	GO_biological_process_human
FCD2b	FCD2b.2.u	681	0005184	neuropeptide hormone activity	18	5	9.70759e-05	0.0389922	GO_molecular_function_human
FCD2b	FCD2b.2.u	681	0006022	aminoglycan metabolic process	141	13	0.000139919	0.0404167	GO_biological_process_human
FCD2b	FCD2b.2.u	681	0006023	aminoglycan biosynthetic process	98	11	7.80416e-05	0.0273237	GO_biological_process_human
FCD2b	FCD2b.2.u	681	0006024	glycosaminoglycan biosynthetic process	93	11	4.80389e-05	0.0182128	GO_biological_process_human
FCD2b	FCD2b.2.u	681	0006029	proteoglycan metabolic process	83	11	1.62867e-05	0.00668875	GO_biological_process_human
FCD2b	FCD2b.2.u	681	0007218	neuropeptide signaling pathway	83	11	1.62867e-05	0.00668875	GO_biological_process_human
FCD2b	FCD2b.2.u	681	0007268	chemical synaptic transmission	352	29	1.66304e-07	0.0002522	GO_biological_process_human
FCD2b	FCD2b.2.u	681	0008015	blood circulation	322	26	1.05358e-06	0.000920699	GO_biological_process_human
FCD2b	FCD2b.2.u	681	0015081	sodium ion transmembrane transporter activity	122	12	0.000135762	0.0408982	GO_molecular_function_human
FCD2b	FCD2b.2.u	681	0030166	proteoglycan biosynthetic process	62	10	6.65969e-06	0.00403977	GO_biological_process_human
FCD2b	FCD2b.2.u	681	0030539	male genitalia development	20	6	1.15757e-05	0.00638349	GO_biological_process_human
FCD2b	FCD2b.2.u	681	0030674	protein binding, bridging	176	16	2.94546e-05	0.0239469	GO_molecular_function_human
FCD2b	FCD2b.2.u	681	0031644	regulation of nervous system process	115	13	1.65399e-05	0.00668875	GO_biological_process_human
FCD2b	FCD2b.2.u	681	0042391	regulation of membrane potential	354	27	1.96395e-06	0.0013237	GO_biological_process_human
FCD2b	FCD2b.2.u	681	0045211	postsynaptic membrane	289	20	0.000155788	0.0406088	GO_cellular_component_human
FCD2b	FCD2b.2.u	681	0050804	modulation of chemical synaptic transmission	384	29	1.00801e-06	0.000920699	GO_biological_process_human
FCD2b	FCD2b.2.u	681	0051952	regulation of amine transport	82	10	8.10793e-05	0.0273237	GO_biological_process_human
FCD2b	FCD2b.2.u	681	0060090	molecular adaptor activity	200	17	3.97459e-05	0.0239469	GO_molecular_function_human
FCD2b	FCD2b.2.u	681	0097060	synaptic membrane	382	25	6.14362e-05	0.0240216	GO_cellular_component_human
FCD2b	FCD2b.2.u	681	0098793	presynapse	406	28	8.7183e-06	0.00681771	GO_cellular_component_human
FCD2b	FCD2b.2.u	681	0098916	anterograde trans-synaptic signaling	352	29	1.66304e-07	0.0002522	GO_biological_process_human
FCD2b	FCD2b.2.u	681	0099177	regulation of trans-synaptic signaling	385	29	1.06246e-06	0.000920699	GO_biological_process_human
FCD2b	FCD2b.2.u	681	0099536	synaptic signaling	386	32	3.31327e-08	0.000107468	GO_biological_process_human
FCD2b	FCD2b.2.u	681	0099537	trans-synaptic signaling	367	31	3.54329e-08	0.000107468	GO_biological_process_human
FCD2b	FCD2b.2.u	681	1905114	cell surface receptor signaling pathway involved in cell-cell signaling	329	22	0.000122537	0.0371654	GO_biological_process_human
FCD2b	FCD2b.2.u	681		In6b	210	14	0.00205573	0.00423238	Human brain cell type marker genes
FCD2b	FCD2b.2.u	681		In8	182	11	0.0119612	0.0182019	Human brain cell type marker genes
FCD2b	FCD2b.2.u	681		In7	209	14	0.00196683	0.00423238	Human brain cell type marker genes
FCD2b	FCD2b.2.u	681		In2	214	12	0.0154063	0.0215688	Human brain cell type marker genes
FCD2b	FCD2b.2.u	681		In1a	224	15	0.00138574	0.00333553	Human brain cell type marker genes
FCD2b	FCD2b.2.u	681		In4b	261	21	1.19049e-05	0.000116954	Human brain cell type marker genes
FCD2b	FCD2b.2.u	681		Purk2	278	20	9.22275e-05	0.000420052	Human brain cell type marker genes
FCD2b	FCD2b.2.u	681		OPC	116	9	0.0046859	0.00780984	Human brain cell type marker genes
FCD2b	FCD2b.2.u	681		In4a	196	16	0.000107215	0.000420052	Human brain cell type marker genes
FCD2b	FCD2b.2.u	681		Ex1	286	18	0.000992736	0.00289548	Human brain cell type marker genes
FCD2b	FCD2b.2.u	681		Ast	126	10	0.00249971	0.00486055	Human brain cell type marker genes
FCD2b	FCD2b.2.u	681		In1b	219	15	0.00110633	0.00297858	Human brain cell type marker genes
FCD2b	FCD2b.2.u	681		In6a	202	14	0.00142951	0.00333553	Human brain cell type marker genes
FCD2b	FCD2b.2.u	681		Ex3a	263	21	1.33662e-05	0.000116954	Human brain cell type marker genes
FCD2b	FCD2b.2.u	681		Ex3b	385	28	3.20341e-06	5.60597e-05	Human brain cell type marker genes
FCD2b	FCD2b.2.u	681		Ex3c	208	12	0.0125523	0.0183055	Human brain cell type marker genes
FCD2b	FCD2b.2.u	681		Ex6a	223	14	0.00354698	0.00653391	Human brain cell type marker genes
FCD2b	FCD2b.2.u	681		Ex3d	270	26	3.34317e-08	1.17011e-06	Human brain cell type marker genes
FCD2b	FCD2b.2.u	681		Ex5b	225	16	0.000511435	0.00179002	Human brain cell type marker genes
FCD2b	FCD2b.2.u	681		In3	176	15	0.000108013	0.000420052	Human brain cell type marker genes
FCD2b	FCD2b.2.u	681		Ex2	206	17	5.76494e-05	0.000403545	Human brain cell type marker genes
FCD2b	FCD2b.2.u	681		Ex4	274	16	0.00388524	0.00679917	Human brain cell type marker genes
FCD2b	FCD2b.2.u	681		Ex5a	331	17	0.0103417	0.0164527	Human brain cell type marker genes
FCD2b	FCD2b.2.u	681		In1c	172	13	0.000953924	0.00289548	Human brain cell type marker genes
FCD2b	FCD2b.2.u	681		Purk1	256	19	9.10579e-05	0.000420052	Human brain cell type marker genes
FCD2b	FCD2b.2.u	681	R-HSA-373076	Class A/1 (Rhodopsin-like receptors)	268	21	1.77521e-05	0.01232	Reactome_pathways_human
FCD2b	FCD2b.2.u	681	R-HSA-500792	GPCR ligand binding	371	32	1.29797e-08	1.80159e-05	Reactome_pathways_human
FCD2b	FCD2b.3.o	319	0000781	chromosome, telomeric region	99	6	0.00176187	0.0320414	GO_cellular_component_human
FCD2b	FCD2b.3.o	319	0000793	condensed chromosome	177	9	0.000492351	0.0148084	GO_cellular_component_human
FCD2b	FCD2b.3.o	319	0000922	spindle pole	128	9	4.23988e-05	0.00236828	GO_cellular_component_human
FCD2b	FCD2b.3.o	319	0002283	neutrophil activation involved in immune response	379	20	1.18486e-07	0.000359368	GO_biological_process_human
FCD2b	FCD2b.3.o	319	0003688	DNA replication origin binding	19	4	8.87549e-05	0.0267374	GO_molecular_function_human
FCD2b	FCD2b.3.o	319	0005765	lysosomal membrane	270	19	2.4968e-09	1.03779e-06	GO_cellular_component_human
FCD2b	FCD2b.3.o	319	0005766	primary lysosome	111	11	1.98994e-07	2.59355e-05	GO_cellular_component_human
FCD2b	FCD2b.3.o	319	0005769	early endosome	290	16	1.2421e-06	0.00013876	GO_cellular_component_human
FCD2b	FCD2b.3.o	319	0005770	late endosome	202	10	0.000300325	0.0111835	GO_cellular_component_human
FCD2b	FCD2b.3.o	319	0005774	vacuolar membrane	316	20	5.83222e-09	1.52026e-06	GO_cellular_component_human
FCD2b	FCD2b.3.o	319	0005775	vacuolar lumen	130	8	0.000283243	0.0110748	GO_cellular_component_human
FCD2b	FCD2b.3.o	319	0005802	trans-Golgi network	187	10	0.000161262	0.00788166	GO_cellular_component_human
FCD2b	FCD2b.3.o	319	0005819	spindle	266	15	2.04414e-06	0.000199815	GO_cellular_component_human
FCD2b	FCD2b.3.o	319	0005903	brush border	80	6	0.00057863	0.0158734	GO_cellular_component_human
FCD2b	FCD2b.3.o	319	0005924	cell-substrate adherens junction	355	16	1.61644e-05	0.00105338	GO_cellular_component_human
FCD2b	FCD2b.3.o	319	0005925	focal adhesion	352	16	1.45641e-05	0.00105338	GO_cellular_component_human
FCD2b	FCD2b.3.o	319	0005938	cell cortex	254	11	0.00047567	0.0148084	GO_cellular_component_human
FCD2b	FCD2b.3.o	319	0006643	membrane lipid metabolic process	162	11	8.41316e-06	0.0102068	GO_biological_process_human
FCD2b	FCD2b.3.o	319	0006665	sphingolipid metabolic process	129	10	6.75197e-06	0.0102068	GO_biological_process_human
FCD2b	FCD2b.3.o	319	0006672	ceramide metabolic process	71	7	3.54326e-05	0.026866	GO_biological_process_human
FCD2b	FCD2b.3.o	319	0008360	regulation of cell shape	127	9	3.98606e-05	0.026866	GO_biological_process_human
FCD2b	FCD2b.3.o	319	0010008	endosome membrane	381	18	2.48835e-06	0.00021621	GO_cellular_component_human
FCD2b	FCD2b.3.o	319	0016197	endosomal transport	149	10	2.39226e-05	0.0225934	GO_biological_process_human
FCD2b	FCD2b.3.o	319	0030027	lamellipodium	163	8	0.00125928	0.0259189	GO_cellular_component_human
FCD2b	FCD2b.3.o	319	0030055	cell-substrate junction	358	16	1.79192e-05	0.00107791	GO_cellular_component_human
FCD2b	FCD2b.3.o	319	0030666	endocytic vesicle membrane	145	8	0.000588656	0.0158734	GO_cellular_component_human
FCD2b	FCD2b.3.o	319	0030667	secretory granule membrane	244	11	0.000339139	0.0115307	GO_cellular_component_human
FCD2b	FCD2b.3.o	319	0030670	phagocytic vesicle membrane	66	5	0.00159301	0.0296604	GO_cellular_component_human
FCD2b	FCD2b.3.o	319	0030904	retromer complex	11	3	0.000320488	0.0113919	GO_cellular_component_human
FCD2b	FCD2b.3.o	319	0031252	cell leading edge	338	12	0.00151569	0.028909	GO_cellular_component_human
FCD2b	FCD2b.3.o	319	0031253	cell projection membrane	278	11	0.000999386	0.0235489	GO_cellular_component_human
FCD2b	FCD2b.3.o	319	0031300	intrinsic component of organelle membrane	288	11	0.00132692	0.0259414	GO_cellular_component_human
FCD2b	FCD2b.3.o	319	0031301	integral component of organelle membrane	260	11	0.000577752	0.0158734	GO_cellular_component_human
FCD2b	FCD2b.3.o	319	0031526	brush border membrane	43	5	0.00021815	0.00947741	GO_cellular_component_human
FCD2b	FCD2b.3.o	319	0031902	late endosome membrane	103	7	0.000372286	0.0121303	GO_cellular_component_human
FCD2b	FCD2b.3.o	319	0031983	vesicle lumen	244	10	0.00129166	0.0259189	GO_cellular_component_human
FCD2b	FCD2b.3.o	319	0031984	organelle subcompartment	296	13	0.000129721	0.00676281	GO_cellular_component_human
FCD2b	FCD2b.3.o	319	0034774	secretory granule lumen	238	10	0.00107159	0.0239424	GO_cellular_component_human
FCD2b	FCD2b.3.o	319	0035091	phosphatidylinositol binding	199	12	1.10389e-05	0.0133019	GO_molecular_function_human
FCD2b	FCD2b.3.o	319	0035577	azurophil granule membrane	43	5	0.00021815	0.00947741	GO_cellular_component_human
FCD2b	FCD2b.3.o	319	0035578	azurophil granule lumen	63	5	0.00129263	0.0259189	GO_cellular_component_human
FCD2b	FCD2b.3.o	319	0035579	specific granule membrane	74	5	0.00264241	0.0469628	GO_cellular_component_human
FCD2b	FCD2b.3.o	319	0042393	histone binding	133	9	5.72367e-05	0.0229901	GO_molecular_function_human
FCD2b	FCD2b.3.o	319	0042470	melanosome	82	6	0.000659997	0.0161287	GO_cellular_component_human
FCD2b	FCD2b.3.o	319	0042555	MCM complex	11	5	1.46634e-07	2.59355e-05	GO_cellular_component_human
FCD2b	FCD2b.3.o	319	0042582	azurophil granule	111	11	1.98994e-07	2.59355e-05	GO_cellular_component_human
FCD2b	FCD2b.3.o	319	0043312	neutrophil degranulation	375	20	9.98128e-08	0.000359368	GO_biological_process_human
FCD2b	FCD2b.3.o	319	0044088	regulation of vacuole organization	28	5	2.60722e-05	0.0225934	GO_biological_process_human
FCD2b	FCD2b.3.o	319	0048193	Golgi vesicle transport	243	12	7.82938e-05	0.0395775	GO_biological_process_human
FCD2b	FCD2b.3.o	319	0048770	pigment granule	82	6	0.000659997	0.0161287	GO_cellular_component_human
FCD2b	FCD2b.3.o	319	0051301	cell division	387	18	3.09582e-06	0.00625974	GO_biological_process_human
FCD2b	FCD2b.3.o	319	0055037	recycling endosome	147	8	0.000644296	0.0161287	GO_cellular_component_human
FCD2b	FCD2b.3.o	319	0060205	cytoplasmic vesicle lumen	242	10	0.00121455	0.0259189	GO_cellular_component_human
FCD2b	FCD2b.3.o	319	0098687	chromosomal region	240	13	1.50922e-05	0.00105338	GO_cellular_component_human
FCD2b	FCD2b.3.o	319	0098791	Golgi subcompartment	279	12	0.000283186	0.0110748	GO_cellular_component_human
FCD2b	FCD2b.3.o	319	0098852	lytic vacuole membrane	271	19	2.65419e-09	1.03779e-06	GO_cellular_component_human
FCD2b	FCD2b.3.o	319	0098862	cluster of actin-based cell projections	122	7	0.00102387	0.0235489	GO_cellular_component_human
FCD2b	FCD2b.3.o	319	1901657	glycosyl compound metabolic process	101	8	4.85531e-05	0.0294523	GO_biological_process_human
FCD2b	FCD2b.3.o	319	1901658	glycosyl compound catabolic process	33	5	5.97367e-05	0.0329421	GO_biological_process_human
FCD2b	FCD2b.3.o	319	1901981	phosphatidylinositol phosphate binding	128	9	4.23988e-05	0.0229901	GO_molecular_function_human
FCD2b	FCD2b.3.o	319		Ast	126	8	0.000228898	0.00801144	Human brain cell type marker genes
FCD2b	FCD2b.3.o	319		Mic	59	5	0.000959872	0.0167978	Human brain cell type marker genes
FCD2b	FCD2b.3.o	319		OPC_Cer	141	7	0.00235161	0.0274354	Human brain cell type marker genes
FCD2b	FCD2b.3.o	319	R-HSA-446353	Cell-extracellular matrix interactions	15	4	3.2551e-05	0.0225904	Reactome_pathways_human
FCD2b	FCD2b.3.o	319	R-HSA-6798695	Neutrophil degranulation	374	20	9.55882e-08	0.000132676	Reactome_pathways_human
FCD2b	FCD2b.3.u	553	0001505	regulation of neurotransmitter levels	308	20	2.16839e-05	0.00328837	GO_biological_process_human
FCD2b	FCD2b.3.u	553	0001558	regulation of cell growth	329	19	0.000163265	0.0154745	GO_biological_process_human
FCD2b	FCD2b.3.u	553	0001662	behavioral fear response	27	5	0.000288646	0.0230385	GO_biological_process_human
FCD2b	FCD2b.3.u	553	0002026	regulation of the force of heart contraction	21	5	8.12369e-05	0.0094766	GO_biological_process_human
FCD2b	FCD2b.3.u	553	0002209	behavioral defense response	28	5	0.000345009	0.0258374	GO_biological_process_human
FCD2b	FCD2b.3.u	553	0003924	GTPase activity	263	16	0.000295568	0.0161891	GO_molecular_function_human
FCD2b	FCD2b.3.u	553	0004842	ubiquitin-protein transferase activity	272	15	0.00123093	0.0494424	GO_molecular_function_human
FCD2b	FCD2b.3.u	553	0005216	ion channel activity	369	26	2.79579e-07	4.21116e-05	GO_molecular_function_human
FCD2b	FCD2b.3.u	553	0005244	voltage-gated ion channel activity	175	19	1.4622e-08	4.64037e-06	GO_molecular_function_human
FCD2b	FCD2b.3.u	553	0005245	voltage-gated calcium channel activity	45	9	5.45286e-07	6.5707e-05	GO_molecular_function_human
FCD2b	FCD2b.3.u	553	0005261	cation channel activity	286	22	5.32422e-07	6.5707e-05	GO_molecular_function_human
FCD2b	FCD2b.3.u	553	0005262	calcium channel activity	115	12	1.01035e-05	0.000976716	GO_molecular_function_human
FCD2b	FCD2b.3.u	553	0005267	potassium channel activity	111	9	0.000850318	0.0376657	GO_molecular_function_human
FCD2b	FCD2b.3.u	553	0005347	ATP transmembrane transporter activity	8	3	0.000564949	0.0268568	GO_molecular_function_human
FCD2b	FCD2b.3.u	553	0005743	mitochondrial inner membrane	322	19	0.000123714	0.00386976	GO_cellular_component_human
FCD2b	FCD2b.3.u	553	0005874	microtubule	335	19	0.000205603	0.0057422	GO_cellular_component_human
FCD2b	FCD2b.3.u	553	0005891	voltage-gated calcium channel complex	41	6	0.000274392	0.00670545	GO_cellular_component_human
FCD2b	FCD2b.3.u	553	0005938	cell cortex	254	15	0.000615644	0.0123283	GO_cellular_component_human
FCD2b	FCD2b.3.u	553	0005940	septin ring	13	3	0.00265529	0.0407145	GO_cellular_component_human
FCD2b	FCD2b.3.u	553	0006091	generation of precursor metabolites and energy	308	17	0.000593577	0.0353266	GO_biological_process_human
FCD2b	FCD2b.3.u	553	0006813	potassium ion transport	147	11	0.000466823	0.0298079	GO_biological_process_human
FCD2b	FCD2b.3.u	553	0006816	calcium ion transport	212	13	0.000987547	0.0475433	GO_biological_process_human
FCD2b	FCD2b.3.u	553	0006836	neurotransmitter transport	153	16	3.37385e-07	0.00021747	GO_biological_process_human
FCD2b	FCD2b.3.u	553	0006839	mitochondrial transport	157	11	0.0008098	0.0416292	GO_biological_process_human
FCD2b	FCD2b.3.u	553	0006865	amino acid transport	104	9	0.000530005	0.0331445	GO_biological_process_human
FCD2b	FCD2b.3.u	553	0006885	regulation of pH	77	8	0.000313113	0.0240423	GO_biological_process_human
FCD2b	FCD2b.3.u	553	0007005	mitochondrion organization	308	17	0.000593577	0.0353266	GO_biological_process_human
FCD2b	FCD2b.3.u	553	0007268	chemical synaptic transmission	352	31	9.26603e-11	1.12415e-07	GO_biological_process_human
FCD2b	FCD2b.3.u	553	0007269	neurotransmitter secretion	85	12	3.94357e-07	0.00021747	GO_biological_process_human
FCD2b	FCD2b.3.u	553	0007281	germ cell development	181	12	0.000778062	0.0415853	GO_biological_process_human
FCD2b	FCD2b.3.u	553	0007409	axonogenesis	324	22	4.18336e-06	0.00149272	GO_biological_process_human
FCD2b	FCD2b.3.u	553	0007611	learning or memory	222	14	0.000485447	0.0306742	GO_biological_process_human
FCD2b	FCD2b.3.u	553	0007612	learning	126	12	2.55778e-05	0.00369416	GO_biological_process_human
FCD2b	FCD2b.3.u	553	0008016	regulation of heart contraction	206	18	9.27437e-07	0.000416947	GO_biological_process_human
FCD2b	FCD2b.3.u	553	0008017	microtubule binding	207	14	0.000239015	0.0137455	GO_molecular_function_human
FCD2b	FCD2b.3.u	553	0008021	synaptic vesicle	158	11	0.000853342	0.0162759	GO_cellular_component_human
FCD2b	FCD2b.3.u	553	0008286	insulin receptor signaling pathway	76	8	0.000286069	0.0230385	GO_biological_process_human
FCD2b	FCD2b.3.u	553	0008306	associative learning	66	7	0.000651943	0.0373083	GO_biological_process_human
FCD2b	FCD2b.3.u	553	0008328	ionotropic glutamate receptor complex	43	8	4.18104e-06	0.000192328	GO_cellular_component_human
FCD2b	FCD2b.3.u	553	0009678	pyrophosphate hydrolysis-driven proton transmembrane transporter activity	34	5	0.000875219	0.0376657	GO_molecular_function_human
FCD2b	FCD2b.3.u	553	0010469	regulation of signaling receptor activity	135	11	0.000224167	0.0207586	GO_biological_process_human
FCD2b	FCD2b.3.u	553	0010506	regulation of autophagy	233	14	0.000781524	0.0415853	GO_biological_process_human
FCD2b	FCD2b.3.u	553	0010769	regulation of cell morphogenesis involved in differentiation	246	15	0.00044143	0.0291056	GO_biological_process_human
FCD2b	FCD2b.3.u	553	0010975	regulation of neuron projection development	411	25	6.61092e-06	0.00160407	GO_biological_process_human
FCD2b	FCD2b.3.u	553	0014047	glutamate secretion	26	5	0.000239548	0.0207586	GO_biological_process_human
FCD2b	FCD2b.3.u	553	0014069	postsynaptic density	285	29	1.16489e-11	2.1386e-09	GO_cellular_component_human
FCD2b	FCD2b.3.u	553	0015077	monovalent inorganic cation transmembrane transporter activity	318	21	1.05372e-05	0.000976716	GO_molecular_function_human
FCD2b	FCD2b.3.u	553	0015078	proton transmembrane transporter activity	102	10	9.36836e-05	0.00664052	GO_molecular_function_human
FCD2b	FCD2b.3.u	553	0015079	potassium ion transmembrane transporter activity	141	12	7.74717e-05	0.00583459	GO_molecular_function_human
FCD2b	FCD2b.3.u	553	0015085	calcium ion transmembrane transporter activity	129	12	3.23582e-05	0.00278512	GO_molecular_function_human
FCD2b	FCD2b.3.u	553	0015267	channel activity	402	28	1.23778e-07	2.24298e-05	GO_molecular_function_human
FCD2b	FCD2b.3.u	553	0015631	tubulin binding	275	18	4.98621e-05	0.00400559	GO_molecular_function_human
FCD2b	FCD2b.3.u	553	0015672	monovalent inorganic cation transport	320	19	0.000114091	0.0123584	GO_biological_process_human
FCD2b	FCD2b.3.u	553	0015800	acidic amino acid transport	41	6	0.000274392	0.0228008	GO_biological_process_human
FCD2b	FCD2b.3.u	553	0016079	synaptic vesicle exocytosis	54	8	2.42044e-05	0.00358108	GO_biological_process_human
FCD2b	FCD2b.3.u	553	0016247	channel regulator activity	127	11	0.00013063	0.00874496	GO_molecular_function_human
FCD2b	FCD2b.3.u	553	0016358	dendrite development	87	8	0.000716623	0.0402503	GO_biological_process_human
FCD2b	FCD2b.3.u	553	0016469	proton-transporting two-sector ATPase complex	37	6	0.000152957	0.00460047	GO_cellular_component_human
FCD2b	FCD2b.3.u	553	0019226	transmission of nerve impulse	52	6	0.00101083	0.0475941	GO_biological_process_human
FCD2b	FCD2b.3.u	553	0019897	extrinsic component of plasma membrane	145	10	0.0015542	0.0270085	GO_cellular_component_human
FCD2b	FCD2b.3.u	553	0019898	extrinsic component of membrane	238	17	2.68772e-05	0.00110621	GO_cellular_component_human
FCD2b	FCD2b.3.u	553	0021695	cerebellar cortex development	40	6	0.000238682	0.0207586	GO_biological_process_human
FCD2b	FCD2b.3.u	553	0021953	central nervous system neuron differentiation	138	10	0.00106933	0.0494004	GO_biological_process_human
FCD2b	FCD2b.3.u	553	0022604	regulation of cell morphogenesis	395	20	0.000610197	0.0357801	GO_biological_process_human
FCD2b	FCD2b.3.u	553	0022803	passive transmembrane transporter activity	403	28	1.30298e-07	2.24298e-05	GO_molecular_function_human
FCD2b	FCD2b.3.u	553	0022832	voltage-gated channel activity	176	20	2.75765e-09	3.32297e-06	GO_molecular_function_human
FCD2b	FCD2b.3.u	553	0022836	gated channel activity	307	26	6.99088e-09	4.21201e-06	GO_molecular_function_human
FCD2b	FCD2b.3.u	553	0022839	ion gated channel activity	297	25	1.54037e-08	4.64037e-06	GO_molecular_function_human
FCD2b	FCD2b.3.u	553	0022843	voltage-gated cation channel activity	131	16	3.82812e-08	9.22578e-06	GO_molecular_function_human
FCD2b	FCD2b.3.u	553	0022898	regulation of transmembrane transporter activity	221	17	1.02998e-05	0.00183761	GO_biological_process_human
FCD2b	FCD2b.3.u	553	0023061	signal release	140	13	1.56059e-05	0.0026296	GO_biological_process_human
FCD2b	FCD2b.3.u	553	0030133	transport vesicle	304	17	0.000512368	0.0111298	GO_cellular_component_human
FCD2b	FCD2b.3.u	553	0030641	regulation of cellular pH	70	7	0.000929885	0.0454894	GO_biological_process_human
FCD2b	FCD2b.3.u	553	0030658	transport vesicle membrane	171	11	0.00161912	0.0275251	GO_cellular_component_human
FCD2b	FCD2b.3.u	553	0031105	septin complex	13	3	0.00265529	0.0407145	GO_cellular_component_human
FCD2b	FCD2b.3.u	553	0031252	cell leading edge	338	18	0.000630604	0.0123283	GO_cellular_component_human
FCD2b	FCD2b.3.u	553	0031690	adrenergic receptor binding	16	4	0.00035706	0.0187068	GO_molecular_function_human
FCD2b	FCD2b.3.u	553	0032156	septin cytoskeleton	14	3	0.00332398	0.0499875	GO_cellular_component_human
FCD2b	FCD2b.3.u	553	0032271	regulation of protein polymerization	173	13	0.00014077	0.0144731	GO_biological_process_human
FCD2b	FCD2b.3.u	553	0032279	asymmetric synapse	288	29	1.50706e-11	2.1386e-09	GO_cellular_component_human
FCD2b	FCD2b.3.u	553	0032281	AMPA glutamate receptor complex	22	5	0.000103213	0.00350926	GO_cellular_component_human
FCD2b	FCD2b.3.u	553	0032409	regulation of transporter activity	230	18	4.47554e-06	0.00150826	GO_biological_process_human
FCD2b	FCD2b.3.u	553	0032411	positive regulation of transporter activity	94	10	4.65889e-05	0.00614366	GO_biological_process_human
FCD2b	FCD2b.3.u	553	0032412	regulation of ion transmembrane transporter activity	215	17	7.16086e-06	0.00167068	GO_biological_process_human
FCD2b	FCD2b.3.u	553	0032414	positive regulation of ion transmembrane transporter activity	88	9	0.000150734	0.0147276	GO_biological_process_human
FCD2b	FCD2b.3.u	553	0032869	cellular response to insulin stimulus	133	10	0.000805228	0.0416292	GO_biological_process_human
FCD2b	FCD2b.3.u	553	0033176	proton-transporting V-type ATPase complex	20	4	0.000885699	0.0164909	GO_cellular_component_human
FCD2b	FCD2b.3.u	553	0033267	axon part	321	30	4.34779e-11	4.24997e-09	GO_cellular_component_human
FCD2b	FCD2b.3.u	553	0033572	transferrin transport	29	5	0.000409315	0.0282148	GO_biological_process_human
FCD2b	FCD2b.3.u	553	0034643	establishment of mitochondrion localization, microtubule-mediated	17	4	0.000458742	0.0296035	GO_biological_process_human
FCD2b	FCD2b.3.u	553	0034702	ion channel complex	268	21	7.12809e-07	3.48385e-05	GO_cellular_component_human
FCD2b	FCD2b.3.u	553	0034703	cation channel complex	197	19	9.91936e-08	7.05176e-06	GO_cellular_component_human
FCD2b	FCD2b.3.u	553	0034704	calcium channel complex	59	8	4.67991e-05	0.00182984	GO_cellular_component_human
FCD2b	FCD2b.3.u	553	0034765	regulation of ion transmembrane transport	410	25	6.33819e-06	0.00160198	GO_biological_process_human
FCD2b	FCD2b.3.u	553	0034767	positive regulation of ion transmembrane transport	133	10	0.000805228	0.0416292	GO_biological_process_human
FCD2b	FCD2b.3.u	553	0035418	protein localization to synapse	57	8	3.62582e-05	0.00499868	GO_biological_process_human
FCD2b	FCD2b.3.u	553	0035637	multicellular organismal signaling	127	14	9.62291e-07	0.000416947	GO_biological_process_human
FCD2b	FCD2b.3.u	553	0042391	regulation of membrane potential	354	26	1.24595e-07	0.000107971	GO_biological_process_human
FCD2b	FCD2b.3.u	553	0042596	fear response	31	6	5.4244e-05	0.00685509	GO_biological_process_human
FCD2b	FCD2b.3.u	553	0043195	terminal bouton	43	5	0.00256973	0.0407145	GO_cellular_component_human
FCD2b	FCD2b.3.u	553	0043197	dendritic spine	135	11	0.000224167	0.00604479	GO_cellular_component_human
FCD2b	FCD2b.3.u	553	0043204	perikaryon	117	9	0.00123649	0.0224868	GO_cellular_component_human
FCD2b	FCD2b.3.u	553	0043254	regulation of protein complex assembly	339	19	0.000238912	0.0207586	GO_biological_process_human
FCD2b	FCD2b.3.u	553	0043525	positive regulation of neuron apoptotic process	49	6	0.000734419	0.0404999	GO_biological_process_human
FCD2b	FCD2b.3.u	553	0043679	axon terminus	103	13	4.91716e-07	2.95786e-05	GO_cellular_component_human
FCD2b	FCD2b.3.u	553	0044305	calyx of Held	21	5	8.12369e-05	0.0028876	GO_cellular_component_human
FCD2b	FCD2b.3.u	553	0044306	neuron projection terminus	118	14	3.89194e-07	2.53625e-05	GO_cellular_component_human
FCD2b	FCD2b.3.u	553	0044309	neuron spine	137	12	5.857e-05	0.00218103	GO_cellular_component_human
FCD2b	FCD2b.3.u	553	0044389	ubiquitin-like protein ligase binding	217	13	0.00122074	0.0494424	GO_molecular_function_human
FCD2b	FCD2b.3.u	553	0044448	cell cortex part	147	12	0.000115592	0.00376637	GO_cellular_component_human
FCD2b	FCD2b.3.u	553	0044769	ATPase activity, coupled to transmembrane movement of ions, rotational mechanism	26	5	0.000239548	0.0137455	GO_molecular_function_human
FCD2b	FCD2b.3.u	553	0045211	postsynaptic membrane	289	29	1.64087e-11	2.1386e-09	GO_cellular_component_human
FCD2b	FCD2b.3.u	553	0045309	protein phosphorylated amino acid binding	40	6	0.000238682	0.0137455	GO_molecular_function_human
FCD2b	FCD2b.3.u	553	0045666	positive regulation of neuron differentiation	296	16	0.00105948	0.0494004	GO_biological_process_human
FCD2b	FCD2b.3.u	553	0045746	negative regulation of Notch signaling pathway	37	6	0.000152957	0.0147276	GO_biological_process_human
FCD2b	FCD2b.3.u	553	0045823	positive regulation of heart contraction	34	5	0.000875219	0.0442423	GO_biological_process_human
FCD2b	FCD2b.3.u	553	0045851	pH reduction	35	5	0.00100261	0.0475941	GO_biological_process_human
FCD2b	FCD2b.3.u	553	0045927	positive regulation of growth	190	13	0.000353112	0.0261217	GO_biological_process_human
FCD2b	FCD2b.3.u	553	0046620	regulation of organ growth	76	8	0.000286069	0.0230385	GO_biological_process_human
FCD2b	FCD2b.3.u	553	0046873	metal ion transmembrane transporter activity	385	24	6.69085e-06	0.000732952	GO_molecular_function_human
FCD2b	FCD2b.3.u	553	0046883	regulation of hormone secretion	215	15	0.000102719	0.0113835	GO_biological_process_human
FCD2b	FCD2b.3.u	553	0046928	regulation of neurotransmitter secretion	90	8	0.00089716	0.044608	GO_biological_process_human
FCD2b	FCD2b.3.u	553	0046961	proton-transporting ATPase activity, rotational mechanism	18	4	0.000579483	0.0268568	GO_molecular_function_human
FCD2b	FCD2b.3.u	553	0047497	mitochondrion transport along microtubule	17	4	0.000458742	0.0296035	GO_biological_process_human
FCD2b	FCD2b.3.u	553	0048167	regulation of synaptic plasticity	169	17	2.55114e-07	0.00019344	GO_biological_process_human
FCD2b	FCD2b.3.u	553	0048638	regulation of developmental growth	267	18	3.39133e-05	0.00478415	GO_biological_process_human
FCD2b	FCD2b.3.u	553	0048639	positive regulation of developmental growth	133	10	0.000805228	0.0416292	GO_biological_process_human
FCD2b	FCD2b.3.u	553	0048667	cell morphogenesis involved in neuron differentiation	373	24	3.91218e-06	0.00148321	GO_biological_process_human
FCD2b	FCD2b.3.u	553	0048786	presynaptic active zone	62	7	0.000444344	0.00992792	GO_cellular_component_human
FCD2b	FCD2b.3.u	553	0048812	neuron projection morphogenesis	417	25	8.48444e-06	0.00182201	GO_biological_process_human
FCD2b	FCD2b.3.u	553	0048814	regulation of dendrite morphogenesis	71	7	0.00101214	0.0475941	GO_biological_process_human
FCD2b	FCD2b.3.u	553	0048858	cell projection morphogenesis	424	25	1.12731e-05	0.00195379	GO_biological_process_human
FCD2b	FCD2b.3.u	553	0050773	regulation of dendrite development	122	12	1.84778e-05	0.00299552	GO_biological_process_human
FCD2b	FCD2b.3.u	553	0050796	regulation of insulin secretion	144	11	0.000391681	0.0282148	GO_biological_process_human
FCD2b	FCD2b.3.u	553	0050803	regulation of synapse structure or activity	186	14	7.75097e-05	0.0092191	GO_biological_process_human
FCD2b	FCD2b.3.u	553	0050804	modulation of chemical synaptic transmission	384	36	4.32886e-13	1.4188e-09	GO_biological_process_human
FCD2b	FCD2b.3.u	553	0050806	positive regulation of synaptic transmission	133	13	8.9427e-06	0.00182201	GO_biological_process_human
FCD2b	FCD2b.3.u	553	0050807	regulation of synapse organization	178	12	0.000671526	0.0380699	GO_biological_process_human
FCD2b	FCD2b.3.u	553	0050808	synapse organization	233	18	5.3629e-06	0.00152702	GO_biological_process_human
FCD2b	FCD2b.3.u	553	0050890	cognition	250	17	4.99809e-05	0.00645072	GO_biological_process_human
FCD2b	FCD2b.3.u	553	0050905	neuromuscular process	85	8	0.00061344	0.0357801	GO_biological_process_human
FCD2b	FCD2b.3.u	553	0051453	regulation of intracellular pH	66	7	0.000651943	0.0373083	GO_biological_process_human
FCD2b	FCD2b.3.u	553	0051592	response to calcium ion	128	11	0.000140096	0.0144731	GO_biological_process_human
FCD2b	FCD2b.3.u	553	0051648	vesicle localization	136	11	0.000239096	0.0207586	GO_biological_process_human
FCD2b	FCD2b.3.u	553	0051654	establishment of mitochondrion localization	21	4	0.00107498	0.0494004	GO_biological_process_human
FCD2b	FCD2b.3.u	553	0051668	localization within membrane	68	9	1.92591e-05	0.00299552	GO_biological_process_human
FCD2b	FCD2b.3.u	553	0051899	membrane depolarization	49	6	0.000734419	0.0404999	GO_biological_process_human
FCD2b	FCD2b.3.u	553	0051966	regulation of synaptic transmission, glutamatergic	65	7	0.000594018	0.0353266	GO_biological_process_human
FCD2b	FCD2b.3.u	553	0051968	positive regulation of synaptic transmission, glutamatergic	29	5	0.000409315	0.0282148	GO_biological_process_human
FCD2b	FCD2b.3.u	553	0055067	monovalent inorganic cation homeostasis	108	10	0.000151256	0.0147276	GO_biological_process_human
FCD2b	FCD2b.3.u	553	0060078	regulation of postsynaptic membrane potential	88	8	0.000773212	0.0415853	GO_biological_process_human
FCD2b	FCD2b.3.u	553	0061001	regulation of dendritic spine morphogenesis	33	5	0.00076028	0.0415483	GO_biological_process_human
[truncated: 17,002 more rows]
