# Supplementary material for: Identification of gene regulatory networks affected across drug-resistant epilepsies
Source: Nat Commun. 2024 Mar 11;15:2180. doi: 10.1038/s41467-024-46592-2 (PMC10928184; doi:10.1038/s41467-024-46592-2)
Supplement: Supplementary file 8 — Supplementary Data 5 [file 41467_2024_46592_MOESM8_ESM.xlsx]

## Sheet: Sheet1
Supplementary Data 5: Summary cohort comparison. Per pathway/cell type marker resource, the most significant pathway/cell type marker is indicated (significance was tested using hypergeometric test with a false discovery rate (FDR) correction). The significance of differential coexpression was assessed using a permutation test (n = 10,000 permutations) of samples over cohorts.
Module	Cluster	MetaBase	Reactome	PangloaDB	GO_Biological Process	GO_Molecular Function	R2.control	R2.disease	Difference.Median	P-value	TSC_disease	mTOR_disease	FCD2b_disease	HS_disease	FCD2a_disease	Cortex_control	Hippocampus_control
FCD2b.1.o	1	Chemotaxis_Lysophosphatidic acid signaling via GPCRs | Cytoskeleton remodeling_Regulation of actin cytoskeleton organization by the kinase effectors of Rho GTPases	Extracellular matrix organization | Molecules associated with elastic fibres	Fibroblasts | Bergmann glia	supramolecular fiber organization | cell-substrate adhesion	extracellular matrix structural constituent | actin binding	0.206612	0.481428	0.275	0.0167983	0.0013986	0.00127146	0.00121618	0.001332	1	0.0619381	0.001998
mTOR.1.o	1	Chemotaxis_Lysophosphatidic acid signaling via GPCRs | Cytoskeleton remodeling_Regulation of actin cytoskeleton organization by the kinase effectors of Rho GTPases	Extracellular matrix organization | Molecules associated with elastic fibres	Fibroblasts | Bergmann glia	supramolecular fiber organization | cell-substrate adhesion	extracellular matrix structural constituent | actin binding	0.174876	0.501041	0.326	0.016983	0.0013875	0.00108587	0.00108587	0.00113523	1	0.481098	0.00156094
HS.5.o	1	Chemotaxis_Lysophosphatidic acid signaling via GPCRs | Cytoskeleton remodeling_Regulation of actin cytoskeleton organization by the kinase effectors of Rho GTPases	Extracellular matrix organization | Molecules associated with elastic fibres	Fibroblasts | Bergmann glia	supramolecular fiber organization | cell-substrate adhesion	extracellular matrix structural constituent | actin binding	0.275625	0.500245	0.225	0.0812919	0.00176014	0.00142166	0.00154013	0.00115509	1	0.00264022	0.0024642
HS.7.o	1	Chemotaxis_Lysophosphatidic acid signaling via GPCRs | Cytoskeleton remodeling_Regulation of actin cytoskeleton organization by the kinase effectors of Rho GTPases	Extracellular matrix organization | Molecules associated with elastic fibres	Fibroblasts | Bergmann glia	supramolecular fiber organization | cell-substrate adhesion	extracellular matrix structural constituent | actin binding	0.235918	0.483738	0.248	0.0319968	0.00739261	0.00142166	0.00154013	0.00115509	1	0.220171	0.0789665
FCD2b.2.o	2	NA	NA	NA	NA	NA	0.0955372	0.259786	0.164	0.0019998	1	1	0.665113	1	1	1	1
mTOR.9.o	2	NA	NA	NA	NA	NA	0.278017	0.505492	0.227	0.0819181	0.0013875	0.00108587	0.00108587	0.00113523	0.00124875	0.00178393	0.00156094
TSC.14.o	2	NA	NA	NA	NA	NA	0.15229	0.635641	0.483	0.003996	0.00107036	0.00142714	0.0014985	0.516626	1	0.001998	0.00272455
TSC.11.o	2	NA	NA	NA	NA	NA	0.100535	0.617347	0.517	0.000999001	0.00107036	0.00142714	0.00428143	0.0173511	0.0158665	1	0.872286
HS.9.u	2	NA	NA	NA	NA	NA	0.196122	0.274029	0.078	0.0913909	1	0.00142166	0.00154013	0.00115509	0.00168014	1	0.576114
HS.6.o	2	NA	NA	NA	NA	NA	0.431849	0.272058	-0.16	0.255874	0.00176014	0.00264022	0.00591409	0.0174548	0.310763	0.0390165	0.0203297
HS.16.o	2	NA	NA	NA	NA	NA	0.21889	0.263737	0.045	0.411559	0.00308025	0.00142166	0.00154013	0.00115509	0.00168014	0.107529	0.264655
FCD2b.3.o	3	Development_VEGF-family signaling | Cytoskeleton remodeling_FAK signaling	NA	NA	NA	NA	0.223471	0.420417	0.197	0.0309969	0.0013986	0.00127146	0.00121618	0.001332	0.0013986	0.002331	0.001998
mTOR.3.o	3	Development_VEGF-family signaling | Cytoskeleton remodeling_FAK signaling	NA	NA	NA	NA	0.214959	0.381003	0.166	0.11988	0.0013875	0.00108587	0.00108587	0.00113523	0.00124875	0.00178393	0.00156094
TSC.8.o	3	Development_VEGF-family signaling | Cytoskeleton remodeling_FAK signaling	NA	NA	NA	NA	0.354915	0.730086	0.375	0.014985	0.00107036	0.00142714	0.0014985	0.001998	0.00214072	0.001998	0.00272455
HS.8.o	3	Development_VEGF-family signaling | Cytoskeleton remodeling_FAK signaling	NA	NA	NA	NA	0.53868	0.664395	0.126	0.189981	0.00176014	0.00142166	0.00154013	0.00115509	0.00168014	0.00264022	0.00652289
FCD2b.4.o	4	Triacylglycerol metabolism p.2	G alpha (i) signalling events | Signaling by Rho GTPases	Oligodendrocytes | Mast cells	ensheathment of neurons | axon ensheathment	actin binding | structural constituent of myelin sheath	0.452562	0.529898	0.077	0.193681	0.0013986	0.00127146	0.00121618	0.001332	0.0013986	0.002331	0.001998
FCD2b.14.o	4	Triacylglycerol metabolism p.2	G alpha (i) signalling events | Signaling by Rho GTPases	Oligodendrocytes | Mast cells	ensheathment of neurons | axon ensheathment	actin binding | structural constituent of myelin sheath	0.416612	0.690921	0.274	0.0208979	0.0013986	0.00127146	0.00121618	0.001332	0.0013986	0.002331	0.001998
mTOR.2.o	4	Triacylglycerol metabolism p.2	G alpha (i) signalling events | Signaling by Rho GTPases	Oligodendrocytes | Mast cells	ensheathment of neurons | axon ensheathment	actin binding | structural constituent of myelin sheath	0.328017	0.599182	0.271	0.035964	0.0013875	0.00108587	0.00108587	0.00113523	0.00124875	0.00178393	0.00156094
TSC.4.o	4	Triacylglycerol metabolism p.2	G alpha (i) signalling events | Signaling by Rho GTPases	Oligodendrocytes | Mast cells	ensheathment of neurons | axon ensheathment	actin binding | structural constituent of myelin sheath	0.17088	0.511464	0.341	0.010989	0.00107036	0.00142714	0.0014985	0.001998	0.00214072	0.001998	0.00272455
HS.4.o	4	Triacylglycerol metabolism p.2	G alpha (i) signalling events | Signaling by Rho GTPases	Oligodendrocytes | Mast cells	ensheathment of neurons | axon ensheathment	actin binding | structural constituent of myelin sheath	0.49	0.55722	0.067	0.336966	0.00176014	0.00142166	0.00154013	0.00115509	0.00168014	0.00264022	0.0024642
HS.17.o	4	Triacylglycerol metabolism p.2	G alpha (i) signalling events | Signaling by Rho GTPases	Oligodendrocytes | Mast cells	ensheathment of neurons | axon ensheathment	actin binding | structural constituent of myelin sheath	0.515319	0.592985	0.078	0.252175	0.00176014	0.00142166	0.00154013	0.00115509	0.00168014	0.00264022	0.0024642
FCD2b.5.o	5	CFTR translational fidelity (class I mutations) | Translation_(L)-selenoaminoacids incorporation in proteins during translation	Peptide chain elongation | Viral mRNA Translation	NA	cotranslational protein targeting to membrane | protein targeting to ER	structural constituent of ribosome | rRNA binding	0.287686	0.726369	0.439	9.999e-05	0.0013986	0.00127146	0.00121618	0.001332	0.0013986	0.002331	0.001998
mTOR.8.o	5	CFTR translational fidelity (class I mutations) | Translation_(L)-selenoaminoacids incorporation in proteins during translation	Peptide chain elongation | Viral mRNA Translation	NA	cotranslational protein targeting to membrane | protein targeting to ER	structural constituent of ribosome | rRNA binding	0.393471	0.545028	0.152	0.151848	0.0013875	0.00108587	0.00108587	0.00113523	0.00124875	0.00178393	0.00156094
TSC.1.o	5	CFTR translational fidelity (class I mutations) | Translation_(L)-selenoaminoacids incorporation in proteins during translation	Peptide chain elongation | Viral mRNA Translation	NA	cotranslational protein targeting to membrane | protein targeting to ER	structural constituent of ribosome | rRNA binding	0.160976	0.399713	0.239	0.041958	0.00107036	0.00142714	0.0014985	0.001998	1	0.807526	1
HS.15.u	5	CFTR translational fidelity (class I mutations) | Translation_(L)-selenoaminoacids incorporation in proteins during translation	Peptide chain elongation | Viral mRNA Translation	NA	cotranslational protein targeting to membrane | protein targeting to ER	structural constituent of ribosome | rRNA binding	0.505115	0.607757	0.103	0.10289	0.00176014	0.00142166	0.00154013	0.00115509	0.00168014	0.00264022	0.0024642
FCD2b.6.u	6	Translation _Regulation of EIF2 activity | Development_Role of CDK5 in neuronal development	NA	NA	NA	protein serine/threonine kinase activity	0.182562	0.606962	0.424	0	0.0013986	0.00127146	0.00121618	0.001332	0.0013986	1	1
mTOR.10.u	6	Translation _Regulation of EIF2 activity | Development_Role of CDK5 in neuronal development	NA	NA	NA	protein serine/threonine kinase activity	0.19843	0.552214	0.354	0.015984	0.392465	0.00108587	0.00108587	0.00113523	0.00124875	0.0437063	0.922761
HS.14.o	6	Translation _Regulation of EIF2 activity | Development_Role of CDK5 in neuronal development	NA	NA	NA	protein serine/threonine kinase activity	0.1225	0.341347	0.219	0.00739926	1	0.00142166	0.00154013	0.00115509	0.00168014	1	1
FCD2b.2.u	7	Development_Negative regulation of WNT/Beta-catenin signaling at the receptor level | NH(,3)-induced astrocyte swelling in hepatic encephalopathy	NA	Pyramidal cells	proteoglycan metabolic process | proteoglycan biosynthetic process	glutamate receptor activity | sulfotransferase activity	0.182562	0.247999	0.065	0.243276	0.0013986	0.00127146	0.956044	1	0.142403	0.002331	0.0122378
FCD2b.1.u	7	Development_Negative regulation of WNT/Beta-catenin signaling at the receptor level | NH(,3)-induced astrocyte swelling in hepatic encephalopathy	NA	Pyramidal cells	proteoglycan metabolic process | proteoglycan biosynthetic process	glutamate receptor activity | sulfotransferase activity	0.188925	0.34799	0.159	9.999e-05	0.15984	0.0402797	0.0946746	0.93159	1	0.257964	1
TSC.2.u	7	Development_Negative regulation of WNT/Beta-catenin signaling at the receptor level | NH(,3)-induced astrocyte swelling in hepatic encephalopathy	NA	Pyramidal cells	proteoglycan metabolic process | proteoglycan biosynthetic process	glutamate receptor activity | sulfotransferase activity	0.253039	0.637301	0.384	0.00699301	0.00107036	0.00142714	0.0014985	0.001998	0.00214072	0.001998	0.00272455
TSC.3.u	7	Development_Negative regulation of WNT/Beta-catenin signaling at the receptor level | NH(,3)-induced astrocyte swelling in hepatic encephalopathy	NA	Pyramidal cells	proteoglycan metabolic process | proteoglycan biosynthetic process	glutamate receptor activity | sulfotransferase activity	0.124316	0.329506	0.205	0.048951	0.00107036	0.304496	1	1	1	1	1
TSC.14.u	7	Development_Negative regulation of WNT/Beta-catenin signaling at the receptor level | NH(,3)-induced astrocyte swelling in hepatic encephalopathy	NA	Pyramidal cells	proteoglycan metabolic process | proteoglycan biosynthetic process	glutamate receptor activity | sulfotransferase activity	0.151367	0.61877	0.467	0.000999001	0.00107036	0.00142714	0.0014985	0.0173511	0.00214072	0.001998	0.00922155
TSC.15.u	7	Development_Negative regulation of WNT/Beta-catenin signaling at the receptor level | NH(,3)-induced astrocyte swelling in hepatic encephalopathy	NA	Pyramidal cells	proteoglycan metabolic process | proteoglycan biosynthetic process	glutamate receptor activity | sulfotransferase activity	0.331497	0.409367	0.078	0.342657	0.00107036	0.00408682	0.0408682	0.488511	0.003996	0.001998	0.147852
HS.16.u	7	Development_Negative regulation of WNT/Beta-catenin signaling at the receptor level | NH(,3)-induced astrocyte swelling in hepatic encephalopathy	NA	Pyramidal cells	proteoglycan metabolic process | proteoglycan biosynthetic process	glutamate receptor activity | sulfotransferase activity	0.347258	0.244913	-0.102	0.217978	0.00176014	0.00142166	0.00154013	0.00115509	0.00168014	0.0049284	0.0024642
HS.21.o	7	Development_Negative regulation of WNT/Beta-catenin signaling at the receptor level | NH(,3)-induced astrocyte swelling in hepatic encephalopathy	NA	Pyramidal cells	proteoglycan metabolic process | proteoglycan biosynthetic process	glutamate receptor activity | sulfotransferase activity	0.322462	0.32805	0.006	0.39706	0.00308025	0.00264022	0.0290424	0.00115509	0.0798402	0.0622535	0.0024642
HS.1.u	7	Development_Negative regulation of WNT/Beta-catenin signaling at the receptor level | NH(,3)-induced astrocyte swelling in hepatic encephalopathy	NA	Pyramidal cells	proteoglycan metabolic process | proteoglycan biosynthetic process	glutamate receptor activity | sulfotransferase activity	0.275638	0.215997	-0.06	0.391761	0.279135	0.363107	0.595757	0.0869131	1	0.405115	0.263362
HS.13.u	7	Development_Negative regulation of WNT/Beta-catenin signaling at the receptor level | NH(,3)-induced astrocyte swelling in hepatic encephalopathy	NA	Pyramidal cells	proteoglycan metabolic process | proteoglycan biosynthetic process	glutamate receptor activity | sulfotransferase activity	0.068023	0.46669	0.399	0	0.236299	0.0900974	0.169315	0.00115509	0.0154013	0.967001	1
FCD2b.7.u	8	Nicotine signaling (general schema) | Nociception_Pro-nociceptive action of Nociceptin in spinal cord at low doses	Transmission across Chemical Synapses | Neurotransmitter receptors and postsynaptic signal transmission	Interneurons	chemical synaptic transmission | anterograde trans-synaptic signaling	transmitter-gated ion channel activity | transmitter-gated channel activity	0.61124	0.814337	0.203	0.0145985	0.0013986	0.00127146	0.00121618	0.001332	0.0013986	0.002331	0.001998
mTOR.6.u	8	Nicotine signaling (general schema) | Nociception_Pro-nociceptive action of Nociceptin in spinal cord at low doses	Transmission across Chemical Synapses | Neurotransmitter receptors and postsynaptic signal transmission	Interneurons	chemical synaptic transmission | anterograde trans-synaptic signaling	transmitter-gated ion channel activity | transmitter-gated channel activity	0.50281	0.666447	0.164	0.172827	0.0013875	0.00108587	0.00108587	0.00113523	0.00124875	0.00178393	0.00156094
TSC.10.u	8	Nicotine signaling (general schema) | Nociception_Pro-nociceptive action of Nociceptin in spinal cord at low doses	Transmission across Chemical Synapses | Neurotransmitter receptors and postsynaptic signal transmission	Interneurons	chemical synaptic transmission | anterograde trans-synaptic signaling	transmitter-gated ion channel activity | transmitter-gated channel activity	0.389679	0.654628	0.265	0.038961	0.00107036	0.00142714	0.0014985	0.001998	0.00214072	0.001998	0.00272455
HS.18.o	8	Nicotine signaling (general schema) | Nociception_Pro-nociceptive action of Nociceptin in spinal cord at low doses	Transmission across Chemical Synapses | Neurotransmitter receptors and postsynaptic signal transmission	Interneurons	chemical synaptic transmission | anterograde trans-synaptic signaling	transmitter-gated ion channel activity | transmitter-gated channel activity	0.7225	0.668067	-0.054	0.39766	0.00176014	0.00142166	0.00154013	0.00115509	0.00168014	0.00264022	0.0024642
FCD2b.3.u	9	Signal transduction_HTR2A signaling outside the nervous system | Development_EGFR signaling pathway	Signaling by VEGF | VEGFA-VEGFR2 Pathway	Neurons | Retinal ganglion cells	regulation of actin filament-based process | regulation of protein complex assembly	phospholipid binding | protein serine/threonine kinase activity	0.16	0.443257	0.283	0.0069993	0.0013986	0.00127146	0.00121618	0.001332	0.0013986	0.00430339	0.001998
mTOR.3.u	9	Signal transduction_HTR2A signaling outside the nervous system | Development_EGFR signaling pathway	Signaling by VEGF | VEGFA-VEGFR2 Pathway	Neurons | Retinal ganglion cells	regulation of actin filament-based process | regulation of protein complex assembly	phospholipid binding | protein serine/threonine kinase activity	0.206612	0.378021	0.171	0.113886	0.0013875	0.00108587	0.00108587	0.00113523	0.00124875	0.00832501	0.00156094
HS.8.u	9	Signal transduction_HTR2A signaling outside the nervous system | Development_EGFR signaling pathway	Signaling by VEGF | VEGFA-VEGFR2 Pathway	Neurons | Retinal ganglion cells	regulation of actin filament-based process | regulation of protein complex assembly	phospholipid binding | protein serine/threonine kinase activity	0.485013	0.551407	0.066	0.259574	0.00176014	0.00142166	0.00154013	0.00115509	0.00168014	0.00652289	0.0024642
FCD2b.5.u	10	NA	Transport of bile salts and organic acids, metal ions and amine compounds	NA	NA	NA	0.42843	0.73748	0.309	0.00079992	0.0013986	0.00127146	0.00121618	0.001332	0.0013986	0.002331	0.001998
TSC.5.u	10	NA	Transport of bile salts and organic acids, metal ions and amine compounds	NA	NA	NA	0.164885	0.257528	0.093	0.225774	0.374109	0.00142714	0.0014985	1	0.028305	0.001998	0.0235479
HS.12.o	10	NA	Transport of bile salts and organic acids, metal ions and amine compounds	NA	NA	NA	0.460459	0.556758	0.096	0.109889	0.00176014	0.00142166	0.00154013	0.00115509	0.00168014	0.00264022	0.0024642
HS.15.o	10	NA	Transport of bile salts and organic acids, metal ions and amine compounds	NA	NA	NA	0.402584	0.628114	0.226	0.0285971	0.00176014	0.00142166	0.00154013	0.00115509	0.00168014	0.00652289	0.0024642
FCD2b.8.o	11	Neurophysiological process_Olfactory transduction	Olfactory Signaling Pathway	NA	sensory perception of smell | detection of chemical stimulus involved in sensory perception	olfactory receptor activity	0.15281	0.529412	0.377	0	1	0.00127146	0.00121618	0.001332	0.0013986	0.751249	1
mTOR.11.u	11	Neurophysiological process_Olfactory transduction	Olfactory Signaling Pathway	NA	sensory perception of smell | detection of chemical stimulus involved in sensory perception	olfactory receptor activity	0.174876	0.357602	0.183	0.0789211	1	0.00108587	0.00108587	0.00113523	0.00124875	0.442613	1
HS.14.u	11	Neurophysiological process_Olfactory transduction	Olfactory Signaling Pathway	NA	sensory perception of smell | detection of chemical stimulus involved in sensory perception	olfactory receptor activity	0.177602	0.267228	0.09	0.089591	1	0.00142166	0.00154013	0.00115509	0.00168014	0.0776224	0.896354
FCD2b.9.u	12	NA	NA	NA	NA	NA	0.145785	0.285884	0.14	0.00089991	1	1	0.0201399	1	1	1	1
mTOR.8.u	12	NA	NA	NA	NA	NA	0.307521	0.491736	0.184	0.108891	0.0013875	0.00108587	0.00108587	0.00113523	0.00124875	0.00178393	0.00156094
HS.7.u	12	NA	NA	NA	NA	NA	0.453246	0.500282	0.047	0.310669	0.0698191	0.00382376	0.00995159	0.00115509	0.328844	0.0844869	0.0102675
FCD2b.9.o	13	NA	NA	NA	NA	NA	0.145785	0.29372	0.148	0.00149985	1	1	0.00121618	1	1	1	1
TSC.6.o	13	NA	NA	NA	NA	NA	0.0811387	0.343061	0.262	0.012987	0.00107036	0.17982	1	1	1	1	1
TSC.5.o	13	NA	NA	NA	NA	NA	0.103177	0.235918	0.133	0.044955	0.921079	1	0.338792	1	1	1	1
TSC.4.u	13	NA	NA	NA	NA	NA	0.273319	0.422775	0.149	0.162837	0.00107036	0.252248	1	1	0.00214072	0.001998	0.998002
TSC.12.o	13	NA	NA	NA	NA	NA	0.0929506	0.309886	0.217	0.000999001	0.00107036	1	1	1	1	1	1
TSC.6.u	13	NA	NA	NA	NA	NA	0.0999261	0.334962	0.235	0.017982	0.00107036	0.978637	1	1	1	1	1
HS.1.o	13	NA	NA	NA	NA	NA	0.117551	0.224243	0.107	0.131587	1	1	1	0.00115509	1	1	1
HS.13.o	13	NA	NA	NA	NA	NA	0.183673	0.498821	0.315	0	1	1	1	0.00115509	1	0.481941	0.753569
HS.20.o	13	NA	NA	NA	NA	NA	0.157156	0.379375	0.222	0	1	1	1	0.00115509	1	1	1
HS.19.u	13	NA	NA	NA	NA	NA	0.180625	0.313107	0.132	0.177782	0.00308025	0.0135531	0.169315	0.00950478	0.401665	0.948718	0.66287
FCD2b.10.o	14	NA	NA	Astrocytes | Bergmann glia	NA	NA	0.440413	0.604982	0.165	0.0952905	0.0013986	0.00127146	0.00121618	0.001332	0.0013986	0.002331	0.001998
mTOR.4.o	14	NA	NA	Astrocytes | Bergmann glia	NA	NA	0.206612	0.490852	0.284	0.037962	0.0013875	0.00108587	0.00108587	0.00113523	0.00124875	0.00178393	0.00156094
TSC.15.o	14	NA	NA	Astrocytes | Bergmann glia	NA	NA	0.36	0.49854	0.139	0.220779	0.00107036	0.00142714	0.0014985	0.001998	0.00214072	0.001998	0.00272455
HS.18.u	14	NA	NA	Astrocytes | Bergmann glia	NA	NA	0.500051	0.658966	0.159	0.192781	0.0156382	0.00142166	0.00154013	0.00115509	0.00168014	0.00264022	0.013618
FCD2b.11.u	15	NA	NA	Olfactory epithelial cells | Interneurons	regulation of cAMP-mediated signaling	NA	0.278017	0.509181	0.231	0.0655934	0.0013986	0.00127146	0.00121618	0.001332	0.0013986	0.002331	0.001998
mTOR.9.u	15	NA	NA	Olfactory epithelial cells | Interneurons	regulation of cAMP-mediated signaling	NA	0.297521	0.501833	0.204	0.127872	0.0013875	0.00108587	0.00108587	0.00113523	0.00124875	0.00178393	0.00156094
TSC.11.u	15	NA	NA	Olfactory epithelial cells | Interneurons	regulation of cAMP-mediated signaling	NA	0.260754	0.761014	0.5	0.003996	0.00107036	0.00142714	0.0014985	0.001998	0.00214072	0.001998	0.00272455
HS.2.u	15	NA	NA	Olfactory epithelial cells | Interneurons	regulation of cAMP-mediated signaling	NA	0.680625	0.633402	-0.047	0.434957	0.00176014	0.00142166	0.00154013	0.00115509	0.00168014	0.00264022	0.0024642
FCD2b.12.o	16	NA	NA	NA	NA	NA	0.107107	0.33124	0.224	0	0.0013986	0.00127146	0.00121618	0.001332	0.503497	0.73986	1
mTOR.5.o	16	NA	NA	NA	NA	NA	0.132231	0.366342	0.234	0.012987	0.0013875	0.00108587	0.00108587	0.00113523	0.00124875	1	1
TSC.7.o	16	NA	NA	NA	NA	NA	0.151367	0.478564	0.327	0.000999001	0.00107036	0.00142714	0.0014985	0.001998	0.00214072	1	1
HS.11.o	16	NA	NA	NA	NA	NA	0.148776	0.347636	0.199	0.0266973	0.00176014	0.00142166	0.00154013	0.00115509	0.00168014	1	1
FCD2b.8.u	17	NA	NA	NA	negative regulation of protein oligomerization | regulation of protein homooligomerization	NA	0.223471	0.509181	0.286	0.00269973	1	0.00127146	0.00121618	0.001332	0.0013986	0.149733	0.0111888
mTOR.11.o	17	NA	NA	NA	negative regulation of protein oligomerization | regulation of protein homooligomerization	NA	0.107107	0.326328	0.219	0.00899101	1	0.00108587	0.00108587	0.00113523	0.130551	1	1
HS.9.o	17	NA	NA	NA	negative regulation of protein oligomerization | regulation of protein homooligomerization	NA	0.246441	0.292313	0.046	0.134487	1	0.314746	0.017797	0.00869719	0.439979	0.809363	0.353202
FCD2b.13.u	18	NA	NA	NA	NA	NA	0.393471	0.604361	0.211	0.0247975	0.0013986	0.00127146	0.00121618	0.001332	0.0013986	0.002331	0.001998
mTOR.13.u	18	NA	NA	NA	NA	NA	NA	NA	NA	NA	NA	NA	NA	NA	NA	NA	NA
TSC.1.u	18	NA	NA	NA	NA	NA	0.206612	0.393167	0.187	0.120879	0.00107036	0.00142714	0.0014985	0.00374625	0.596246	0.00561938	0.43623
FCD2b.13.o	19	NA	NA	NA	NA	NA	0.182562	0.527954	0.345	0.00139986	0.0013986	0.00127146	0.00121618	0.001332	0.0013986	0.149733	0.001998
FCD2b.7.o	19	NA	NA	NA	NA	NA	0.254587	0.789793	0.535	0	0.0013986	0.00127146	0.00121618	0.001332	0.0013986	0.110023	0.231546
mTOR.7.o	19	NA	NA	NA	NA	NA	0.145785	0.330949	0.185	0.032967	0.00920132	0.00108587	0.00108587	0.345654	0.0368679	1	1
mTOR.6.o	19	NA	NA	NA	NA	NA	0.477355	0.647081	0.17	0.125874	0.0013875	0.00108587	0.00108587	0.00113523	0.00124875	0.00178393	0.00156094
TSC.10.o	19	NA	NA	NA	NA	NA	0.17088	0.4973	0.326	0.016983	0.00107036	0.00142714	0.0014985	0.001998	0.0112388	0.0193924	0.147977
FCD2b.6.o	20	Oxidative phosphorylation | Axonal degeneration in multiple sclerosis	Respiratory electron transport | Respiratory electron transport, ATP synthesis by chemiosmotic coupling, and heat production by uncoupling proteins.	NA	generation of precursor metabolites and energy | respiratory electron transport chain	NADH dehydrogenase activity | NADH dehydrogenase (ubiquinone) activity	0.15281	0.590925	0.438	0	0.0013986	0.00127146	0.00121618	0.001332	0.0013986	1	1
FCD2b.12.u	20	Oxidative phosphorylation | Axonal degeneration in multiple sclerosis	Respiratory electron transport | Respiratory electron transport, ATP synthesis by chemiosmotic coupling, and heat production by uncoupling proteins.	NA	generation of precursor metabolites and energy | respiratory electron transport chain	NADH dehydrogenase activity | NADH dehydrogenase (ubiquinone) activity	0.145785	0.401987	0.256	0.00149985	0.0013986	0.00127146	0.00121618	0.001332	0.0013986	1	0.123406
mTOR.5.u	20	Oxidative phosphorylation | Axonal degeneration in multiple sclerosis	Respiratory electron transport | Respiratory electron transport, ATP synthesis by chemiosmotic coupling, and heat production by uncoupling proteins.	NA	generation of precursor metabolites and energy | respiratory electron transport chain	NADH dehydrogenase activity | NADH dehydrogenase (ubiquinone) activity	0.119339	0.395912	0.277	0.010989	0.0013875	0.00108587	0.00108587	0.00113523	0.00124875	1	1
TSC.7.u	20	Oxidative phosphorylation | Axonal degeneration in multiple sclerosis	Respiratory electron transport | Respiratory electron transport, ATP synthesis by chemiosmotic coupling, and heat production by uncoupling proteins.	NA	generation of precursor metabolites and energy | respiratory electron transport chain	NADH dehydrogenase activity | NADH dehydrogenase (ubiquinone) activity	0.160976	0.466367	0.305	0.00899101	0.00107036	0.00142714	0.0014985	0.001998	0.00214072	1	0.246812
HS.11.u	20	Oxidative phosphorylation | Axonal degeneration in multiple sclerosis	Respiratory electron transport | Respiratory electron transport, ATP synthesis by chemiosmotic coupling, and heat production by uncoupling proteins.	NA	generation of precursor metabolites and energy | respiratory electron transport chain	NADH dehydrogenase activity | NADH dehydrogenase (ubiquinone) activity	0.232462	0.409584	0.177	0.0689931	0.00176014	0.00142166	0.00154013	0.00115509	0.00168014	1	0.104461
FCD2b.10.u	21	Development_NCAM1-mediated neurite outgrowth, synapse assembly and neuronal survival | Neurophysiological process_Synaptic vesicle fusion and recycling in nerve terminals	Transmission across Chemical Synapses | Protein-protein interactions at synapses	Interneurons | Neurons	modulation of chemical synaptic transmission | regulation of trans-synaptic signaling	metal ion transmembrane transporter activity | ion channel activity	0.477355	0.600107	0.123	0.172883	0.0013986	0.00127146	0.00121618	0.001332	0.0013986	0.002331	0.001998
mTOR.12.u	21	Development_NCAM1-mediated neurite outgrowth, synapse assembly and neuronal survival | Neurophysiological process_Synaptic vesicle fusion and recycling in nerve terminals	Transmission across Chemical Synapses | Protein-protein interactions at synapses	Interneurons | Neurons	modulation of chemical synaptic transmission | regulation of trans-synaptic signaling	metal ion transmembrane transporter activity | ion channel activity	0.416612	0.628979	0.212	0.0999001	0.0013875	0.00108587	0.00108587	0.00113523	0.00124875	0.00178393	0.00156094
FCD2b.11.o	22	Transport_The role of AVP in regulation of Aquaporin 2 and renal water reabsorption | Cell adhesion_Integrin-mediated cell adhesion and migration	Signaling by VEGF | Regulation of actin dynamics for phagocytic cup formation	NA	Fc receptor mediated stimulatory signaling pathway | immune response-regulating cell surface receptor signaling pathway involved in phagocytosis	SH3 domain binding	0.259174	0.485611	0.226	0.0441956	0.0013986	0.00127146	0.00121618	0.001332	0.0013986	0.002331	0.001998
mTOR.12.o	22	Transport_The role of AVP in regulation of Aquaporin 2 and renal water reabsorption | Cell adhesion_Integrin-mediated cell adhesion and migration	Signaling by VEGF | Regulation of actin dynamics for phagocytic cup formation	NA	Fc receptor mediated stimulatory signaling pathway | immune response-regulating cell surface receptor signaling pathway involved in phagocytosis	SH3 domain binding	0.597107	0.66365	0.067	0.32967	0.0013875	0.00108587	0.00108587	0.00113523	0.00124875	0.00178393	0.00156094
TSC.2.o	22	Transport_The role of AVP in regulation of Aquaporin 2 and renal water reabsorption | Cell adhesion_Integrin-mediated cell adhesion and migration	Signaling by VEGF | Regulation of actin dynamics for phagocytic cup formation	NA	Fc receptor mediated stimulatory signaling pathway | immune response-regulating cell surface receptor signaling pathway involved in phagocytosis	SH3 domain binding	0.229238	0.635851	0.407	0.004995	0.00107036	0.00142714	0.0014985	0.001998	0.00214072	0.001998	0.00272455
TSC.9.o	22	Transport_The role of AVP in regulation of Aquaporin 2 and renal water reabsorption | Cell adhesion_Integrin-mediated cell adhesion and migration	Signaling by VEGF | Regulation of actin dynamics for phagocytic cup formation	NA	Fc receptor mediated stimulatory signaling pathway | immune response-regulating cell surface receptor signaling pathway involved in phagocytosis	SH3 domain binding	0.404959	0.539717	0.135	0.204795	0.00107036	0.00142714	0.0014985	0.001998	0.00214072	0.001998	0.00272455
HS.2.o	22	Transport_The role of AVP in regulation of Aquaporin 2 and renal water reabsorption | Cell adhesion_Integrin-mediated cell adhesion and migration	Signaling by VEGF | Regulation of actin dynamics for phagocytic cup formation	NA	Fc receptor mediated stimulatory signaling pathway | immune response-regulating cell surface receptor signaling pathway involved in phagocytosis	SH3 domain binding	0.406409	0.640191	0.234	0.108989	0.00176014	0.00142166	0.00154013	0.00115509	0.00168014	0.00264022	0.0228819
HS.3.u	22	Transport_The role of AVP in regulation of Aquaporin 2 and renal water reabsorption | Cell adhesion_Integrin-mediated cell adhesion and migration	Signaling by VEGF | Regulation of actin dynamics for phagocytic cup formation	NA	Fc receptor mediated stimulatory signaling pathway | immune response-regulating cell surface receptor signaling pathway involved in phagocytosis	SH3 domain binding	0.460459	0.524476	0.064	0.379562	0.00176014	0.00142166	0.00154013	0.00115509	0.00168014	0.00264022	0.0024642
FCD2b.14.u	23	NA	NA	NA	NA	NA	0.0955372	0.588872	0.493	0	0.960778	0.00364853	0.00121618	0.308964	0.0013986	1	0.811189
mTOR.4.u	23	NA	NA	NA	NA	NA	0.404959	0.559373	0.154	0.141858	0.0013875	0.00108587	0.00108587	0.00113523	0.00124875	0.00178393	0.00156094
FCD2b.4.u	24	NA	NA	NA	NA	NA	0.240992	0.382378	0.141	0.105789	0.336936	0.027972	0.0128205	1	0.002664	0.653662	0.970629
mTOR.2.u	24	NA	NA	NA	NA	NA	0.125702	0.366413	0.241	0.0859141	0.829605	0.12987	0.144647	0.112931	0.170482	0.703047	0.298313
TSC.12.u	24	NA	NA	NA	NA	NA	0.133038	0.342523	0.209	0.024975	0.00107036	1	1	1	1	1	1
mTOR.7.u	25	Dysregulation of indirect glucose-induced inhibition of Glucagon secretion from alpha-cells in type 2 diabetes	NA	NA	NA	NA	0.240992	0.338275	0.097	0.246753	0.0013875	0.00108587	0.00108587	0.00113523	0.00124875	0.00178393	0.00156094
TSC.9.u	25	Dysregulation of indirect glucose-induced inhibition of Glucagon secretion from alpha-cells in type 2 diabetes	NA	NA	NA	NA	0.483195	0.582527	0.099	0.271728	0.00107036	0.00142714	0.0014985	0.001998	0.00214072	0.001998	0.00272455
HS.6.u	25	Dysregulation of indirect glucose-induced inhibition of Glucagon secretion from alpha-cells in type 2 diabetes	NA	NA	NA	NA	0.41787	0.349099	-0.069	0.369063	0.00176014	0.00142166	0.00154013	0.00115509	0.00168014	0.00264022	0.0024642
HS.3.o	25	Dysregulation of indirect glucose-induced inhibition of Glucagon secretion from alpha-cells in type 2 diabetes	NA	NA	NA	NA	0.634298	0.541692	-0.093	0.258574	0.00176014	0.00142166	0.00154013	0.00115509	0.00168014	0.00264022	0.0024642
mTOR.13.o	26	Immune response_Antigen presentation by MHC class I: cross-presentation | Macrophage and dendritic cell phenotype shift in cancer	Neutrophil degranulation | Interleukin-2 family signaling	Macrophages | Microglia	positive regulation of cell activation | positive regulation of leukocyte activation	immunoglobulin binding | Rac GTPase binding	0.36	0.432204	0.072	0.371628	0.0013875	0.00108587	0.00108587	0.00113523	0.00124875	0.00178393	0.00156094
TSC.3.o	26	Immune response_Antigen presentation by MHC class I: cross-presentation | Macrophage and dendritic cell phenotype shift in cancer	Neutrophil degranulation | Interleukin-2 family signaling	Macrophages | Microglia	positive regulation of cell activation | positive regulation of leukocyte activation	immunoglobulin binding | Rac GTPase binding	0.0999261	0.355027	0.255	0.003996	0.00107036	1	1	1	1	1	1
TSC.13.o	26	Immune response_Antigen presentation by MHC class I: cross-presentation | Macrophage and dendritic cell phenotype shift in cancer	Neutrophil degranulation | Interleukin-2 family signaling	Macrophages | Microglia	positive regulation of cell activation | positive regulation of leukocyte activation	immunoglobulin binding | Rac GTPase binding	0.0955372	0.588492	0.493	0.000999001	0.00107036	0.00142714	0.0014985	0.0173511	1	1	0.00922155
HS.10.o	26	Immune response_Antigen presentation by MHC class I: cross-presentation | Macrophage and dendritic cell phenotype shift in cancer	Neutrophil degranulation | Interleukin-2 family signaling	Macrophages | Microglia	positive regulation of cell activation | positive regulation of leukocyte activation	immunoglobulin binding | Rac GTPase binding	0.279388	0.444546	0.165	0.0327967	0.00176014	0.00142166	0.252966	0.00115509	0.00321418	0.00264022	0.00462038
HS.19.o	26	Immune response_Antigen presentation by MHC class I: cross-presentation | Macrophage and dendritic cell phenotype shift in cancer	Neutrophil degranulation | Interleukin-2 family signaling	Macrophages | Microglia	positive regulation of cell activation | positive regulation of leukocyte activation	immunoglobulin binding | Rac GTPase binding	0.318418	0.304269	-0.014	0.557644	0.00176014	0.00142166	0.169315	0.00115509	0.328844	0.703667	0.0024642
mTOR.10.o	27	Transcription_Sin3 and NuRD in transcription regulation	Processing of Capped Intron-Containing Pre-mRNA	NA	RNA splicing | mRNA processing	mRNA binding	0.182562	0.544806	0.362	0.00999001	0.726546	0.00108587	0.00108587	0.00113523	0.00124875	0.237997	1
HS.12.u	27	Transcription_Sin3 and NuRD in transcription regulation	Processing of Capped Intron-Containing Pre-mRNA	NA	RNA splicing | mRNA processing	mRNA binding	0.215561	0.462263	0.247	0.00279972	0.36347	0.00142166	0.00154013	0.00115509	0.00168014	0.780184	0.325559
TSC.8.u	28	NA	NA	NA	NA	NA	0.417757	0.782058	0.364	0.013986	0.00107036	0.00142714	0.0014985	0.001998	0.00214072	0.001998	0.00272455
HS.5.u	28	NA	NA	NA	NA	NA	0.235918	0.434499	0.199	0.0583942	0.00176014	0.0691566	0.526443	0.00224018	0.310763	0.328047	0.443556
mTOR.1.u	29	NA	NA	NA	NA	NA	0.0695041	0.465434	0.396	0.0659341	0.14985	0.0541126	0.166833	0.192516	0.825216	0.868179	0.298313
TSC.13.u	29	NA	NA	NA	NA	NA	0.133038	0.613051	0.48	0.002997	0.00107036	0.00142714	0.0014985	0.001998	0.791209	1	1
