# Supplementary material for: Identification of gene regulatory networks affected across drug-resistant epilepsies
Source: Nat Commun. 2024 Mar 11;15:2180. doi: 10.1038/s41467-024-46592-2 (PMC10928184; doi:10.1038/s41467-024-46592-2)
Supplement: Supplementary file 9 — Supplementary Data 6 [file 41467_2024_46592_MOESM9_ESM.xlsx]

## Sheet: Sheet1
Supplementary Data 6: Differential expression results on genes belonging to “GABA signalling pathway” (GO:0007214) across the different comparison (mTLE, FCD2b, TSC, and MTOR).
Gene symbol	mTLE [vs] Control		FCD2b [vs] Control		TSC [vs] Control		mTOR [vs] Control
	logFC	FDR	logFC	FDR	logFC	FDR	logFC	FDR
GABRA3	0.51	0.035	-0.16	0.747	-0.31	0.243	-0.12	0.777
GABRA1	0.59	0.0356	-0.49	0.607	-0.14	0.76	-0.01	0.992
SLC12A2	0.32	0.0646	0.56	0.109	0.78	0.0115	0.61	0.084
GABRE	-1.77	1.36e-05	-0.38	0.555	0.46	0.256	0.13	0.813
GABRA4	0.71	0.00917	-0.46	0.565	-0.39	0.437	0.01	0.99
GABRR2	-0.46	0.177	-0.38	0.356	-0.21	0.555	-0.24	0.545
GABRG2	0.68	0.00152	-0.42	0.439	-0.32	0.458	-0.02	0.975
GNAI2	0.19	0.0901	0.38	0.121	0.84	0.000186	0.38	0.0774
PLCL1	-0.02	0.933	0.09	0.818	0.11	0.718	0.24	0.496
PHF24	0.42	0.135	-0.39	0.594	-0.54	0.211	-0.3	0.626
ATF4	-0.46	2.68e-06	-0.19	0.345	-0.07	0.53	-0.23	0.156
GABBR2	-0.4	0.0676	-0.62	0.352	-0.83	0.013	-0.6	0.263
GABRA6	0.49	0.271	-0.85	0.319	-0.86	0.165	-0.15	0.874
GABRB2	0.18	0.535	-0.6	0.412	-0.51	0.176	-0.31	0.618
GABRA2	0.85	5.56e-08	-0.22	0.634	-0.52	0.0259	-0.12	0.762
PLCL2	0.4	0.0344	-0.34	0.5	-0.41	0.0997	-0.19	0.64
GABRG1	1.11	1.25e-09	-0.18	0.678	-0.62	0.0878	-0.25	0.522
GABRB1	-0.1	0.435	-0.49	0.079	-1.15	0.000122	-0.59	0.0363
GABRB3	0.67	0.00588	-0.26	0.684	-0.44	0.243	-0.13	0.826
GPR156	1.03	1.4e-08	-0.05	0.935	-0.97	0.0328	-0.45	0.326
HTR1A	1.28	0.00435	-0.87	0.39	-0.76	0.234	-0.42	0.645
GABRG3	0.27	0.293	-0.37	0.501	-0.77	0.0212	-0.45	0.311
CACNB4	0.44	0.0181	-0.2	0.656	-0.17	0.529	-0.05	0.913
GABRA5	0.49	0.0488	0.01	0.995	-0.55	0.155	-0.12	0.864
SHISA7	-0.42	0.00168	-0.07	0.809	-0.75	0.0021	-0.34	0.116
GABBR1	0.33	0.00218	0.17	0.553	-0.38	0.0705	-0.03	0.931
