# Supplementary material for: Identification of gene regulatory networks affected across drug-resistant epilepsies
Source: Nat Commun. 2024 Mar 11;15:2180. doi: 10.1038/s41467-024-46592-2 (PMC10928184; doi:10.1038/s41467-024-46592-2)
Supplement: Supplementary file 10 — Supplementary Data 7 [file 41467_2024_46592_MOESM10_ESM.xlsx]

## Sheet: Sheet1
Supplementary Data 7: Differential expression results on genes belonging to “glutamate receptor signalling pathway” (GO:0007215) across the different comparison (mTLE, FCD2b, TSC, and MTOR).
Gene symbol	mTLE [vs] Control		FCD2b [vs] Control		TSC [vs] Control		mTOR [vs] Control
	logFC	FDR	logFC	FDR	logFC	FDR	logFC	FDR
FMR1	0.15	0.00292	0.04	0.709	-0.05	0.62	0.04	0.692
SLC1A1	0.18	0.337	-0.53	0.161	-0.65	0.000982	-0.44	0.161
GRIA3	-0.16	0.271	-0.19	0.429	-0.43	0.00788	-0.22	0.233
SSTR1	0.19	0.557	-0.79	0.318	-1.36	0.00132	-0.81	0.197
GRIK4	0.8	1.18e-09	0.47	0.00655	0.15	0.238	0.24	0.0586
GRID2	0.49	0.00186	0.2	0.468	-0.68	0.00322	-0.27	0.318
GRIA4	0.12	0.519	-0.21	0.586	-0.43	0.153	-0.09	0.808
GNAQ	0.15	0.0158	-0.08	0.682	-0.23	0.0567	-0.08	0.564
KCNB1	-0.01	0.981	-0.73	0.134	-0.76	0.0363	-0.55	0.211
GRIN2C	-0.02	0.929	0.34	0.456	-0.23	0.66	0.14	0.774
NCSTN	0.22	0.00427	0.28	0.0527	0.39	0.0101	0.3	0.0325
GRIK3	0.23	0.401	0.45	0.335	0.06	0.809	0.07	0.867
GRIK2	0.28	0.0829	0.2	0.592	-0.57	0.0136	-0.14	0.642
GRIK1	0.33	0.0558	0.58	0.165	-0.32	0.324	0.24	0.587
PLCB1	-0.99	5.89e-10	-0.8	0.0513	-0.97	0.00288	-0.83	0.0202
GRIN2A	0.34	0.147	-0.27	0.58	-0.18	0.54	-0.06	0.906
GRIN2B	0.8	0.00178	-0.23	0.797	-0.62	0.119	-0.25	0.727
