# Supplementary material for: Identification of gene regulatory networks affected across drug-resistant epilepsies
Source: Nat Commun. 2024 Mar 11;15:2180. doi: 10.1038/s41467-024-46592-2 (PMC10928184; doi:10.1038/s41467-024-46592-2)
Supplement: Supplementary file 11 — Supplementary Data 8 [file 41467_2024_46592_MOESM11_ESM.xlsx]

## Sheet: Sheet1
Supplementary Data 8: Differential expression results for KCC2 and NKCC1 across the different cohort.
	mTLE [vs] Control		FCD2b [vs] Control		TSC [vs] Control		mTOR [vs] Control
gene_symbol	logFC	FDR	logFC	FDR	logFC	FDR	logFC	FDR
NKCC1	0.32	0.0646	0.56	0.109	0.78	0.0115	0.61	0.084
KCC2	-0.27	0.141	-0.22	0.541	-0.44	0.119	-0.21	0.536
