# Supplementary material for: Identification of gene regulatory networks affected across drug-resistant epilepsies
Source: Nat Commun. 2024 Mar 11;15:2180. doi: 10.1038/s41467-024-46592-2 (PMC10928184; doi:10.1038/s41467-024-46592-2)
Supplement: Supplementary file 12 — Supplementary Data 9 [file 41467_2024_46592_MOESM12_ESM.xlsx]

## Sheet: Sheet1
Supplementary Data 9: Sample metadata information
Sequencing samples and functional studies samples
ID	Diagnosis	IHC	PCR	HS classification	Gender	Age (years)	Seizure frequency (months)
TSC_1	Tuberous Sclerosis Complex	FALSE	FALSE		Male	4	122
TSC_2	Tuberous Sclerosis Complex	FALSE	TRUE		Female	0	152
FCD2a_1	Focal cortical dysplasia type 2a	FALSE	FALSE		Male	11	609
FCD2a_2	Focal cortical dysplasia type 2a	FALSE	FALSE		Female	3	22
ControlCortex_1	Control	FALSE	FALSE		Female	0
ControlCortex_2	Control	FALSE	FALSE		Female	0
TSC_3	Tuberous Sclerosis Complex	FALSE	FALSE		Female	13	122
FCD2a_3	Focal cortical dysplasia type 2a	FALSE	FALSE		Male	25	13
TSC_4	Tuberous Sclerosis Complex	FALSE	FALSE		Female	8	122
TSC_5	Tuberous Sclerosis Complex	FALSE	FALSE		Male	2	152
ControlCortex_3	Control	FALSE	FALSE		Female	2
FCD2a_4	Focal cortical dysplasia type 2a	FALSE	FALSE		Female	1	1522
TSC_6	Tuberous Sclerosis Complex	FALSE	FALSE		Male	14	122
TSC_7	Tuberous Sclerosis Complex	FALSE	FALSE		Male	0	304
TSC_8	Tuberous Sclerosis Complex	FALSE	FALSE		Female	17	22
FCD2a_5	Focal cortical dysplasia type 2a	FALSE	FALSE		Female	0	15
FCD2b_1	Focal cortical dysplasia type 2b	FALSE	FALSE		Female	18	61
FCD2b_2	Focal cortical dysplasia type 2b	FALSE	FALSE		Male	14	457
ControlCortex_4	Control	FALSE	FALSE		Female	0
TLE-HS_1	Hippocampal Sclerosis	FALSE	FALSE	Type 1	Male	34	10
TLE-HS_2	Hippocampal Sclerosis	FALSE	FALSE	no-HS	Male	41	5
TLE-HS_3	Hippocampal Sclerosis	FALSE	TRUE	Type 1	Female	28	4
ControlHippocampus_1	Control	FALSE	TRUE		Male	69
FCD2a_6	Focal cortical dysplasia type 2a	FALSE	FALSE		Male	0	609
FCD2b_3	Focal cortical dysplasia type 2b	FALSE	FALSE		Female	25	304
FCD2b_4	Focal cortical dysplasia type 2b	FALSE	FALSE		Female	33	91
TSC_9	Tuberous Sclerosis Complex	FALSE	TRUE		Male	1	243
ControlCortex_5	Control	FALSE	TRUE		Female	61
ControlCortex_6	Control	FALSE	FALSE		Male	13
TSC_10	Tuberous Sclerosis Complex	FALSE	FALSE		Female	9	122
TSC_11	Tuberous Sclerosis Complex	FALSE	TRUE		Female	2	304
ControlCortex_7	Control	FALSE	TRUE		Female	17
TSC_12	Tuberous Sclerosis Complex	FALSE	FALSE		Female	30	91
TLE-HS_4	Hippocampal Sclerosis	FALSE	FALSE	Type 2	Male	38	6
FCD2a_7	Focal cortical dysplasia type 2a	FALSE	FALSE		Male	15	122
ControlCortex_8	Control	FALSE	TRUE		Male	10
ControlCortex_9	Control	FALSE	TRUE		Female	39
TLE-HS_5	Hippocampal Sclerosis	FALSE	FALSE	Type 1	Male	41	30
FCD2b_5	Focal cortical dysplasia type 2b	FALSE	TRUE		Male	5	152
TLE-HS_6	Hippocampal Sclerosis	FALSE	FALSE	Type 1	Female	60	3
ControlHippocampus_2	Control	FALSE	TRUE		Male	49
FCD2b_6	Focal cortical dysplasia type 2b	FALSE	FALSE		Male	41	122
ControlCortex_10	Control	FALSE	TRUE		Male	10
FCD2b_7	Focal cortical dysplasia type 2b	FALSE	FALSE		Female	8	609
TLE-HS_7	Hippocampal Sclerosis	FALSE	FALSE	Type 1	Male	49	2
TLE-HS_8	Hippocampal Sclerosis	FALSE	FALSE	Type 1	Female	58	6
TSC_13	Tuberous Sclerosis Complex	FALSE	FALSE		Male	3	457
TLE-HS_9	Hippocampal Sclerosis	FALSE	FALSE	Type 2	Male	3	91
FCD2b_8	Focal cortical dysplasia type 2b	FALSE	TRUE		Male	5	304
ControlHippocampus_3	Control	FALSE	TRUE		Female	82
FCD2b_9	Focal cortical dysplasia type 2b	FALSE	FALSE		Male	45	61
TLE-HS_10	Hippocampal Sclerosis	FALSE	FALSE	Type 1	Male	29	15
TLE-HS_11	Hippocampal Sclerosis	FALSE	FALSE	Type 1	Male	25	5
TLE-HS_12	Hippocampal Sclerosis	FALSE	TRUE	Type 2	Female	22	32
TLE-HS_13	Hippocampal Sclerosis	FALSE	FALSE	Type 1	Male	38	4
FCD2b_10	Focal cortical dysplasia type 2b	FALSE	FALSE		Male	10	30
FCD2b_11	Focal cortical dysplasia type 2b	FALSE	FALSE		Male	18	91
FCD2a_8	Focal cortical dysplasia type 2a	FALSE	FALSE		Female	8	3
TLE-HS_14	Hippocampal Sclerosis	FALSE	FALSE	Type 1	Male	43	5
FCD2a_9	Focal cortical dysplasia type 2a	FALSE	FALSE		Female	10	913
FCD2a_10	Focal cortical dysplasia type 2a	FALSE	FALSE		Female	34	6
FCD2b_12	Focal cortical dysplasia type 2b	FALSE	FALSE		Female	10	91
ControlCortex_11	Control	FALSE	FALSE		Male	15
TSC_14	Tuberous Sclerosis Complex	FALSE	TRUE		Male	2	304
TLE-HS_15	Hippocampal Sclerosis	FALSE	FALSE	Type 1	Female	19	5
ControlHippocampus_4	Control	FALSE	FALSE		Female	67
FCD2b_13	Focal cortical dysplasia type 2b	FALSE	TRUE		Male	6	609
ControlHippocampus_5	Control	FALSE	TRUE		Female	63
TSC_15	Tuberous Sclerosis Complex	FALSE	FALSE		Male	5	91
TLE-HS_16	Hippocampal Sclerosis	FALSE	FALSE	Type 1	Female	46	4
TLE-HS_17	Hippocampal Sclerosis	FALSE	FALSE	Type 1	Male	34	60
FCD2b_14	Focal cortical dysplasia type 2b	FALSE	TRUE		Female	11	17
TLE-HS_18	Hippocampal Sclerosis	FALSE	FALSE	Type 1	Male	14	9
TLE-HS_19	Hippocampal Sclerosis	FALSE	FALSE	Type 1	Male	56	25
TLE-HS_20	Hippocampal Sclerosis	FALSE	FALSE	Type 2	Female	42	1
FCD2b_15	Focal cortical dysplasia type 2b	FALSE	FALSE		Female	17	1217
FCD2b_16	Focal cortical dysplasia type 2b	FALSE	FALSE		Female	46	91
TLE-HS_21	Hippocampal Sclerosis	FALSE	FALSE	Type 1	Male	62	6
FCD2b_17	Focal cortical dysplasia type 2b	FALSE	FALSE		Female	5	122
ControlHippocampus_6	Control	FALSE	FALSE		Male	75
TLE-HS_22	Hippocampal Sclerosis	FALSE	FALSE	Type 1	Male	39	4
TLE-HS_23	Hippocampal Sclerosis	FALSE	FALSE	Type 3	Female	21	90
TLE-HS_24	Hippocampal Sclerosis	FALSE	FALSE	Type 1	Female	16	17
TLE-HS_25	Hippocampal Sclerosis	FALSE	FALSE	Type 1	Male	49	5
TLE-HS_26	Hippocampal Sclerosis	FALSE	FALSE	Type 1	Male	9	7
TLE-HS_27	Hippocampal Sclerosis	FALSE	TRUE	Type 1	Female	17	2
TLE-HS_28	Hippocampal Sclerosis	FALSE	FALSE	Type 1	Male	24	5
TLE-HS_29	Hippocampal Sclerosis	FALSE	FALSE	Type 1	Female	19	17
ControlCortex_12	Control	FALSE	TRUE		Female	44
TSC_16	Tuberous Sclerosis Complex	FALSE	FALSE		Female	0	152
TLE-HS_30	Hippocampal Sclerosis	FALSE	FALSE	Type 1	Male	14	17
TSC_17	Tuberous Sclerosis Complex	FALSE	FALSE		Female	21	4
TLE-HS_31	Hippocampal Sclerosis	FALSE	TRUE	Type 1	Male	29	36
TLE-HS_32	Hippocampal Sclerosis	FALSE	FALSE	Type 1	Female	35	30
TLE-HS_33	Hippocampal Sclerosis	FALSE	FALSE	Type 1	Female	32	5
FCD2b_18	Focal cortical dysplasia type 2b	FALSE	FALSE		Female	9	30
TLE-HS_34	Hippocampal Sclerosis	FALSE	FALSE	Type 1	Female	47	3
TLE-HS_35	Hippocampal Sclerosis	FALSE	FALSE	Type 1	Female	39	5
ControlHippocampus_7	Control	FALSE	TRUE		Male	34
FCD2b_19	Focal cortical dysplasia type 2b	FALSE	FALSE		Male	2	30
TLE-HS_36	Hippocampal Sclerosis	FALSE	FALSE	Type 2	Female	22	243
TLE-HS_37	Hippocampal Sclerosis	FALSE	FALSE	Type 1	Male	58	4
TLE-HS_38	Hippocampal Sclerosis	FALSE	FALSE	Type 3	Male	55	3
TLE-HS_39	Hippocampal Sclerosis	FALSE	FALSE	Type 1	Male	43	8
TLE-HS_40	Hippocampal Sclerosis	FALSE	FALSE	Type 1	Male	58	30
FCD2b_20	Focal cortical dysplasia type 2b	FALSE	FALSE		Male	8	913
FCD2b_21	Focal cortical dysplasia type 2b	FALSE	FALSE		Female	28	304
TLE-HS_41	Hippocampal Sclerosis	FALSE	FALSE	Type 1	Male	60	20
TLE-HS_42	Hippocampal Sclerosis	FALSE	FALSE	Type 1	Male	19	5
TLE-HS_43	Hippocampal Sclerosis	FALSE	FALSE	Type 1	Male	41	4
TLE-HS_44	Hippocampal Sclerosis	FALSE	FALSE	Type 1	Male	43	5
FCD2a_11	Focal cortical dysplasia type 2a	FALSE	FALSE		Female	25	457
ControlHippocampus_8	Control	FALSE	TRUE		Male	47
FCD2b_22	Focal cortical dysplasia type 2b	FALSE	TRUE		Male	3	152
TLE-HS_45	Hippocampal Sclerosis	FALSE	FALSE	Type 1	Female	36	6
FCD2a_12	Focal cortical dysplasia type 2a	FALSE	FALSE		Male	2	1217
FCD2b_23	Focal cortical dysplasia type 2b	FALSE	FALSE		Male	2	91
TLE-HS_46	Hippocampal Sclerosis	FALSE	FALSE	Type 1	Female	27	5
TLE-HS_47	Hippocampal Sclerosis	FALSE	FALSE	Type 1	Female	54	20
ControlCortex_13	Control	FALSE	FALSE		Male	60
TSC_18	Tuberous Sclerosis Complex	FALSE	TRUE		Male	4	8
TLE-HS_48	Hippocampal Sclerosis	FALSE	FALSE	Type 2	Male	53	30
TLE-HS_49	Hippocampal Sclerosis	FALSE	FALSE	Type 1	Male	2	17
TSC_19	Tuberous Sclerosis Complex	FALSE	TRUE		Male	2	122
FCD2a_13	Focal cortical dysplasia type 2a	FALSE	FALSE		Male	8	152
TLE-HS_50	Hippocampal Sclerosis	FALSE	FALSE	Type 3	Male	29	12
TLE-HS_51	Hippocampal Sclerosis	FALSE	FALSE	Type 1	Male	53	60
TLE-HS_52	Hippocampal Sclerosis	FALSE	FALSE	Type 1	Male	41	20
TLE-HS_53	Hippocampal Sclerosis	FALSE	FALSE	Type 1	Female	22	9
TLE-HS_54	Hippocampal Sclerosis	FALSE	FALSE	Type 1	Male	31	20
TSC_20	Tuberous Sclerosis Complex	FALSE	FALSE		Male	0	61
FCD2b_24	Focal cortical dysplasia type 2b	FALSE	FALSE		Male	17	1
TLE-HS_55	Hippocampal Sclerosis	FALSE	FALSE	Type 1	Female	31	10
TLE-HS_56	Hippocampal Sclerosis	FALSE	FALSE	Type 1	Male	44	13
ControlHippocampus_9	Control	FALSE	FALSE		Female	63
TLE-HS_57	Hippocampal Sclerosis	FALSE	FALSE	Type 1	Male	39	3
TLE-HS_58	Hippocampal Sclerosis	FALSE	FALSE	Type 1	Male	27	3
TLE-HS_59	Hippocampal Sclerosis	FALSE	FALSE	Type 1	Male	51	200
FCD2a_14	Focal cortical dysplasia type 2a	FALSE	FALSE		Female	11	304
ControlCortex_14	Control	FALSE	FALSE		Female	17
TLE-HS_60	Hippocampal Sclerosis	FALSE	FALSE	Type 1	Female	6	20
TLE-HS_61	Hippocampal Sclerosis	FALSE	TRUE	Type 1	Male	18	43
TLE-HS_62	Hippocampal Sclerosis	FALSE	FALSE	Type 1	Female	38	40
FCD2b_25	Focal cortical dysplasia type 2b	FALSE	FALSE		Female	33	4
FCD2a_15	Focal cortical dysplasia type 2a	FALSE	FALSE		Male	8	30
FCD2b_26	Focal cortical dysplasia type 2b	FALSE	FALSE		Male	18	91
TLE-HS_63	Hippocampal Sclerosis	FALSE	FALSE	Type 1	Male	8	91
FCD2b_27	Focal cortical dysplasia type 2b	FALSE	FALSE		Male	21	122
TSC_21	Tuberous Sclerosis Complex	FALSE	FALSE		Female	11	30
FCD2b_28	Focal cortical dysplasia type 2b	FALSE	FALSE		Female	8	30
FCD2b_29	Focal cortical dysplasia type 2b	FALSE	FALSE		Female	3	517
FCD2b_30	Focal cortical dysplasia type 2b	FALSE	FALSE		Male	3	30
FCD2a_16	Focal cortical dysplasia type 2a	FALSE	FALSE		Female	17	2
FCD2b_31	Focal cortical dysplasia type 2b	FALSE	FALSE		Female	10	30
FCD2b_32	Focal cortical dysplasia type 2b	FALSE	FALSE		Male	18	91
FCD2a_17	Focal cortical dysplasia type 2a	FALSE	FALSE		Female	6	61
TLE-HS_64	Hippocampal Sclerosis	FALSE	FALSE	Type 2	Female	38	7
ControlHippocampus_10	Control	FALSE	FALSE		Male	62
ControlHippocampus_11	Control	FALSE	FALSE		Male	30
ControlHippocampus_12	Control	FALSE	FALSE		Male	72
ControlHippocampus_13	Control	FALSE	FALSE		Female	44
FCD2b_33	Focal cortical dysplasia type 2b	FALSE	TRUE		Female	9	9
TLE-HS_65	Hippocampal Sclerosis	FALSE	TRUE		Female	20
ControlCortex_15	Control	TRUE	FALSE		Male	49
ControlCortex_16	Control	TRUE	FALSE		Female	25
ControlCortex_17	Control	TRUE	FALSE		Male	34
ControlHippocampus_14	Control	TRUE	FALSE		Male	13
ControlHippocampus_15	Control	TRUE	FALSE		Female	17
ControlHippocampus_16	Control	TRUE	FALSE		Male	5months
TLE-HS_65	Hippocampal Sclerosis	TRUE	FALSE	Type 1	Male	19	7
TLE-HS_66	Hippocampal Sclerosis	TRUE	FALSE	Type 2	Female	22	5
TLE-HS_67	Hippocampal Sclerosis	TRUE	FALSE	Type 1	Male	18	10
FCD2b_34	Focal cortical dysplasia type 2b	TRUE	FALSE		Male	18	3
FCD2b_35	Focal cortical dysplasia type 2b	TRUE	FALSE		Female	28	300
FCD2b_36	Focal cortical dysplasia type 2b	TRUE	FALSE		Female	25	300
TSC_22	Tuberous Sclerosis Complex	TRUE	FALSE		Female	17	22
TSC_23	Tuberous Sclerosis Complex	TRUE	FALSE		Male	14	122
TSC_24	Tuberous Sclerosis Complex	TRUE	FALSE		Male	6	122
