# Supplementary material for: Identification of gene regulatory networks affected across drug-resistant epilepsies
Source: Nat Commun. 2024 Mar 11;15:2180. doi: 10.1038/s41467-024-46592-2 (PMC10928184; doi:10.1038/s41467-024-46592-2)
Supplement: Supplementary file 13 — Supplementary Data 10 [file 41467_2024_46592_MOESM13_ESM.xlsx]

## Sheet: Sheet1
Supplementary Data 10: Full list of genes included in the target gene panel
Gene name	Accession number
PIK3CA	NM_006218
PIK3R2	NM_005027
PTEN	NM_000314
AKT1	NM_005163
AKT3	NM_005465
MTOR	NM_004958
TSC1	NM_000368
TSC2	NM_000548
DEPDC5	NM_001242896
NPRL2	NM_006545
NPRL3	NM_001077350
SLC35A2	NM_005660.2
BRAF	NM_004333.5
