# Supplementary material for: Identification of gene regulatory networks affected across drug-resistant epilepsies
Source: Nat Commun. 2024 Mar 11;15:2180. doi: 10.1038/s41467-024-46592-2 (PMC10928184; doi:10.1038/s41467-024-46592-2)
Supplement: Supplementary file 14 — Supplementary Data 11 [file 41467_2024_46592_MOESM14_ESM.xlsx]

## Sheet: Sheet1
Supplementary Data 11: Primers and sequence used for RT-PCR.
Gene name	Full name	Sequence designed
CD163	CD163 Molecule	F: GACAGCGGCTTGCAGTTTC
		R: TCTTAAAGGCTGAACTCACTGGG
CCL2	C-C Motif Chemokine Ligand 2	F: CCCAAAGAAGCTGTGATCTTCA
		R: TCTGGGGAAAGCTAGGGGAA
CCL3	C-C Motif Chemokine Ligand 3	F: TGCAACCAGTTCTCTGCATC
		R: TGGCTGCTCGTCTCAAAGTA
IL1b	Interleukin 1 Beta	F: GCATCCAGCTACGAATCTCC
		R: GAACCAGCATCTTCCTCAGC
WNT7B	Wnt Family Member 7B	F: CCCTCCCTGGATCATGCAC
		R: GATGACAGTGCTCCGAGCTT
KDM1A (LSD1)	Lysine Demethylase 1A	F: ACCGCCCTATGCAAGGAATA
		R: CGCTTCCAACTCCTGAAGTTTT
MMP3	Matrix Metallopeptidase 3	F: CTCCAACCGTGAGGAAAATC
		R: CATGGAATTTCTCTTCTCATCAAA
MMP9	Matrix Metallopeptidase 9	F: GAACCAATCTCACCGACAGG
		R: GCCACCCGAGTGTAACCATA
C3	Complement C3	F: CCTGAAGATAGAGGGTGACCA
		R: CCACCACGTCCCAGATCTTA
