# Supplementary material for: Identification of gene regulatory networks affected across drug-resistant epilepsies
Source: Nat Commun. 2024 Mar 11;15:2180. doi: 10.1038/s41467-024-46592-2 (PMC10928184; doi:10.1038/s41467-024-46592-2)
Supplement: Supplementary file 16 — Source Data [file 41467_2024_46592_MOESM16_ESM.xlsx]

## Sheet: Fig1a
PC1	PC2	PC3	PC4	PC5	PC6	PC7	PC8	PC9	PC10	PC11	PC12	PC13	PC14	PC15	PC16	PC17	PC18	PC19	PC20	PC21	PC22	PC23	PC24	PC25	PC26	PC27	PC28	PC29	PC30	PC31	PC32	PC33	PC34	PC35	PC36	PC37	PC38	PC39	PC40	PC41	PC42	PC43	PC44	PC45	PC46	PC47	PC48	PC49	PC50
-5.99499	21.6538	-86.3193	48.239	-38.6634	59.5384	-3.42411	28.2699	-2.50986	6.59174	-17.6151	1.94172	-5.79069	12.5018	-13.7813	13.5857	-14.2682	4.16385	-11.4858	2.85008	-26.5301	4.00683	-15.6748	-13.6172	6.10334	6.59172	-4.58939	-5.71537	1.39047	-15.8183	29.4364	-22.8415	13.6726	-0.278595	5.13932	-17.5206	2.42794	-23.7951	2.33945	-0.320585	19.0912	9.09178	-7.05032	1.61952	-16.7431	8.7631	-9.74854	-3.30622	3.54675	2.02613
27.5703	55.0981	-104.244	37.04	-78.3142	53.3892	-6.25544	21.7434	-3.66698	-21.0841	-17.1769	-40.921	6.54952	0.904131	-12.0028	-13.7783	-1.36363	-9.25496	8.13627	-8.47336	0.84923	-2.93652	-29.8132	-8.15309	19.0764	-11.1189	-2.56344	-26.2493	-12.0654	-10.6016	12.8076	-15.2225	21.116	6.60705	-4.36307	-24.695	-28.1784	-14.6511	7.15223	15.1154	16.7812	14.5347	3.36249	-0.0217409	-0.775804	15.3484	-3.73373	-1.36749	-2.31247	8.04664
-107.777	34.5228	-27.2007	-2.65658	-19.517	43.0972	-0.38594	56.9971	-2.30185	25.353	7.84257	-39.0239	13.9611	-5.87334	-6.63437	-1.67662	37.1876	-28.7178	-17.0045	0.854093	41.9016	25.1291	41.3605	-4.2365	-2.85509	40.2315	11.4415	27.1154	15.3383	-13.6135	-8.88157	28.8848	29.2489	50.196	2.04306	-16.6494	3.10311	-17.5565	6.24856	9.33776	6.5786	-22.6546	-8.12107	-8.65099	12.3448	13.1505	24.1486	-1.00639	-14.8797	-17.8104
-119.954	-55.7041	9.36644	35.523	9.63293	-17.296	-21.4804	-1.76769	-16.2163	23.5952	2.59973	18.9136	0.427496	-12.5975	-2.29524	5.03738	-2.09877	5.42132	-2.27482	12.7291	0.903831	-0.563116	-14.0817	-6.86942	-4.16726	-3.14602	-6.1858	1.94291	-12.0544	2.96717	12.1244	8.83443	-0.473026	4.11743	1.9229	3.62692	-10.3197	-2.45875	-3.24136	14.0106	-3.66994	2.49154	-6.01189	10.4957	4.29531	-2.76045	-2.21332	4.11786	-0.473956	8.08022
28.1313	-113.127	-89.4243	-72.1288	-63.5742	-103.474	35.0143	-49.8203	-38.675	33.5449	29.2372	-32.4265	3.39023	58.2815	-37.1992	39.0432	38.9054	-11.0275	17.6388	-5.07349	-2.05422	-28.1648	-4.31234	-40.2307	0.636786	3.56292	-1.29762	-25.5852	-9.55045	10.6388	-15.4069	0.787023	-21.2364	11.2045	31.4963	-11.0589	12.3183	-0.056881	-3.64963	13.9427	19.0585	-15.4098	4.14278	-7.46673	-17.3314	-7.798	10.6543	-14.7636	4.12829	10.7054
-147.598	-51.2236	-16.6517	14.3845	-59.8922	-131.587	3.7436	49.8971	44.2112	-35.5738	13.5643	-35.8296	-26.4392	-8.47609	2.25613	-0.613581	-29.0323	6.25388	12.5792	6.77953	-8.23339	-3.77128	3.19775	3.03713	-11.5911	0.319119	-6.3082	9.33558	8.20562	-10.7549	9.03829	13.8484	10.8111	-15.096	3.46163	8.26267	3.36345	2.17261	-11.273	-1.97274	12.681	-3.2883	-4.73342	-5.58753	8.69431	7.35219	5.11058	-8.21162	15.4418	5.05541
-52.7011	61.8655	-18.2636	7.32081	-26.7659	24.9355	17.2655	-10.3687	11.6326	2.02062	-15.7006	14.8259	-12.2457	-10.0782	9.58013	18.576	-0.851376	11.8528	-14.5128	7.96348	-7.19667	-6.72297	6.08375	-6.56878	-31.9642	8.70467	3.61794	-10.9977	10.1002	0.239169	-3.11402	17.1292	-5.43109	4.11642	6.9076	11.3074	2.7114	-4.8452	-19.7373	-10.3027	6.53348	2.20528	1.94755	16.7095	-8.86584	17.0473	6.11897	-21.8467	-1.40095	2.51939
-37.3357	-53.7112	20.8719	6.38207	22.2615	16.3407	17.3057	-8.57202	-9.82251	11.7372	13.4275	-36.7777	6.98078	18.8697	-5.54488	2.30084	9.22434	-9.70911	-4.79537	7.2438	-13.6381	18.8418	7.58486	-0.771614	10.6856	11.0539	-6.41819	17.3916	-9.67018	-13.1779	5.06152	-0.839773	0.580265	-4.56653	-12.4052	13.6791	-11.8671	14.7843	-2.43119	-3.31279	17.2934	-13.4239	3.45511	14.7511	-0.628702	-8.35019	-8.03558	-4.27602	-1.50516	5.18087
-38.6337	16.9418	-39.0396	18.938	-23.6818	-4.18016	16.2722	-3.27627	-34.4405	28.6449	16.6988	2.91479	-7.03503	7.25137	-7.48217	0.0753799	11.2246	-5.89111	2.44099	12.298	-0.683257	-1.2532	-15.2538	6.78511	-10.6443	3.79394	16.1771	-0.140637	-0.0676512	3.50245	1.67211	5.55797	21.1274	-3.25383	5.19504	4.81827	18.2425	-2.61652	-15.3761	-20.5153	-22.8637	-3.46703	-5.66921	-13.87	5.08967	-14.2037	-6.57233	14.1751	3.78891	10.581
8.46099	57.9959	-79.9327	43.6976	-53.284	54.3295	-5.02737	20.5656	3.06087	-0.869622	-25.4481	-21.8051	-9.32682	20.8996	-19.8885	-6.84307	6.45195	-31.6681	24.4906	-7.06024	-21.6741	2.53069	-1.67301	9.47457	-17.0841	-1.11153	16.2981	20.341	-11.3807	-18.7987	10.1055	-18.9982	-6.11563	12.4565	-4.28661	-2.46504	-6.20186	26.5044	1.44674	-4.16217	-9.72625	22.0845	-16.5807	20.6695	-2.17034	-23.2033	-7.24079	-3.74352	26.7175	-14.6086
-38.1384	-110.819	-15.7512	-61.3918	-23.6895	-53.8335	25.0451	2.85137	-27.5973	60.0952	-33.3661	6.03369	-20.2451	-31.623	-19.8753	0.252986	0.624861	-9.30724	-3.51546	-0.584261	-11.9631	-15.5928	-23.643	20.2223	30.1806	35.2032	17.4665	-20.1386	11.3441	-11.0758	10.1171	36.0348	14.6734	-19.6881	-1.45122	22.2569	-15.3383	0.00747892	22.2986	-10.2913	12.9276	15.9371	-23.6259	3.00085	5.80192	-4.90436	-32.8271	-8.13856	-25.0991	-12.4783
-99.4197	51.0014	8.84935	9.33697	-29.4193	-0.586625	-13.5048	-1.68564	-32.0384	0.580371	-4.60704	10.404	-0.0442489	0.422313	-5.80175	5.74671	-9.2208	-14.4328	-4.85333	9.65441	14.5773	-3.68265	20.2308	-23.4522	-14.2896	10.2669	-4.80397	12.3104	-8.52956	3.76372	-1.06049	14.6506	-11.3885	2.53794	1.78415	3.58632	-26.9643	17.494	-4.54497	-17.5381	-6.4991	4.18132	-24.2267	24.6854	3.15514	-1.84108	-13.3008	16.5785	4.91078	32.0171
-114.788	-8.63651	23.3228	9.84456	13.4822	25.5178	-12.8182	5.03227	0.681061	23.1407	10.1031	20.5955	5.80059	-14.8968	-9.70647	15.9846	10.793	6.2876	-11.0937	3.54754	-12.9399	6.20742	-0.307495	-12.6136	-8.37337	-10.6201	10.9906	1.26309	-12.0526	-7.02765	-4.23376	-0.481833	10.8229	-3.94954	-4.33056	4.04269	-2.1251	6.64102	-21.6521	5.06322	3.56407	5.19559	9.8054	14.6089	-12.304	-0.823424	-1.15678	-22.6396	-11.3463	2.54263
38.933	-135.246	-60.1626	70.7988	-22.2755	33.9594	-1.94719	20.7886	-37.8923	-11.8271	-26.8527	-25.95	-2.81974	-33.7062	-18.3261	2.03863	13.5693	-21.9704	0.643396	-10.0705	15.4683	-13.907	5.11359	-8.46417	-4.77981	11.9508	-6.14496	12.0153	-12.7531	-13.2383	2.12948	-0.391245	-11.7338	-40.1551	11.207	-7.74627	-7.91509	29.6041	-29.232	31.3563	-26.5959	-16.2098	34.0589	-13.9794	6.8161	19.0722	-10.9528	20.7619	-10.0031	6.75393
18.1605	50.928	-42.566	23.7355	-24.801	32.1908	11.5081	-16.8493	13.6761	-6.00517	-5.9938	4.75021	-7.81774	5.05539	7.6429	4.31252	-28.8623	-1.331	5.51726	14.5502	-28.6093	-13.054	7.04682	0.578399	4.84651	-5.10672	12.7605	10.5786	-3.19697	-21.0706	14.4474	2.63914	-11.3649	22.5283	28.6089	6.7631	12.8513	0.335315	13.6556	-2.24021	-7.58261	-11.0619	-8.28418	-0.953816	6.83265	-5.1738	-6.49819	4.62202	-6.74466	1.11487
-150.395	-31.0104	-28.8719	40.259	-38.4487	-76.2063	-29.8712	41.9555	-12.0779	-10.1387	37.417	-0.866022	-7.53605	-8.23248	-15.9311	-15.7432	-11.9217	-1.84635	3.2861	4.52215	1.86292	7.60016	12.9965	-4.44791	-4.50307	-1.87945	-0.196559	10.9996	0.962909	15.0743	6.18688	-5.8043	-9.38141	10.7921	-10.4446	-5.9334	-2.50846	-1.33408	3.39761	-2.26516	-12.1689	10.6271	13.2491	16.9889	-20.9583	-9.08224	-12.8141	7.00199	-16.469	4.35969
6.55612	-152.037	31.8056	18.3474	37.7776	-3.67483	16.5978	-19.1819	-2.87147	-2.03358	6.66233	-28.2736	-1.43272	-19.2483	13.7488	20.472	-10.7123	-22.1698	-26.0657	-6.4175	17.9281	-12.6504	44.627	15.2791	-3.13993	-7.34304	8.0169	-34.9179	-3.10014	-1.08609	9.90686	-5.39842	8.3565	10.0433	-13.3835	-16.3855	-18.5286	-10.5975	12.6374	-2.09243	-12.0148	3.43039	7.12664	-5.32504	-20.0788	-20.8497	-18.3522	-14.8072	38.1435	-2.55257
-28.8486	28.1468	-7.06372	20.3654	-12.1676	53.8192	-23.4477	14.9151	-20.96	8.77245	-12.6747	-7.64559	-11.4175	13.0646	-16.5194	-11.0775	-24.7781	-9.67334	1.66589	-1.31801	-8.76269	2.63983	13.7894	-8.60025	15.1123	13.6576	-23.325	-1.12285	-8.38676	20.7705	-8.94947	-5.29285	-15.1915	-6.4328	-8.67336	-1.84908	7.93014	2.01526	-4.54738	-11.529	13.5331	10.8687	0.108407	-3.41926	5.02753	-0.464277	12.8719	-6.69951	-9.83831	-11.8806
-148.565	-38.8757	-21.9809	22.6603	-61.7576	-140.052	-42.5041	47.9157	45.8854	-31.6439	29.0345	-36.8843	-31.2755	3.02493	9.79417	-1.85079	-28.4495	14.8032	8.5676	-9.05971	-7.75764	-9.07029	16.6546	0.511755	5.53213	-15.2303	-6.85614	5.57132	2.71383	0.00935369	-5.92523	3.94071	9.60236	2.45792	-13.092	1.27978	8.99412	1.28317	-0.620099	-1.06915	-2.54609	8.37329	-0.0164068	2.20712	4.50597	11.9676	2.36116	-7.26251	-6.21956	-7.69227
21.0396	74.1404	-21.0959	-10.6485	36.4663	-7.4988	-11.8185	18.3872	-6.07858	6.40526	12.8897	8.5702	9.26775	-14.1534	-4.89592	-2.29348	3.3875	-6.89551	-1.46501	-5.61908	-14.4024	-12.9867	7.47063	0.56083	4.16221	1.39248	8.79063	-0.679626	-5.25762	1.25013	-2.0472	3.9328	0.0815474	-2.24706	-2.88739	-5.8132	2.48936	9.89856	3.06637	0.79274	-3.94247	-2.33406	-0.904963	-8.38916	-2.47133	-3.52793	5.99354	-0.738039	0.981027	5.37277
-14.7657	61.0287	17.987	-11.5319	41.7994	-5.51868	-33.6948	33.364	-18.685	-13.7677	1.0763	11.2109	3.86247	-2.8879	1.68329	11.5482	-10.227	-15.0771	-19.6829	-8.19834	-7.58882	-17.6482	-3.33646	-18.6125	11.9556	1.22074	16.0158	-0.721221	-16.8452	0.496637	4.14936	-12.9202	1.06266	4.34196	-12.0409	9.27585	17.1405	-6.4374	10.2067	8.90832	-1.80427	-4.06823	3.43526	-1.51805	-6.04815	-0.84849	1.84111	4.78512	-10.5094	-5.76747
56.6932	74.8351	13.931	-5.86154	20.1632	-11.6683	-29.8821	10.9992	-4.79642	8.16308	11.6997	14.9599	-1.90055	-17.8726	-1.70976	21.0908	-11.1509	0.505101	-14.1842	-9.22643	-23.2762	-13.891	13.7032	-17.2917	13.3944	13.2253	22.8839	-8.01027	-4.29457	-2.52249	15.3421	2.21323	-10.2782	0.117972	3.60886	-5.73272	-15.7599	-3.87441	3.81419	-6.49865	-2.96867	2.01192	3.52061	8.67462	-12.2845	-18.528	10.8881	1.86409	-16.8069	-21.4038
96.8952	-43.5283	-6.44524	-32.0776	-7.05469	17.6292	7.85916	48.6203	-4.30586	-36.7944	5.58541	34.4072	12.1203	4.29553	-20.641	4.06773	-26.9541	8.64344	-4.16566	9.53937	-13.5098	-5.09688	1.03843	5.99642	-18.6529	1.19467	7.64858	-6.96516	-22.5885	8.0861	-25.7166	1.3875	-1.16861	16.3285	-4.5948	-2.74899	-9.99716	-9.15992	-11.1275	-0.0199576	-14.4047	-23.888	-13.237	-7.73995	3.03843	-14.3954	-6.9928	-8.10205	-5.70782	8.3715
-70.919	-11.8906	-48.4079	12.3287	-37.8032	-37.447	18.2524	7.54809	-38.6677	1.10133	34.6812	21.4435	0.852925	-0.589524	-1.33154	6.78392	-27.6879	17.848	-5.33296	-11.7171	13.5491	48.6231	3.73101	-8.28765	-10.4063	20.3554	-3.468	-10.3825	7.54898	-6.9458	-13.221	-48.7226	3.03173	-26.6502	8.37334	6.30955	3.15451	11.2583	26.8308	-4.82674	-11.1371	-4.57386	-6.27205	-3.8301	4.25034	-20.9315	13.7929	20.1878	-2.49789	-14.5138
-52.0066	-93.558	6.60508	28.0933	40.646	26.6018	4.79834	6.27458	2.46086	26.0598	27.6735	-10.8224	-9.23862	1.42449	-1.6648	-8.36415	-0.239008	12.3035	-12.7314	-7.13343	3.52406	7.84616	-7.58099	1.54053	8.25972	6.34153	-2.14183	-24.0514	-7.02808	-2.75361	-0.936175	-13.0865	3.52617	-10.6609	6.44067	0.298741	6.88258	-2.36064	14.6303	2.89766	-13.0962	14.4925	-8.4151	-6.34122	26.4144	-4.7356	20.5972	2.3384	-2.90431	2.18741
-74.968	27.0324	13.6277	6.06219	0.181381	33.0603	1.88361	-2.14584	0.995356	12.7937	11.2714	2.85396	-11.2097	17.39	-3.7051	3.33156	-2.79605	11.9418	-3.63141	-1.58448	-0.108505	-1.80017	10.5727	-4.33921	-0.0602484	-4.63004	9.73028	-13.5103	5.81745	6.72605	-4.48846	-0.0257958	4.83811	-2.20847	-1.26201	-0.621014	-0.891888	0.967876	0.0974473	-4.18885	0.419058	1.68519	2.8652	8.18453	-1.03704	-4.50853	4.95412	3.72083	-6.43236	-4.39951
41.7487	43.3471	-47.7004	40.4614	-49.6128	9.39302	-5.39863	-1.73945	-0.825645	-1.96246	-20.4757	19.3484	-13.2409	9.62123	10.2705	2.52604	-3.44884	2.05346	-13.4569	-5.51713	-6.70328	2.65446	-3.22812	12.5181	6.24639	-7.47416	6.46519	-3.22364	10.8917	-0.941185	-13.2094	-1.86248	1.67715	1.86481	0.566663	-10.3024	-1.66302	6.82353	0.366387	3.58397	0.0775613	-10.364	0.245339	-4.072	7.64194	-2.8374	-2.43375	-2.44126	4.94679	-4.13573
-56.0898	-12.01	37.156	-38.3225	-3.55941	49.6613	21.7763	18.7727	45.1519	8.08933	8.76306	5.83706	-28.1444	-1.40281	-2.51189	-18.568	-13.0633	16.1053	-8.8775	-24.1444	4.69	-8.20051	-13.2424	-8.59193	3.47651	-2.55763	7.57309	-5.46444	-2.63489	1.65403	0.951917	8.54411	-2.97999	0.140108	2.10605	1.48481	15.997	21.8169	-1.587	17.7396	8.55598	-10.0452	5.49578	-15.0627	-7.65268	-13.6586	-4.05675	-5.39052	0.960242	-21.9911
-156.606	-39.4652	3.04948	-14.6451	6.48995	-12.942	-18.0678	6.24048	26.5475	33.0566	-29.2971	14.0906	29.6741	10.0334	-20.7635	14.283	-6.26978	6.59042	23.4017	0.95356	-5.33824	-4.62914	6.56618	25.9374	2.67276	3.30755	-6.60642	-5.88359	-6.49604	0.452959	-2.30366	-7.3751	-6.73695	11.4152	-3.61214	-10.0518	7.10214	-23.673	5.70651	14.0266	-23.1639	3.39667	17.1742	7.17613	4.29149	-3.97949	2.97439	-4.12005	-5.96411	-3.35098
-18.4995	39.6438	-37.7093	14.4037	-41.9347	53.3093	7.52791	9.42332	-6.74183	-19.4465	7.63639	-3.85268	3.19714	2.09583	-2.69087	10.9803	-7.31546	21.9437	-13.1086	-6.33128	-13.6724	-2.80057	0.908759	2.76115	-3.52991	-1.53016	-8.70925	-20.8357	19.5364	13.9218	-9.04554	13.7705	-2.86613	0.502975	4.37594	6.35224	11.5101	-15.6122	-1.49568	-1.3311	2.42251	-2.55429	2.49714	-6.04931	3.83521	2.68495	-1.29755	-11.3474	-3.22724	-7.97362
114.872	51.7864	1.07193	35.6479	-104.602	15.5315	-41.0075	18.8806	-0.167716	12.8449	-7.98919	-0.759404	6.72274	17.9642	6.47043	19.6039	5.37425	-6.36263	-20.6509	-9.91022	2.45769	-9.48866	-14.0569	13.8061	7.47032	1.76977	-1.57394	-12.1866	5.66501	17.7388	-7.2854	9.22187	1.32163	-27.3879	-3.90632	3.17635	-4.59935	-10.2896	-0.141938	19.6694	-25.7591	-9.35814	-6.77924	-2.12042	19.5856	-0.241114	-0.505237	-13.0362	7.75632	-5.83808
-178.031	-21.2139	41.357	5.07867	2.86349	2.94473	-21.8129	25.3734	51.2379	-6.60714	-19.0342	-14.2314	16.6196	9.45529	-4.15261	18.9448	27.1914	-5.90464	2.58035	11.1502	-3.71907	-8.04062	-11.2782	11.5038	-1.6379	-24.3158	2.69944	4.75459	6.33743	10.7068	15.5032	14.3394	-10.7262	4.44002	9.83036	-21.8115	-2.68898	3.65609	5.6785	-6.11102	-12.5081	-15.1344	-1.7919	-7.08343	0.771636	-25.4073	0.540233	19.3893	1.04581	9.22565
-81.7944	30.9554	23.7289	-9.02087	-7.50271	33.8351	4.78063	-2.46541	0.088458	8.13756	1.14181	5.96243	-2.56165	4.03679	-9.15721	11.4681	3.01275	8.69135	-0.372221	-2.1141	-0.392225	-8.38738	11.7372	-6.21018	-6.72836	-13.6495	12.1825	-6.17068	3.36225	-9.76318	5.17079	7.12372	10.8325	-11.0744	0.713528	4.02626	4.19936	-4.86427	-5.43725	-11.1634	-4.57752	-4.2062	4.80305	6.21265	-2.20082	4.20643	5.71742	-0.992602	2.83251	0.215192
49.971	57.7324	14.8209	0.761252	18.0579	-11.7726	0.0308138	12.474	-12.7102	7.62333	0.0112036	-1.98963	8.32565	9.8074	17.4736	19.5487	-3.32422	11.2905	-2.79	-13.6021	-5.58967	-8.15892	3.28973	5.03988	-6.97436	10.589	-0.962276	4.1147	2.23989	-8.45272	-4.52341	4.28604	2.18201	-7.92973	-3.29012	-2.21051	0.642305	-0.418196	-7.80254	-1.72047	1.3261	0.541411	6.16105	2.54954	-0.847796	-0.313881	-5.0708	6.05635	-0.115999	-15.047
-83.7415	-16.3451	22.1914	21.9935	17.2588	21.7408	13.633	11.497	12.7356	19.0093	32.4649	-1.00201	0.0848476	13.2544	-0.424332	-2.08266	0.469276	3.64819	-13.4933	3.91417	-7.75911	5.21989	-2.39329	0.928538	2.17534	3.41663	6.29702	3.21208	-12.9258	-19.2951	0.858596	-5.14477	-4.1266	-2.50114	-5.31143	6.28377	4.16661	-6.77015	-0.364971	2.62073	-6.8788	-4.08275	-2.57481	-6.78973	-4.34468	-4.40616	-6.22907	-5.56356	1.08599	3.04879
-120.351	-63.1597	19.5998	-15.5831	3.46728	-9.06522	9.90977	8.97332	7.43259	28.2528	-37.5539	29.6052	23.1457	-1.44083	-24.0786	-1.29458	-14.7429	5.5993	17.2523	4.51987	-14.7902	-6.41494	-1.37747	23.0138	8.82962	2.95638	-9.23632	-11.2729	6.10893	-11.0095	1.90129	4.94915	-8.75431	6.65268	-7.38286	-21.3631	1.34371	2.38684	4.33235	-3.83958	-1.90005	-3.19116	30.4176	-2.54168	40.7152	-14.4679	13.0064	-7.68752	-8.87852	7.42509
-56.9059	14.7981	29.3224	-8.57278	-2.65332	45.4246	13.9656	9.01746	19.403	3.59007	13.5573	6.72989	-5.4393	32.072	-7.09988	11.7947	-10.7274	16.4935	-15.8746	-14.7464	-0.826895	5.56256	-7.86891	-18.5705	-12.7905	7.95442	-5.84682	-0.618423	18.9	9.92841	-16.8013	9.94708	-10.4438	-4.13211	12.7746	-19.8406	2.87934	24.0212	12.368	-3.64611	-14.8343	11.6998	11.827	10.5818	7.21186	20.5896	6.15993	-22.7186	2.16113	1.58286
-24.9234	51.7509	5.79866	0.699265	26.5866	9.83595	-1.6854	6.77833	-0.130016	12.8919	3.57211	0.89918	-15.7681	1.96189	-9.17893	-3.53137	6.81022	-0.989787	-3.39854	2.26669	-7.13926	-7.92889	6.55697	0.324294	-11.1968	10.8284	3.30353	2.15452	4.64754	6.66673	-3.20083	2.61868	-6.98145	-13.5083	-4.94546	-14.4099	8.43839	8.20952	3.42165	-5.09406	2.43825	-1.55273	3.32856	0.0590029	0.651427	-0.860003	4.51137	-3.95198	-5.53575	-2.60374
-36.9401	-76.5719	6.77998	47.8067	13.2366	19.4044	26.6531	19.0782	-31.8496	5.9196	15.8165	-7.26949	10.0243	-17.7122	-17.004	-0.621869	-7.84394	10.0399	-8.79046	3.20768	-11.1189	15.0711	1.57437	2.88661	-13.1495	-9.52006	1.25238	-17.3115	7.35458	-12.1249	-5.73164	5.85422	-23.1603	1.71042	-16.7578	-8.41733	5.16739	-0.427557	-15.7359	-11.6792	7.6923	1.28126	5.26859	3.89553	0.929157	2.8381	4.19071	-1.77938	-5.8514	-6.71042
19.5901	62.2875	16.6732	-4.38638	18.7428	-1.85901	3.77492	0.853425	4.83154	-9.72577	-7.31848	-6.17293	-5.59393	2.87638	7.73565	11.4578	-15.4765	-16.0034	-6.93464	14.7133	-1.49035	-8.14011	0.700381	-12.0072	-8.45957	-1.50434	-2.35021	6.27837	4.15334	-14.0777	9.86576	4.20102	-2.90066	0.0462717	21.7855	4.15776	17.5319	15.1742	1.76795	7.53342	2.19607	1.84396	-3.28473	-4.76136	13.274	-7.95903	-4.62825	-5.99465	-1.06745	0.209983
36.1147	-42.3783	3.40156	-42.359	31.8311	3.29406	-5.55666	29.5102	-15.2647	2.11594	-34.3762	0.226406	-12.5542	10.5594	-6.30334	26.608	-26.4839	-5.18769	-15.8744	18.5511	-8.33608	8.47324	-7.29636	-6.92027	1.92014	-17.9944	0.0705619	-8.61749	-0.173129	-8.69105	-11.976	-3.07559	8.27601	24.7823	-7.15742	24.8562	14.349	12.8099	-10.8758	13.6119	-7.03935	1.40409	13.1124	3.08564	-5.44236	-2.87297	-2.22373	12.034	-2.63805	18.59
-85.3648	17.7029	28.892	1.1193	10.866	26.9611	-12.1017	-16.1715	11.539	7.74936	17.3445	12.8723	-8.38093	21.7145	10.1508	0.449354	-8.28067	-6.61528	1.43474	3.57893	0.00223377	-2.01507	3.27714	-9.31132	13.5762	2.05614	-3.6677	6.49744	-3.47846	7.88381	-9.85428	-13.7716	7.33878	-9.16567	-8.47649	-19.8599	5.35371	2.41462	9.43736	2.98261	-3.71814	1.53718	1.39756	-2.84976	-11.5047	9.2713	-1.65325	-4.61239	-3.80788	7.18234
86.4134	-111.869	-6.15693	-105.048	-53.8537	16.3152	6.54634	24.0002	16.2398	47.1739	43.1127	31.6666	-11.4865	-37.7608	45.575	5.29606	-10.4431	-103.614	7.12001	-32.4015	-33.6979	30.2904	-16.143	0.274037	-3.53256	-35.0381	-25.2245	3.44628	16.4272	3.70758	-3.84517	5.8107	0.730438	2.95114	11.1824	-1.74116	-1.09288	-2.24234	-4.7427	-10.1275	-5.05577	2.50345	9.38535	1.15651	-4.71826	10.4481	9.52329	4.14049	-3.81076	2.40615
-93.7192	20.5122	29.7095	-13.2727	-18.8336	12.2718	16.7434	-20.4784	0.220845	0.317806	3.10242	26.3919	10.8774	-7.52553	-2.61766	-4.06826	-6.79019	7.50834	23.4739	-3.54088	6.7122	-13.7953	-8.80938	-21.5858	10.6108	-12.3273	5.05102	17.7613	-14.1298	-11.8974	14.6069	-4.85836	13.0132	-12.9945	0.707563	11.2112	-2.49147	-24.1324	-4.50474	-0.480323	-3.06043	3.14383	6.15183	-17.779	-8.51043	22.8679	24.3275	-0.362685	15.5413	9.1011
10.1371	70.6207	-16.3058	-3.10527	23.6374	-0.376692	6.59411	-0.0149629	-0.840268	-4.85789	2.02857	-9.99874	5.18172	7.79879	25.7486	10.4721	11.1462	-10.2263	17.0527	4.04425	2.71288	-7.06217	-1.40469	6.40584	-0.550172	11.2261	-2.23433	4.87742	2.07313	8.77211	0.564682	2.69362	13.8707	-15.6012	-6.80211	-2.62976	12.0763	10.957	1.45165	-5.66466	-8.52466	8.98226	-5.46973	-15.8659	5.87578	1.50971	-11.393	-22.5284	6.22295	4.72659
48.5213	-4.60079	6.21655	23.9802	46.2036	-5.64768	-18.2377	-12.1194	7.13553	7.94363	-2.7172	-6.17454	-15.2474	13.2545	13.0159	6.24485	2.72757	-1.59717	18.0039	20.745	-0.120356	10.0775	-14.3729	-10.6064	-2.47816	4.42237	-16.452	16.6421	11.1977	10.9296	5.2816	7.8614	5.57448	1.49444	11.1688	10.329	-9.80208	0.539979	5.99256	13.7631	-0.346626	2.98141	1.6426	0.0107682	-11.1681	-2.83928	-9.06601	-10.9297	-6.2343	-4.48539
66.4175	-108.317	-16.8155	46.9028	-3.28131	-1.59777	-7.71139	-40.296	-3.7597	-17.217	-22.3592	-2.12115	-20.2611	-23.383	30.9683	26.3191	22.8533	13.5169	-2.06981	1.11599	2.52522	-4.67414	-7.14063	-2.33241	1.15012	-3.59125	10.9823	13.5559	6.91379	-2.00305	-15.3921	11.1642	-2.16177	2.87328	-14.1864	5.496	6.93455	5.88679	14.8414	4.18654	-13.7906	11.6112	-4.47782	0.438908	-14.2256	-10.4797	21.9547	-5.60098	-12.5948	11.807
-2.70065	62.0964	-37.1607	2.31397	23.1315	-24.3319	12.8336	0.993041	-8.97747	-5.08126	-8.31162	15.6239	1.30138	9.01299	8.34029	10.0837	-3.00508	-12.1697	3.43613	-3.7542	29.2463	-2.8262	-9.96327	-19.4002	-8.58512	-10.0259	-7.2764	6.26852	3.46071	-6.99776	-0.0687737	0.0580092	-9.1754	3.20404	-12.7285	-0.0148899	6.02262	-11.4864	2.02533	-4.6686	3.10439	-8.44312	-0.0719609	17.5568	13.9913	-11.1232	-1.295	4.42648	4.3396	-9.19032
-97.6833	19.6339	18.089	-1.53393	-22.5579	-8.99461	3.25316	-15.3718	-19.6444	-4.3665	-7.27861	40.0006	19.5134	-13.1832	2.15181	1.39374	-8.34765	-1.23735	6.25576	8.54708	4.88859	-5.05726	-4.28113	-6.58434	8.67687	8.10733	-8.97363	1.62088	-1.49843	3.22191	1.56276	0.184568	6.57153	1.59329	-4.16231	-6.74875	0.201245	-3.40455	-8.11001	-7.30128	11.3524	-9.01481	-4.63286	-0.705968	5.23454	12.3647	1.61682	-2.3548	14.8422	10.436
-66.9398	-53.1593	19.7629	-33.5899	26.2925	40.6709	0.84046	31.1371	34.2706	-68.9625	17.4038	-6.87246	12.5355	-7.60056	-9.48684	0.927128	27.5116	19.1529	-0.482416	-19.672	-0.683324	6.17651	-49.8302	-30.9086	33.342	7.16944	12.5226	22.7462	16.8178	5.10813	-4.26763	15.4867	-5.91522	-3.48182	27.728	-5.133	-8.34395	-13.4563	-0.523493	-28.1835	-14.009	-8.58601	8.92326	12.4222	-4.49389	-8.72352	-21.3635	-1.05688	7.61322	0.00125347
-65.0264	-29.6631	41.9457	1.10198	21.7322	16.7804	13.7789	-10.9602	15.914	8.53601	20.0813	-5.40193	-3.69968	22.6913	4.49103	-4.53774	0.483428	-5.04616	4.97008	7.89515	-9.23758	2.75707	-2.89874	-6.50651	18.0585	6.18338	-2.16397	1.95199	-4.53997	-4.73991	-8.91834	-15.5841	2.58211	-12.2911	-10.3493	-5.91643	0.335287	1.77564	-0.284122	1.36319	2.77858	-5.96988	3.16955	1.27343	6.29848	1.178	-5.51289	-5.93824	6.47254	6.23009
92.8126	61.9686	42.3744	-11.4305	-30.9295	-21.5277	-10.0959	-20.2916	11.1265	7.93782	9.02448	1.92606	-14.9979	-25.986	-19.7555	-3.53182	6.54608	-4.67074	-7.56054	10.5507	2.22034	-1.64349	-7.49435	12.756	7.37782	7.69946	2.52948	1.50873	-0.35927	1.83152	-6.19705	-11.0139	5.38382	1.0688	1.51675	-16.2922	19.024	-15.8426	-14.2308	-18.5749	-2.40114	-13.085	-1.77859	-9.39155	-3.72406	-15.5873	-8.83943	6.65112	0.715247	-2.71092
61.1623	64.947	-50.5739	13.6249	2.51698	-8.11491	1.31858	-11.8637	8.41528	30.1884	-2.4046	12.9643	-14.8287	16.5735	-9.18261	-2.82689	8.70128	-1.58474	26.1075	10.9486	13.399	-2.59412	-11.4243	-2.81019	-12.1642	7.06619	-1.53612	8.03039	-1.04254	17.6418	-3.27315	-6.34798	31.2924	2.5051	-11.1115	-1.72618	29.8561	-10.6656	-11.7378	-20.3937	-18.8217	8.22334	-5.23968	-6.06527	-4.63244	-15.9798	-9.31126	9.97027	-7.76497	3.9504
3.61548	55.1197	14.7666	-20.5269	7.00351	-2.92796	1.47406	-2.48182	-15.9243	-12.4409	-1.09053	0.68347	-17.1927	-21.4746	-20.8843	-7.11764	4.59719	-10.528	-9.26921	19.804	14.1842	1.64383	-3.96989	5.90437	1.81766	-8.59793	12.4604	1.61901	18.5718	-0.288697	6.50793	-19.747	-9.73968	-8.94144	12.4703	-3.8025	12.2594	-8.03128	2.70821	-3.36486	-2.83426	-6.97789	-1.48036	10.3027	-0.465074	11.908	7.20733	-7.5368	10.4108	-10.6672
52.6002	72.1188	-3.19446	-0.259417	10.4048	-2.51275	4.67783	18.4272	-6.14105	1.2848	-5.21773	7.54331	4.36817	-1.52616	25.7353	16.4796	-6.88539	3.35399	16.4796	-3.97009	-0.167642	-4.54557	9.19181	-15.3729	-8.26804	19.0465	0.0187064	2.19211	0.749815	-1.29714	4.99631	-0.00661863	7.17931	-5.99381	-2.29919	-1.40159	4.77618	-2.5933	7.23852	-4.47072	-2.16555	8.07392	-1.5641	-11.2054	-7.51757	-2.36455	1.56683	-5.17745	1.18939	4.58143
74.6373	-146.431	54.0581	40.8246	-12.7406	13.1869	3.56153	-23.1398	-11.2483	-37.9877	-7.62002	1.44319	-0.0159749	-12.4648	-0.691835	15.6477	-0.451063	-15.4506	7.57103	-14.0733	-2.29512	-13.5158	18.4177	-5.78873	-4.31452	21.2991	-19.3207	24.1174	10.8733	21.3477	11.9756	-1.39562	5.95962	-14.5485	-6.20778	-19.5801	4.90267	-18.2385	22.4178	-2.36238	2.39635	8.62629	8.71095	5.09871	-5.15435	-24.5586	8.36846	-16.3357	20.4784	-2.1803
-22.6786	41.5957	34.891	-2.4213	-26.9179	24.9145	4.72334	-8.29556	-8.63409	-6.82586	-12.1842	1.39841	-12.3902	-5.95645	-0.236098	1.90321	-10.2633	-3.6953	1.43595	-0.902339	-2.74518	-7.1896	6.40613	-0.263968	-10.7015	4.29385	-7.30285	6.20919	6.41299	5.56044	-5.89206	2.94168	3.66544	-7.9028	-5.19915	-1.61417	7.26963	-9.91638	5.26461	4.95351	3.73564	-4.15706	-1.49215	-7.99545	-1.39145	2.05784	-2.76425	0.104569	4.81715	-2.662
-120.24	7.99	18.3566	8.96792	3.38467	-4.89704	6.05932	-9.92141	22.0986	5.65418	18.4749	-2.3705	3.37512	9.72297	15.8369	7.48043	7.52027	-13.7313	-8.44735	21.634	2.62463	-3.46648	-0.465307	-4.50771	10.0893	1.53617	2.41451	7.30864	-1.98047	0.499692	2.34033	-10.9385	-4.80129	-9.07284	-2.58425	-0.0642516	-13.5967	-16.666	1.91847	3.08618	-4.81748	10.9643	-0.35111	-12.5811	14.4328	1.98058	-6.90186	3.76783	-11.3238	10.8146
39.8605	70.1371	-45.2741	1.08316	44.3165	-0.03837	-35.041	-1.81962	9.61113	22.8808	-5.41578	-0.194343	-16.0079	-14.0097	-7.80569	17.9864	6.82108	5.55818	10.7038	-8.5029	-7.37069	7.33817	9.63325	-30.4873	-18.3125	-11.5296	-15.3911	-3.99633	3.45553	8.85096	6.13366	-10.8115	3.42274	-2.32598	-21.0763	-6.56542	-9.78965	-15.0418	31.298	-15.334	13.2901	-13.6966	4.75146	-1.09183	13.8928	10.5674	-14.4684	17.0555	0.787468	15.6171
-68.7287	-24.8641	2.34419	14.2705	-11.3936	38.9166	-8.39901	22.3679	-35.6814	-9.58147	22.2929	4.48692	9.44561	-24.7535	-3.35663	-25.0945	11.9912	1.59021	33.8081	41.3819	-21.5938	-2.33227	3.81358	-16.5234	-5.12426	-3.22027	16.2085	-9.92504	41.6522	9.3912	-25.9155	12.4399	-44.3637	3.66651	-10.8853	6.40121	10.6085	-19.6912	11.8646	19.4328	5.34769	18.8885	3.99494	-22.5599	-9.85964	8.91244	-17.4764	13.5181	17.6537	-10.1222
30.3818	-63.0393	50.4648	20.174	-6.21368	21.2347	-19.9498	-8.66977	-35.2211	-10.6236	6.97328	-11.5707	-3.90151	-6.28358	6.35703	-16.4971	13.888	4.71344	52.4192	15.734	-29.0207	-0.658902	6.32284	-18.9518	1.38644	-15.7976	29.1501	-13.2211	10.4716	0.518984	-8.72013	0.146157	44.7113	6.3008	-1.20216	20.6089	-16.4617	17.9034	5.8911	-4.4282	5.59823	-20.418	19.5515	14.7558	25.1491	-8.88967	22.5458	6.28873	17.4904	-19.6373
103.184	-38.7553	63.2069	47.7245	-32.7026	-11.3552	-1.12605	-13.6882	17.2293	5.06675	8.86646	0.491937	-3.769	10.229	19.8612	-2.23319	1.31818	-7.98464	-0.427754	13.2089	-6.26252	0.260088	-8.92536	-6.93709	2.25082	32.8636	4.1613	8.98843	10.0504	5.73466	-3.89904	-13.113	-7.59127	0.611214	-1.80596	13.5237	-1.43037	-13.4008	-3.36582	10.0184	13.7351	-4.09323	1.16097	24.3676	11.0753	-13.005	12.1524	4.56921	-8.94821	12.1008
-179.373	-34.0407	24.7654	-27.0163	-6.79502	13.1747	-22.8693	15.6782	73.9637	-3.85531	-49.708	-10.3211	51.5027	-36.6985	6.50542	29.7757	27.4548	0.852605	45.9349	-12.6086	4.13284	22.3848	0.181443	2.8731	-5.53805	21.7286	-19.5423	-34.3287	-2.46761	-11.4703	-17.5504	-29.491	-12.0974	-9.05514	13.2168	14.4259	3.72816	13.9071	1.67301	-2.65814	2.33059	-17.2264	-35.1947	3.60059	-26.4504	1.0964	6.72282	8.63162	-0.581482	-6.6717
70.1167	48.9379	-26.9334	25.1223	-66.741	10.2601	17.24	-24.5815	1.69832	-23.7795	-14.2663	0.420495	4.03345	-7.17107	15.3229	17.4326	-3.00468	10.6794	4.82371	-9.14574	10.6556	9.07285	-18.3189	-4.70602	13.6322	-0.10447	4.41154	5.83304	21.5592	-12.6976	-26.3637	-2.22725	16.2808	6.02574	-12.6841	1.6091	-9.62755	-4.09817	2.65661	9.98514	-10.6772	-2.04422	12.1284	1.38788	-5.29137	-6.02484	-3.41521	-3.14741	-21.6074	11.1671
-32.9451	73.4834	-12.1556	-20.9286	28.4182	-10.7357	2.44188	2.81987	-6.40778	-16.4504	-14.5177	-20.1345	-3.21683	-26.468	-6.27997	-4.47366	16.5925	-32.1044	-11.0217	28.9788	27.8178	-1.88443	-2.60299	-6.06212	-5.56414	-12.037	10.4483	-1.97436	1.53218	8.2515	6.71724	-24.4627	-7.59924	-15.2182	-8.14988	27.3952	21.1905	-3.45114	17.9365	8.21674	9.38489	-11.0942	20.7299	-0.0274808	8.7901	-3.26108	-4.5737	-21.2646	-15.2643	4.03487
62.8834	-71.1819	-34.7033	-53.5115	11.6807	51.8699	-97.7626	-51.1869	11.3056	-51.461	47.1873	20.8482	-25.8253	9.3331	-22.2344	41.3188	-34.1433	-9.16773	40.0498	-1.18941	34.0386	50.231	-8.43185	28.2746	-13.8779	19.7097	38.1261	-10.3638	-26.9685	-8.90352	12.1082	28.9978	-6.34458	-6.89079	5.13133	-4.91553	5.3966	-2.91203	-4.48961	8.31706	20.9952	13.4327	4.2077	-10.245	9.15431	-0.859224	1.61943	-2.27537	-2.66581	6.4026
-83.6884	-15.755	24.6887	-3.80608	-8.55292	-8.77682	-8.31915	-23.3026	-26.0522	0.188623	-18.3636	22.0794	-4.94418	-14.4746	-2.04409	-5.55831	0.120017	7.42921	15.5784	1.85546	8.12357	-0.855597	-7.25868	-2.57884	1.83209	-15.9072	-8.71248	15.4302	-3.79864	6.35642	-5.96592	10.6621	5.29253	6.68556	-11.8494	-13.4705	-6.7599	0.434029	12.5466	22.6767	13.086	-9.72811	-8.48453	-4.62042	-2.2969	-7.25951	-11.0033	2.22797	-11.0986	-5.4755
79.8219	-78.0052	-16.2014	-102.268	-41.4737	28.162	43.9735	-8.96244	12.3893	6.31504	-4.33655	-18.0981	-21.4014	-6.01111	14.657	23.092	-5.69026	31.3393	11.3881	13.0054	0.0978894	18.0107	4.08517	-23.5742	13.9811	4.14398	8.54616	1.80962	13.1587	36.8974	64.6517	-11.0029	-19.4032	9.36374	-44.4638	-7.51681	-3.01654	19.4756	-31.0411	-0.399572	-10.6774	-25.4468	-14.6866	-7.92362	8.51237	5.50163	0.0459537	3.95647	-4.493	-15.4227
40.4927	-141.488	-21.7683	68.3386	26.6497	-1.53328	32.7585	-31.287	9.5616	-13.8437	-9.02157	17.1296	-15.1986	-27.4128	7.10915	7.46872	0.835445	-9.47535	-1.55102	-2.31215	4.17455	-11.169	14.2862	-9.99425	-18.2416	17.0244	12.256	3.98431	-0.369933	-7.013	-6.19569	-2.63714	-8.87197	4.62125	0.136274	-16.9294	2.18062	11.7837	0.7004	-21.2437	-8.14019	3.90281	-8.65991	2.92465	4.84679	22.9173	-2.55356	5.01961	-8.69905	3.33335
94.6567	-62.1832	2.68668	24.585	35.9376	-4.61168	14.7718	1.66547	-1.83525	-18.8924	3.64069	-0.331899	17.9643	-19.0344	12.6372	1.99841	-22.5537	2.70346	11.6811	18.8843	11.4784	-7.73191	-6.55887	-13.0366	14.4096	-0.597457	-7.47615	-16.6081	-0.366503	3.07904	1.984	2.15869	11.0593	18.9911	10.0208	3.63057	-10.4806	7.71716	-1.64829	-1.05068	-23.7346	11.372	-8.47308	-4.86522	-8.52959	3.05469	14.959	-9.54433	-16.1948	-13.7041
-86.4131	43.5367	38.5841	-9.12293	-0.773551	11.8458	12.6186	-32.4791	23.9502	-13.9571	15.4428	-21.6558	2.96586	7.6209	10.4585	0.327183	2.30189	-20.3567	-5.10899	0.681217	-3.62824	-4.73267	2.21118	5.62361	4.51947	-8.64145	6.01566	-12.4061	-13.2908	5.15546	-14.5852	-3.20135	2.03089	-1.48528	-20.3684	-15.5167	-1.14603	12.0472	-5.27412	7.92608	-1.11233	-2.35566	-5.18081	-1.20242	7.09122	4.75971	-12.5397	5.70147	-10.3141	5.50506
-94.4067	-5.86704	14.2779	13.8944	13.782	12.69	-0.952282	-17.317	7.67909	5.43946	28.6194	-14.8191	5.17944	7.08291	19.1199	3.28423	5.70042	-2.20829	-10.2743	14.5739	6.79424	4.15702	-15.9507	-5.92222	20.8912	6.39202	5.88506	1.67485	-10.4562	1.56548	-0.440288	0.617751	-0.129639	6.15986	0.937774	6.44792	-8.55564	0.97743	5.96193	3.70498	-11.3392	4.14894	-5.57231	0.150597	-0.339061	5.84041	-4.35765	-6.92744	-1.15756	0.988374
-26.2118	56.5183	-23.5796	-7.8577	18.3376	-13.5567	23.7224	-14.4074	-1.6281	-19.3433	-6.1443	-26.9138	2.62524	4.39379	14.2321	13.2773	-8.26427	-14.1117	-4.4153	31.0224	23.6084	6.16761	-4.98609	-0.739902	8.6216	-19.0762	-10.9756	-12.9353	8.85935	-5.55015	-9.50944	-5.13123	18.1306	2.34955	-0.820775	-2.61751	2.35888	7.89783	-16.6921	-4.80736	8.56667	8.88271	8.89509	-4.22521	0.868611	-16.5546	-7.214	5.29438	-5.12946	-13.1927
50.8824	67.6573	16.6622	-17.7489	10.6039	-10.1935	-3.7118	-10.561	13.6602	-10.2955	3.08286	-9.05574	-13.5609	-25.3935	-20.1678	-11.7068	3.9751	-7.66399	-1.9306	3.65256	1.41125	-1.54766	-15.97	-7.61479	8.80533	16.5402	-4.78126	4.12817	-8.09153	2.96317	-9.97298	-0.289113	-3.60622	6.91506	-10.8436	-3.26729	13.0773	4.45911	-5.65737	-4.82625	1.86173	2.41444	-0.600397	3.91431	5.98089	-2.70641	-3.17303	1.08159	3.57347	-7.56513
-33.79	61.2165	14.6549	-8.39074	12.9212	0.500295	3.2786	-17.2007	6.48755	-5.85999	10.0457	0.0776932	-5.82116	6.9108	22.5232	7.02292	-12.8545	-15.3652	-6.69329	13.2919	-0.259038	-10.7697	-1.19804	-13.7198	-3.08645	16.7315	-0.80113	-7.1565	-8.36026	0.128997	-3.19867	0.305733	4.82437	-3.8607	11.7824	-7.04971	-7.09036	9.04947	11.1036	11.916	-5.36433	-1.88994	-5.23463	-6.87777	10.7201	12.4607	-11.2125	11.287	12.8198	-20.8442
-28.3467	-36.4711	29.7347	12.4967	13.4117	12.4651	16.5765	-23.2217	7.53422	9.92452	19.6869	0.391142	-12.8903	10.48	-3.09942	-14.3834	-1.50448	4.52615	7.44937	-1.12595	-1.69202	0.113072	-16.753	-6.2598	1.99722	5.20896	-5.52118	-0.944044	-12.5126	6.55302	-6.80324	-0.631507	8.86692	-0.874394	-3.07501	16.8339	-10.5303	-3.19976	4.02513	7.84345	1.38887	-5.79715	1.16492	12.7706	2.99164	16.4281	1.89091	2.50135	5.81399	-9.7608
11.1524	-127.009	5.68851	44.024	33.1128	23.0106	45.7399	-38.8284	48.8092	-29.063	-5.29094	-15.3009	-6.77217	-10.8643	2.76059	-3.05631	-8.69676	0.346886	4.6526	0.302282	-4.24995	-23.002	-2.3644	-4.75876	-12.3871	3.55417	-7.8199	-6.35839	-7.92295	0.933884	-1.53637	2.81126	2.615	15.6077	0.58671	-2.50999	5.74259	-6.02389	5.04653	5.15989	6.79684	13.7099	5.78974	1.004	9.71728	-2.06863	1.94346	11.3384	-20.5526	-1.30785
108.774	77.9899	-11.8279	-6.26282	-9.84817	-15.5149	-19.842	-39.1741	31.7594	17.0054	2.77709	-15.9034	-10.6573	-23.9803	-9.97344	-0.946673	2.37193	14.0924	10.7907	8.14623	10.1581	2.50113	-0.730195	-13.4103	8.89794	-6.21129	-18.6962	-1.82776	-11.9792	-7.79496	-16.6522	3.32405	1.99593	6.5466	-4.29177	-0.751495	7.23551	-1.43718	13.3743	-0.473381	-8.6897	-9.55855	11.3004	16.6136	10.9327	11.0044	-20.6583	9.49691	2.53988	-5.8473
-93.4186	35.3987	-0.238047	-13.0274	-35.1925	8.6499	17.4057	-15.8468	-9.43775	-10.0686	0.565467	12.4492	23.6864	-24.4372	4.04162	18.1233	-6.85073	5.9884	-1.38009	6.87438	7.37666	-0.931638	-7.66723	-3.0387	-13.7394	-1.8009	-9.44281	-16.199	6.63176	8.77104	10.7478	5.25417	5.97319	4.3904	-10.1292	8.02816	-1.39301	-7.45379	-7.1381	9.33937	15.1958	6.36133	-2.19222	7.56527	1.70631	-3.24884	-2.96537	12.8896	11.6306	9.25791
25.5426	-107.103	-25.0687	-45.8533	72.0674	-15.2263	29.3751	36.0767	19.5163	-6.87879	-11.6406	25.0448	-0.269461	27.2763	-12.3393	-3.13149	-6.24036	-12.5904	-12.8676	-30.329	0.433025	-12.6396	-2.28084	-5.46354	-5.01942	4.47904	12.7008	4.12034	-10.1244	26.2601	-14.8236	-8.28703	6.54358	20.4693	-11.3251	7.92685	3.09021	3.54974	1.69603	22.8773	12.3394	7.86489	-7.70002	-3.78009	5.95963	3.40098	-9.95328	25.7728	12.4779	-7.67889
8.03281	54.0234	-0.893599	-3.7327	33.7104	-3.15721	6.83566	6.58917	-6.33362	-4.88733	-1.05362	2.55434	3.20095	16.8056	15.0473	11.4773	-1.04394	-2.19485	-3.45514	-1.27386	3.88282	1.41201	9.65087	8.19086	-1.4679	2.32832	-4.82198	4.53999	15.6382	-5.51419	-0.871586	-9.57511	2.21901	-20.0445	7.84461	-10.4993	-3.52933	-4.77303	-11.9937	0.989984	12.8988	-1.20667	13.9456	3.78309	-8.67488	-9.03876	-14.0566	2.53566	-14.0737	-9.55397
67.2107	57.7968	24.8171	-9.24036	-0.76077	-9.87008	-10.9788	5.67401	-6.49833	-12.6436	-3.84492	-4.98641	0.875283	-19.1122	-18.5181	6.82931	3.10494	-1.72825	-10.1071	0.0526039	-7.61315	0.496298	-6.13772	-9.50985	-0.666148	-6.28626	-0.798765	-8.4395	11.0623	5.42102	17.9173	-18.6	1.78377	13.7462	-6.59729	4.25202	-7.41767	3.43501	1.73967	9.43461	4.15459	14.0099	-10.3061	4.16336	8.71139	0.620184	23.9487	-21.2993	-6.44148	14.3314
74.0696	-61.7751	28.6079	37.679	26.2772	-14.0273	13.9749	-0.701454	-19.9765	-10.0952	7.54548	5.38217	3.53241	7.40178	-26.7395	-12.4193	-15.9958	-1.96683	9.18612	-0.582024	10.6622	10.9082	-1.20395	10.7492	-12.8379	-21.8388	-0.751851	-4.78577	5.41221	9.24694	8.99025	-11.1401	3.87651	16.8973	19.5178	-0.873754	-10.844	-1.07777	10.2731	-4.53517	-11.5191	-24.4982	-13.497	-8.50164	0.388565	11.4233	-16.9604	-22.4848	-1.17836	-9.37193
71.5342	1.30622	-42.0672	17.6426	59.4191	-4.8256	-47.5657	-1.65985	11.8859	44.0835	3.12737	-2.49167	-15.2137	-21.2141	-4.8908	7.08726	-2.40047	18.6762	3.19132	1.7308	-13.6013	0.398508	19.3688	1.60978	24.0966	-10.0138	-3.50267	12.3413	-3.99962	-11.9116	11.0451	0.570607	-9.38503	-2.44182	6.93002	1.48348	8.86677	-8.45034	0.535547	1.91903	-4.72067	-17.8725	4.54936	7.6517	-10.3564	10.4871	0.0929885	-1.1481	-1.83365	0.953472
-5.47645	-80.8717	-2.16931	39.6755	67.9356	-17.4513	-10.1964	15.6092	-12.0134	7.16192	-12.9139	8.08252	-22.6184	2.34064	3.35594	3.03499	13.397	0.644345	-3.51722	-6.70508	29.8629	5.49498	-9.74372	-6.65019	-5.14029	-17.6119	-5.58069	-8.72903	3.30285	3.02179	0.848887	-1.34088	-1.0019	-4.71263	3.78354	-10.2704	-5.03621	-15.9522	-16.4806	-4.65516	-3.64993	10.8852	-22.8232	3.69368	6.69809	8.11625	3.61546	0.795791	2.52043	-7.89219
13.1022	69.0277	-21.393	-6.85918	31.1776	-20.9285	7.6418	16.7754	0.596323	-5.78105	4.98159	17.0039	19.7034	8.06791	31.3053	2.4385	-13.2089	-2.11313	3.17794	-20.3675	5.7893	-22.8023	11.4625	-10.2819	17.4601	8.44947	12.1804	-1.56259	-7.46217	-11.3315	6.02585	3.04215	-9.94374	-0.784617	3.39823	8.86143	-16.9194	-11.1097	-1.70452	2.83612	1.30947	-1.89145	3.60358	-12.5761	0.495904	-3.48849	0.194038	11.0035	2.24782	-5.73924
16.3688	59.8869	7.97731	-13.7157	18.1631	-16.7246	5.74143	0.691103	-5.56219	-15.0881	-11.1226	0.0609694	0.747592	11.1746	18.8571	-7.25094	-2.88215	-7.70639	2.23855	-15.1332	24.2402	-3.80809	0.0255308	-1.20931	12.1788	-5.62728	-2.28135	-3.9287	-1.62905	-6.41644	-7.11687	-4.77104	-3.19777	4.27593	2.51528	-2.189	-5.58918	-9.45256	-13.2241	-0.832192	5.22586	5.49701	-5.7905	3.22895	0.0924932	-3.92806	1.83318	1.28769	-7.61215	-2.02281
29.3193	24.1494	0.742121	10.7044	34.585	-14.0547	-7.24046	15.0321	-10.9315	13.1061	4.82722	3.12181	-7.13554	4.63206	9.23358	-11.3137	2.89493	-0.498918	8.73773	-7.99251	7.34715	-1.32069	-2.29903	1.13874	6.72589	-0.670821	-0.330161	-2.28936	4.8557	8.25105	6.03765	2.42684	-7.03654	4.61875	4.04455	2.77663	-6.36571	-0.636383	-1.29425	12.6083	-8.71882	7.36554	-12.8323	6.09755	1.32544	-4.17795	10.8447	-10.8515	-1.7421	6.83388
-1.98255	-144.487	-44.6147	-85.277	4.86497	60.357	-41.0562	9.23807	11.5034	-14.8988	38.389	32.9995	-20.6622	13.614	-1.46923	-25.5707	32.5413	9.45073	6.49539	-9.72687	23.0635	-57.2345	4.11174	6.36111	-10.8531	-3.09785	-32.172	-12.4303	13.2974	-33.1453	5.54416	-11.7391	8.87679	5.21956	-13.0864	4.69063	2.70643	10.3951	5.56553	-16.8772	4.44826	-1.59643	2.77774	13.0614	7.43895	-5.75036	-14.9277	-9.64562	-6.43258	-7.61382
-72.9672	22.0379	-56.979	10.8602	-54.855	-38.2839	-5.01087	-21.3273	3.27048	-33.66	-19.1581	24.9335	-9.52671	12.6135	16.8742	-42.2374	26.7376	-1.73586	-19.4932	-7.63238	-11.9647	14.437	6.95231	-0.101736	-2.34284	6.01368	7.86615	-22.9692	-10.2861	11.5087	16.5613	11.5454	3.87294	-7.60388	-4.43435	5.84728	-7.83997	-4.36133	2.79045	0.494243	-2.08839	-9.1099	15.4954	-7.56944	-14.8001	0.716176	6.28963	9.05931	-11.5359	-5.77036
-3.20033	55.9407	-3.8094	-23.3022	15.2932	-17.7497	7.66837	-4.90863	-6.57235	-31.4908	-15.9153	7.30572	12.2473	13.1402	10.6897	-40.6419	22.5256	-12.3238	-0.609088	-13.3561	1.20415	11.2163	5.84845	-18.6407	-3.71751	5.64832	-7.28762	-24.2228	-9.29113	-8.40485	14.1048	20.2084	2.79091	-11.0555	-13.9413	-5.73506	15.6756	-6.15711	-11.5737	-0.205346	-2.88634	11.1267	-10.578	7.08068	1.47617	-7.74189	13.2129	4.86656	5.55696	2.15154
34.4755	-45.4972	10.956	-64.4322	-37.1097	38.2254	22.9886	38.1275	14.8166	26.8845	-6.17636	1.89012	-45.5277	-1.73189	20.8537	-30.8018	-9.73929	22.6351	5.17177	-6.69215	42.2522	6.35679	12.8077	7.70642	10.4678	11.0661	10.735	-9.2375	14.7979	-1.15958	1.85375	-4.2661	-8.58971	9.68041	6.94505	0.126439	-8.06463	-3.93079	3.66336	13.2981	-0.245312	-0.175993	22.3065	22.3729	-13.8257	-17.0836	2.92982	4.7609	9.89015	46.8195
31.9695	62.7028	-8.94854	-16.4934	28.4912	-17.4819	-4.03642	-21.0023	19.1597	-5.61156	11.5768	5.48428	-8.59347	-12.2156	-24.0971	-19.1575	7.62235	-8.89181	-5.76147	-12.1923	1.23903	2.68229	-9.15722	3.11569	5.63017	3.75798	-5.33563	-2.36707	-11.1686	4.85912	-9.0076	-4.66762	-8.7999	6.84852	-3.70658	-9.76364	-1.83113	-5.00842	-10.7007	-9.48386	3.12181	3.85629	3.30133	8.29774	3.43128	5.80453	4.23912	5.13233	0.60346	-0.117169
13.652	73.6022	-31.7703	-4.49842	29.3816	7.36255	-8.58387	7.46006	-6.53554	-9.92718	1.18528	-0.663125	14.1215	2.37858	18.6603	-15.1253	-5.2366	-4.49337	19.9377	11.5357	8.49935	-8.96995	12.1574	1.04776	12.6911	-5.69708	0.820507	-16.1003	6.26624	8.27111	7.82146	5.3696	4.48662	7.23966	21.8298	-6.59689	6.175	19.2024	-3.13442	-9.29461	3.04574	9.19665	4.14817	-8.56837	1.88417	5.36451	-0.532611	4.18018	-3.89338	10.2202
27.538	47.1941	13.7302	-21.7711	1.23053	-10.1092	10.3062	-22.8599	-0.320311	-11.1358	-4.3178	-0.511929	-9.74452	-9.63239	-12.063	-7.12673	-7.47478	0.352486	-14.2618	0.600906	13.7372	4.36969	1.0608	20.2128	13.3511	-13.9877	-2.94675	-13.9548	13.6518	-0.364524	4.53822	-4.56986	0.673944	1.5067	17.6941	-7.51985	3.88222	0.183453	-10.7995	-6.62081	6.53707	-4.01269	-4.67825	13.0055	0.617217	9.7281	2.08169	1.77546	4.89272	-11.0819
-38.2031	49.066	-31.0445	14.7841	-17.0568	7.71196	23.6091	-29.0527	33.9694	-2.34826	-3.40386	6.19922	-13.4675	9.20987	14.217	-9.44044	7.36418	-5.69622	-1.58396	6.05109	-10.2241	-7.95043	11.7877	12.9104	-12.1409	-2.39576	12.9824	-0.0062029	-2.05404	0.935478	-5.26118	-11.1431	-20.9821	9.59211	9.48685	17.9365	-2.32693	-14.649	1.96639	-10.0594	11.4736	-1.76536	-9.35752	-7.92854	17.6266	8.8038	3.79689	9.27963	-3.13753	6.20989
-2.65635	53.3955	-11.1578	-6.85544	32.8681	3.4146	-3.87513	17.0674	-14.5037	-17.3931	15.1383	-1.43369	4.68685	-4.08261	-2.72755	-21.0183	15.8122	-9.00909	9.80479	9.13971	-2.55199	-9.00534	5.13276	25.6412	-6.84128	-4.06224	15.9785	-8.8996	12.4578	16.8136	1.26022	-7.97035	-7.61718	-20.2473	12.0168	-11.08	-6.88027	1.64992	-0.866332	9.96614	6.73287	-2.02783	-4.70294	15.1556	7.31802	0.582569	3.70069	2.30869	-9.25906	5.51405
35.6231	52.7118	0.778706	-0.661011	32.4264	-7.89872	-23.9522	-2.87385	-7.24368	-2.51186	-1.47472	-1.38938	-11.8592	-3.40858	-1.52052	5.62447	2.87717	8.38864	-5.3898	-16.951	-4.94168	-0.83622	7.00996	1.8708	-6.18445	-13.4934	-1.37174	-7.26887	8.20806	11.7744	-0.445181	6.82469	-9.36	-2.28698	8.47905	-3.13438	-10.0654	-3.9493	-0.154733	9.39889	2.98275	-5.98795	-15.5687	13.8204	9.95557	6.52694	-4.04432	4.54257	0.0769983	-1.5384
52.7089	-106.442	25.5672	-64.729	16.8778	-44.9138	-6.86312	-17.143	-19.651	-17.7321	-48.8871	1.51814	-9.79598	32.5684	-14.7158	25.9555	-0.0128234	-13.9655	13.1205	-2.43754	-8.45819	-1.08341	22.9555	20.4921	36.8343	12.4511	24.305	16.7115	14.4381	-7.2368	-7.10154	-13.3197	-3.03159	-1.94766	-5.35156	2.63476	5.76571	-12.2986	4.1447	-11.2814	-12.1639	11.813	7.53674	8.31556	-5.29485	40.3065	1.5039	11.9365	13.6524	-6.48058
-53.2839	33.8301	-26.5588	13.5589	-31.549	-20.9623	3.64103	-17.1826	-0.417888	-5.3503	-25.0193	27.5645	-23.9143	1.85886	14.9522	-17.7185	-1.90096	-10.5191	-6.10077	-1.32421	3.80201	-5.5006	-3.89373	17.8606	0.25346	6.95549	7.23883	8.76975	0.209235	8.6057	-8.78338	-4.13401	-10.28	2.48761	-0.424342	-4.10281	-5.07093	16.0527	3.47227	-0.0244197	2.38891	-15.539	-0.0340263	0.278887	0.557219	-1.11225	2.94118	-9.93077	-0.805929	-8.89923
-62.5892	32.3676	31.6403	-15.262	-7.35969	11.5438	30.8173	-19.089	4.98278	-0.215679	5.56903	-12.7994	4.05457	15.3631	-1.04085	8.19444	4.98819	-3.33745	-1.48639	1.58334	-4.86239	-0.838939	20.9039	10.6694	-2.48989	-7.37749	9.97353	-5.8978	11.1847	-4.85116	5.47635	-8.5084	5.18302	-6.72	0.908222	10.4131	-11.6845	-5.79302	-9.62547	-2.7498	-1.63296	4.10265	-9.41021	-2.7072	6.7948	2.44711	4.5977	2.17038	-1.36963	10.6496
70.1776	-0.643296	4.35223	19.9813	30.3006	-7.73274	-6.78311	14.4294	-1.84337	1.78405	-3.76466	8.01177	7.34003	11.222	12.1916	-24.0553	-7.2862	4.51504	19.9355	17.7151	-2.47311	2.38696	5.01212	9.21342	14.9736	8.53702	-1.42539	-0.0193174	8.71704	4.72339	-1.43068	-7.19374	4.39072	8.65592	11.6253	-5.76062	-0.359066	9.22607	-7.92758	7.29772	8.19281	5.8762	0.590892	-4.02882	-16.1087	3.87767	1.84949	-1.18762	-2.85486	-0.0288256
7.64866	43.0006	-13.5461	-12.5482	29.2528	7.37215	9.51944	29.1023	-30.4362	-18.5783	3.81143	-14.6967	26.1049	7.23029	8.69497	20.9056	4.37689	13.9398	2.66963	-24.0539	-2.55569	-1.21676	5.57192	16.79	-1.33206	-10.7684	7.10358	7.55659	18.3397	8.62696	2.63903	3.91163	6.50722	-6.39839	2.31736	5.31231	14.854	4.67383	0.0821002	-4.07178	17.9451	9.40648	1.68497	1.18582	-3.81593	-1.82835	-13.9657	13.4872	-16.4281	11.8938
112.811	59.3407	10.8547	6.40847	-5.30988	-19.8348	-7.96901	1.18077	27.4397	17.3875	-2.5326	13.9423	-7.64558	-13.6386	-28.6572	0.238674	10.4143	9.74061	-6.46627	9.44091	-5.84342	8.14935	7.15454	-8.06126	-2.3915	7.80422	-7.53718	4.80576	8.31619	4.20513	-15.2836	-10.1314	9.19477	5.88833	-1.4292	-3.37941	-30.9163	-0.673822	-19.4925	-22.0802	-1.02545	15.7626	11.1052	-36.3424	-10.9491	-6.16291	2.03297	-7.07036	-3.43275	1.50201
84.7284	-26.2239	5.48895	10.8034	27.7956	-20.5529	5.34665	-18.3892	11.8152	-4.65554	-17.708	14.2189	9.63535	26.1973	3.55454	-33.8603	7.68331	5.76015	3.06483	10.8055	-18.8223	39.8224	19.8628	-17.4437	-7.52665	8.12069	-14.8074	-3.56442	5.14525	-22.319	17.3693	15.2505	0.329399	-7.49708	4.66874	-4.18917	7.04232	-2.1209	4.23761	-3.26968	-5.16443	-2.72239	8.15852	-8.80622	-6.76466	-6.39542	-10.1151	-6.23375	-7.63461	1.54942
5.11879	-106.659	-9.84575	19.2133	5.68477	32.5121	17.2101	-17.6068	-27.7965	-16.9267	2.14986	-22.3493	9.50661	-9.99755	-15.5552	-1.79136	-3.14806	10.6335	2.96692	-20.3028	0.387215	9.37956	16.9019	6.47549	11.5424	-8.14604	-28.2616	12.6434	-4.70474	-4.41229	-1.94816	7.81332	-6.49833	0.215764	0.981643	15.8765	8.12437	-16.3071	-16.7001	5.40451	1.04639	-0.720575	-4.58039	-0.571539	3.73465	-2.46709	-0.946256	0.515732	-9.54991	-4.24561
106.83	-89.4348	26.2677	52.0248	-15.5014	31.186	21.2709	5.37927	14.3037	-7.15826	-6.19772	-12.2586	11.3607	-3.50725	-16.465	-11.3637	-19.6847	-10.6079	10.9532	-2.00908	-2.50995	-9.93399	17.8797	4.86148	3.2122	5.83128	-19.1935	-5.09026	-1.66865	16.4647	6.05728	-6.62048	3.44961	2.68495	19.7741	21.3801	13.8131	-8.42611	-11.0285	-7.94176	3.04997	10.0874	-3.34331	-6.56059	10.3356	-1.59333	-4.86935	2.60056	-6.17902	9.37439
58.3234	59.5176	19.6259	-5.64932	7.93514	-9.05044	1.82669	3.33214	-3.94625	-10.1793	8.62808	-5.43779	5.81647	-1.25499	-4.82114	2.22763	9.311	6.52782	6.95431	-13.3828	-12.3399	-2.49029	4.7966	8.40382	-4.30574	5.36509	2.42573	6.26766	3.94351	9.20893	-7.21988	-0.0882431	11.3643	1.21582	0.685162	-4.53604	-5.52072	13.2256	-1.15634	3.88141	-7.61579	7.69575	-10.327	-1.79096	2.54888	4.892	1.72237	-6.93216	-3.02204	14.2887
35.3688	-51.6364	20.6006	28.9731	44.3083	-14.6182	17.8832	17.6033	-19.9208	-9.51811	8.88867	0.772523	8.24594	2.65369	1.15522	-7.39875	7.73755	-4.00813	10.3055	1.72803	-3.53052	2.70002	-14.9171	13.9991	-3.54127	1.60619	5.21851	2.07977	5.6102	2.70351	2.89175	0.625501	2.34919	-3.80748	-2.80207	-5.60738	-0.79213	-1.10664	-11.7005	1.95634	-3.61798	2.49083	-8.0807	5.21447	-6.36928	-0.0926973	5.66008	-8.14583	3.14494	1.7039
35.1133	57.4205	20.7651	-12.8997	15.6583	-7.5052	-8.20874	12.3756	-10.0244	-21.9909	0.64544	0.963883	9.43935	-14.3799	-7.86809	8.90104	4.40684	-0.432214	-12.6475	-15.3656	-16.2956	-5.37835	-1.01733	1.41106	-0.296013	2.98587	5.33046	1.57517	-3.95785	1.70846	-4.48565	-8.69304	1.10075	2.78295	-11.9528	6.68658	2.01147	0.510637	2.48791	8.30925	4.21513	-3.86495	-5.56107	-5.13033	2.45919	7.56212	2.92269	-11.4522	1.03655	11.278
57.1634	60.6671	34.9034	-4.30131	9.42432	-21.2837	-8.01834	-4.7442	4.07283	-9.34407	-3.53806	3.84512	-10.4192	-9.37649	-7.23343	-2.02993	2.1967	-2.17615	-5.9527	-9.38416	0.667993	-2.69138	-4.06329	-5.0882	-5.64546	2.76773	-2.30623	0.462627	-6.53046	-4.92828	-11.5053	-4.95199	-4.81544	-0.923033	2.06457	-1.05603	-9.35347	-1.52736	-8.87469	5.67934	6.25674	-0.65607	-5.8474	2.09247	8.37944	0.547924	-0.885606	0.260839	-0.24452	-0.381254
-82.5184	21.9869	32.2379	-19.7933	-4.17671	21.0098	1.46361	-9.74502	-7.86297	10.6961	-5.58481	3.08991	-13.8442	17.0541	-17.6425	-1.77593	6.40365	4.93805	6.5605	-13.8286	12.4645	-8.2878	16.8021	2.18204	-5.67161	-24.3055	-1.19429	14.3744	9.97465	9.38343	10.0614	-2.68645	4.85188	-12.1517	9.88033	-3.5327	-0.95612	-1.14233	-5.37151	7.04908	-7.27216	18.9218	-5.85	-4.65896	-8.59117	1.07519	7.2187	19.4704	-21.3623	-17.2334
28.3792	-62.5323	53.099	-47.6173	22.7482	-26.5027	-15.3599	12.7521	-11.731	-43.0944	-47.236	8.05639	3.99506	34.1353	-12.1652	-21.5519	9.58966	-15.2269	-13.933	-2.20553	-26.9577	26.3059	1.9548	-19.4177	2.58991	0.351963	4.72037	-16.4011	-1.35147	-9.23899	-1.03844	8.09994	3.96359	-0.826326	-9.81905	7.547	13.8259	-2.76765	0.331801	2.46543	-22.0911	-1.65834	-2.02544	5.91132	2.38939	-2.61847	0.169805	-2.80974	-3.05831	9.72014
-27.4774	-57.5738	36.3681	7.7765	-19.3069	-21.8642	0.0286112	-10.2959	-39.2156	-5.79413	-17.9779	25.0661	-7.34487	-7.3104	6.61603	-8.02096	6.76087	7.75262	3.97818	-10.1325	2.61562	5.04015	-4.59972	-1.7053	9.34836	-19.6238	-7.24979	15.6541	6.97266	-7.58999	-7.29735	1.45448	-6.75852	0.968865	0.946221	-20.5509	-0.427972	10.8945	3.15175	4.50373	30.277	0.629425	-16.4144	-20.0551	13.9158	-13.9172	2.1101	1.85569	0.0711936	2.28532
69.544	73.7889	-10.0406	-11.3227	3.95849	-17.0479	7.71183	7.73259	7.1022	11.0888	13.5779	3.98212	6.7614	-15.6325	-8.35641	-10.047	7.66376	10.2594	9.40922	-5.19754	-5.3886	-7.56615	10.8544	1.0895	9.21466	7.01876	5.75686	-2.54054	6.30927	-1.41579	3.67643	1.10346	-6.48624	1.62095	6.03315	-6.55162	-6.34094	12.291	5.78011	-5.40552	-5.49034	1.39842	-4.5209	-6.09683	11.2042	3.29547	6.26448	-5.191	7.43806	17.4252
-83.0701	37.9285	16.4571	-4.12198	-31.9434	-19.6857	-6.30339	-16.3203	-26.6461	-12.427	0.0828064	33.4565	14.2508	-19.6598	1.90429	-7.72719	-17.0136	-2.32747	-6.57844	1.54474	6.85628	-4.25734	6.41385	0.94986	10.6593	1.90126	-0.0518318	3.87055	-3.86334	-5.30893	-3.091	0.28285	2.84623	6.38837	2.79777	-0.260616	-3.96067	-0.314656	-6.7828	0.0760775	0.0108704	-14.7904	-8.58929	0.553314	-4.29776	-1.74592	-8.42357	-2.06122	2.6413	6.40183
28.2476	-32.1755	-51.901	70.4502	-12.3733	10.5697	25.0488	-14.1921	35.3298	-4.7838	-12.1682	5.118	-16.0411	18.592	2.62063	-10.0767	10.3192	-7.84206	5.0483	-6.06525	-14.7754	4.59802	-15.5525	21.0699	-5.77372	-14.0088	14.0858	23.8568	4.42728	-4.6674	1.38502	-5.035	-15.3488	9.68113	-6.76993	1.16906	-1.59299	-6.96041	1.43739	3.92024	5.42602	-5.9335	-8.78929	-1.10488	-5.6355	-4.93509	4.60674	-5.79814	-4.7151	-3.203
90.2935	44.0778	7.12551	-19.832	-6.17344	-28.9283	-8.60683	-37.0969	23.571	-4.43487	-8.41981	2.17879	-0.661925	12.8099	-5.12392	-25.4225	18.653	1.16911	-18.3047	-1.2482	-9.19467	32.7294	16.443	-12.8003	-14.3075	-3.92348	-18.5424	-15.9242	4.32178	-13.4017	9.63543	20.6572	-1.42533	-2.36155	0.841424	-2.11508	-2.18912	-7.85007	9.74013	17.8656	-15.0466	6.62053	-1.24779	-5.41345	2.75591	1.26052	-11.296	0.577356	6.10736	-1.24579
68.407	62.6124	-9.40591	-1.31804	26.8666	-12.6715	-13.8641	-0.127833	8.68673	14.7438	14.1608	0.800551	1.11992	-11.219	-6.75116	-9.10918	3.86978	11.0474	7.16867	-4.12648	-5.93167	-4.695	11.8728	-0.626212	6.64487	6.10094	-5.50578	-5.16395	-0.580952	9.26225	2.45809	1.74262	-0.367459	2.09909	10.2199	0.197797	-15.715	8.05182	0.453301	11.9834	-5.7831	4.26483	-4.80842	-6.02415	5.86989	0.735128	4.87863	5.18745	-3.27285	13.0215
-29.3475	23.2136	65.6631	-37.43	-16.9898	27.2218	20.0941	20.5181	17.61	27.0959	-28.0817	-0.127634	-38.8129	-6.16164	-0.481371	-17.6807	-3.62644	9.34781	27.7118	-16.3846	11.5014	-10.0085	17.9633	-10.1057	-19.1692	-14.6285	21.5011	5.22877	-18.6766	-15.2174	-8.56437	-3.59683	12.6362	-24.8814	5.97196	10.0977	-2.03365	-16.6122	-16.3373	7.12394	-0.581965	-6.50263	-2.63084	-13.5928	-9.55259	-1.26207	-2.61093	-19.2909	1.5969	2.41044
-124.58	-25.1017	-5.8148	-0.467579	-9.68656	-23.55	-6.94696	-17.144	-7.71927	-1.48905	2.8256	44.0784	36.147	-7.69026	2.82854	-12.632	9.31757	5.27256	-11.7086	-4.72295	1.2329	22.2852	5.08986	12.1494	14.1432	14.4086	-2.18459	15.2256	1.29116	15.9004	11.5303	-20.9515	16.7535	17.5382	18.5154	2.50132	2.05162	8.62976	-17.0981	13.0854	10.401	-1.84762	17.1579	1.78282	8.72164	6.61259	-25.8443	-21.1143	19.3587	-0.964718
48.1719	4.19879	15.6184	21.514	48.348	-18.4623	21.0549	8.98365	13.6881	4.11768	14.0536	1.65379	11.3501	19.7408	22.9911	-1.8279	-3.22401	-2.15333	8.16957	-1.79068	-14.8295	3.51798	2.20009	8.2711	-1.93017	22.9261	-0.590754	2.07418	6.21786	1.53645	-0.443778	-6.60235	-3.94126	-9.33737	0.499046	-7.9516	-11.8368	-1.42453	-20.0174	4.9213	20.7351	-2.48069	8.69322	9.00184	-8.39626	-3.54587	-10.5784	1.82037	-10.1163	-3.79869
47.7969	78.2079	-53.1775	7.03315	-8.87114	-19.8605	18.622	-4.60805	3.58583	-1.68602	-0.629948	14.1393	15.7596	5.17753	17.6984	4.72744	0.554931	-0.77644	9.88195	-16.5445	8.42177	-8.44119	1.07133	0.756939	-1.94582	-0.30841	6.28567	7.99733	-1.55422	-16.9731	-3.42122	0.372648	-12.8559	-3.66253	-8.34726	4.57935	-1.69433	-11.6815	-3.80936	3.50079	-7.17657	-11.8569	0.795683	3.99655	8.36994	-6.91793	6.01792	-6.13159	9.90357	-4.1957
-56.4101	-117.04	-55.4406	39.6311	20.4958	5.94742	-53.8973	-4.01048	-6.61193	15.1303	-16.9757	16.2206	-31.995	-7.76787	31.5958	16.4437	44.1688	33.502	-31.1168	-12.4772	-15.9964	11.587	13.7166	-5.64817	14.1403	-11.6582	4.20844	4.3285	-3.49535	1.94948	-6.8592	-11.9466	10.0376	11.0915	15.5995	8.02516	18.093	12.0189	-13.3432	-1.3822	20.1396	18.1662	-0.183686	-3.18226	14.145	-2.83025	0.810453	5.41725	18.4095	2.21627
-55.7459	-2.32793	-10.5913	8.46284	0.842027	26.6753	10.6865	11.7736	-21.2044	14.9148	29.4823	-10.7556	-4.54856	1.29861	1.42628	-4.78889	16.7363	-0.310464	5.91694	6.47195	-1.08912	13.978	10.5347	3.46036	-2.01827	-4.76913	5.15992	0.255007	-2.7605	-6.75942	-18.8637	1.38343	-7.63594	2.44741	-17.5717	17.7139	-4.41359	-7.39862	-6.89306	2.84757	-7.54983	7.28163	-15.709	-4.43425	-6.10242	2.85965	-22.3997	-8.5421	12.4514	-1.92813
56.3185	56.0534	-44.7867	0.299914	27.4716	3.34636	-5.55754	2.70053	-0.611101	10.8811	8.26637	1.39516	16.142	0.414819	24.3071	14.1117	-5.52931	15.7854	13.1097	-10.594	-8.91561	-3.91265	7.93432	3.1996	5.00239	-7.38276	-4.06602	-1.45977	1.09787	-8.87599	4.80908	13.5904	5.45517	5.36397	3.6697	-2.93728	10.8696	8.75662	2.47348	4.21961	-2.79035	-5.36225	1.44335	-5.33399	2.90693	0.640682	-9.99676	4.40919	3.53209	1.95127
94.2172	48.9518	6.69597	-6.26736	10.9138	-20.5006	8.10133	-10.2189	12.9137	0.399348	4.2601	0.951652	2.76804	-12.5832	-17.7479	9.05265	0.109299	11.9193	-4.037	-6.5465	-8.73808	7.22631	6.9169	0.163998	-5.99774	-4.14583	-13.9025	9.17342	2.69025	-7.18886	-4.32845	-4.47025	5.2397	10.1219	2.18546	-0.77417	0.280414	5.88055	6.67359	9.66188	-3.67229	2.27311	-2.98002	-1.33159	1.25652	1.04447	-11.5307	-0.527836	4.42543	6.39437
57.5345	50.1649	7.91221	-11.3165	12.3	-15.2744	15.1714	-12.5035	-0.756705	-1.50588	6.00289	-8.58471	2.92426	-1.1221	-15.9108	3.97541	3.27498	6.01955	4.61551	-8.5941	-5.9178	2.86024	-0.741965	13.707	-9.46683	-2.26013	-6.72956	9.5493	-1.22601	-1.59597	-0.479529	0.0718349	4.30375	-1.79664	-0.773777	3.70416	7.51885	-5.81575	-5.10073	5.08556	-2.76446	-2.32976	-10.0234	7.91227	9.00432	4.59582	-6.82076	-6.3624	-2.21423	7.31662
68.5258	58.925	-14.2545	-21.5447	10.5163	-25.1041	8.70989	-17.9116	20.8739	7.75208	13.8707	-8.6533	-2.93055	-23.1537	-22.1252	2.52287	8.10756	8.28745	-3.54078	-2.22035	-2.0728	1.51852	-2.72848	6.95094	4.11521	0.656473	-6.9084	10.127	-2.95955	-7.23515	-2.71118	-1.51012	-12.8262	5.67959	7.56294	17.2191	-24.3724	-9.08495	-17.9267	15.4327	-5.72257	22.1321	14.8998	-9.82855	6.41305	-28.9968	9.59322	11.3642	17.1401	-19.7786
10.4686	61.2482	-26.5696	-21.4563	28.1848	-5.86005	12.149	18.549	-10.0011	-14.0853	9.17494	-6.62148	16.766	-17.7557	-20.4429	-11.6405	11.5352	-5.12674	-3.44639	-11.0377	2.70432	-8.55914	-21.8153	16.5849	-0.0975182	7.94937	4.16669	4.98558	-8.55109	10.9768	5.01549	2.40266	8.95092	7.17403	-12.9209	7.51022	13.4752	8.78036	4.38722	-5.81178	0.894349	3.01695	5.84777	-0.364478	-18.0244	2.5223	19.9166	2.84898	6.93667	6.6152
-40.0557	-139.027	-61.5367	51.4621	6.68791	-27.5599	28.8378	-11.6066	-11.0541	-10.4677	11.0223	13.8444	-0.94691	-20.9265	-1.35341	-16.0296	4.36685	8.03114	-15.1137	-10.3701	3.52857	-3.77085	-12.9284	0.494117	-6.81133	4.18762	11.8152	-9.14627	-17.7736	-2.75106	6.03711	-0.412859	3.93823	2.85598	7.08856	0.911171	5.31173	0.900398	6.34981	-18.2012	-5.88378	-8.7064	7.06705	-1.24549	-5.91659	10.2159	3.78142	6.6299	0.378771	1.43882
-47.4794	42.843	14.8481	9.56869	-8.86996	30.6777	-11.2008	-16.1748	-9.50219	-4.34378	0.717296	-5.88578	-6.71152	16.7231	-9.79575	-18.1575	-12.9574	-13.7007	4.91624	0.851739	-4.95284	-7.58366	5.09468	-1.15383	17.1226	5.46306	-9.00863	3.8855	-16.4008	2.99847	-8.06542	8.62535	-5.2056	-1.82935	-8.26862	2.71422	5.35349	-0.0558155	-7.38555	-19.4547	8.4412	-5.28264	2.37636	6.69463	-12.4774	1.89882	9.07378	10.5979	-1.44697	-2.38549
69.5484	69.1661	-10.6549	-2.61859	-6.03074	-5.59756	9.48156	-1.82208	-9.40633	9.271	0.128461	-12.6775	8.56054	3.70917	10.845	-6.03897	-2.25055	14.2986	11.9356	-5.62064	7.20825	-4.66096	2.33523	18.1486	-0.511202	3.9721	-1.66816	-15.0931	-0.643381	5.71049	3.14143	7.30992	0.122103	0.614142	2.89828	-6.00134	3.67166	4.34583	6.95079	-9.61739	-3.83457	0.513286	8.22482	12.9038	-4.78778	8.82175	0.68986	7.78012	3.84948	1.63581
48.8524	7.38716	-27.1619	13.4223	47.1783	-9.56561	17.147	12.1794	0.124126	15.7552	-1.70344	-0.556934	11.4188	4.03776	-0.411094	-2.09927	-16.6204	2.62345	0.0986453	13.5182	3.34213	7.91766	-8.32179	6.32534	-6.33138	-1.13135	-10.1893	1.07373	-4.307	-4.30497	6.5267	-4.52513	1.96613	1.0385	-0.318347	4.65588	13.5421	2.34405	9.93166	-0.372923	5.01778	-12.623	15.1265	3.84597	-6.91532	9.53617	-1.82349	-3.31518	-0.912673	1.84013
-4.69872	-16.5825	-16.159	-4.9361	62.558	-2.34184	6.29431	40.0764	3.52053	-1.75816	-32.9772	-7.58806	4.53825	23.3308	-8.79536	18.4105	-3.00786	0.53123	-4.62565	-4.27989	8.96755	12.5901	-8.00579	-5.3725	-30.4138	-12.6604	4.55608	2.29079	-4.86461	13.9361	-4.92841	7.73073	-1.04207	-4.91136	0.83479	15.9596	-41.0267	-1.25672	14.3953	-33.5587	16.7321	-6.31858	25.5124	-19.339	7.57104	4.8841	0.532027	-1.83981	1.04258	-3.98662
23.0443	44.9843	-3.94921	-16.6613	24.0354	-11.2335	15.426	-15.5278	4.05837	-10.7692	1.98839	-27.5177	6.3146	-10.0894	-0.508504	5.71335	9.96368	6.67479	-9.90717	-18.6011	-4.35423	6.15379	-4.72616	18.0783	-1.67393	-6.79597	-1.77316	6.65999	-0.940547	-3.05342	0.176189	6.75613	-3.92014	-9.38603	-11.5405	1.63786	-3.34777	0.855956	5.69521	-0.850441	9.9628	-9.14088	-1.21911	0.323053	-1.27686	1.10527	0.944529	-0.650793	2.18781	2.65289
32.2459	6.11899	-34.6246	20.0437	50.8989	-5.93416	0.533487	4.03659	-12.1267	22.6288	12.5305	-19.1038	11.3552	-2.36479	9.56167	-14.0177	10.9176	5.6108	27.1666	1.41355	-5.03945	1.56871	-13.1212	21.777	-6.49496	-1.39067	-3.44205	0.63811	-7.83044	7.50722	8.29074	10.1982	-1.04539	-7.55098	-11.1227	-3.45219	1.4803	7.83905	9.06626	0.360322	1.36941	-8.18348	2.04212	5.47159	-5.19016	2.49615	6.36162	-7.79104	9.56187	1.2467
40.2177	69.3098	2.29278	-11.2644	27.0798	-6.31197	-25.1897	2.75908	4.3888	3.50565	-5.12223	-17.3832	-14.278	-18.6812	-14.8273	-1.12733	15.8058	-0.556171	-6.77718	-4.10923	-4.31657	2.0012	-4.35509	1.30595	-4.33435	-1.61655	-3.96499	6.43439	-6.03989	1.90431	-1.24213	2.91451	-2.17417	-5.1322	-5.12945	1.95786	4.90877	11.1888	3.31854	2.2507	-0.146645	4.75993	0.16537	-5.60179	-7.2086	0.443648	6.45259	-3.52328	7.13119	1.2569
-39.2676	18.7361	30.6299	-10.6032	-15.3451	14.0514	13.9245	-20.8188	-18.3329	-3.02315	12.0677	-2.49604	1.42032	13.6987	-10.3879	-8.41105	-11.879	4.63949	-0.706713	-3.3199	-7.89581	-6.65078	-1.82532	1.77099	10.1635	-15.6456	-3.21704	17.1944	-2.79266	-3.71286	7.84489	7.49371	2.76339	-2.57323	6.87274	-2.38771	-9.38885	2.73981	16.2126	-4.55971	-3.79361	-10.862	-5.45403	-19.1162	-3.49711	-4.15211	10.9137	17.2674	1.16078	10.546
-28.8602	-136.273	-82.8551	-99.2333	17.1246	7.14846	-85.1669	-73.2016	4.60564	37.7264	-21.0357	-64.1546	69.1927	-7.66026	17.2901	-54.743	-54.8021	10.4852	-28.3551	-13.1283	-2.29003	-13.4062	-13.2548	-17.8456	-32.7032	3.32918	28.0063	22.3637	25.2896	4.58863	-11.2587	-11.482	2.22905	-6.85994	1.23083	-3.91733	-1.02725	-6.18906	-11.4803	-4.85023	-2.32105	0.630619	-8.22441	-2.49897	1.47587	-5.40593	1.79791	-5.2472	0.0349516	2.1771
-4.76716	12.5814	-9.86933	22.499	38.6699	-20.2893	2.78698	15.2398	-20.3674	9.00414	-6.08339	10.9325	-3.79555	13.3175	6.28227	2.846	-9.05631	-7.811	-4.38662	7.08001	21.404	1.30596	-16.3568	-6.15783	-5.31396	-12.6053	-1.09798	9.42739	2.66556	-9.44772	14.7379	1.63263	-17.0184	-5.14422	10.6651	6.55033	2.71008	-11.1127	4.4157	4.79809	-8.61139	-8.33689	-7.9799	15.0432	5.4609	-6.27422	8.74109	-11.5709	1.56444	-6.93611
26.3596	-21.7879	-10.1111	33.1612	59.6711	-10.8704	8.03043	23.9683	-6.32353	7.63977	9.50578	-3.63696	14.5831	-0.83876	19.064	2.48159	-6.11957	-1.43819	-4.17472	-4.19682	5.94769	-2.97057	-16.9026	1.91601	-3.46129	-1.27184	-2.30474	-2.60608	-10.9885	-11.7824	3.36672	10.5814	-2.04924	3.1468	-4.14973	3.13397	10.7219	-2.46584	-0.377577	6.05021	0.771153	-2.62869	-6.67775	-8.63184	-5.84054	2.02516	3.32009	-4.77851	7.10255	0.745253
-14.7233	57.2493	25.2848	-16.665	10.6038	-1.09224	3.75411	-10.0739	5.80237	-12.4925	-5.49464	-10.0554	-13.6316	-13.9917	-16.6237	6.99914	-3.03376	-10.5116	-29.8234	25.7697	-0.233747	-2.21858	-0.061631	-5.98386	1.0626	1.47713	0.494385	1.00076	9.07523	-15.6613	7.30895	3.69562	1.76336	-4.89517	25.0361	-3.4265	-0.630721	11.526	3.53295	-2.13553	12.2247	0.295274	4.44734	-0.385462	-13.5643	-7.76074	13.2173	9.75834	11.2088	-2.64805
144.605	-70.5427	63.8023	74.7087	-36.83	12.2048	-47.9801	16.8568	15.4973	17.2203	5.54158	-6.07176	3.19108	13.4915	0.0243292	5.85326	1.10194	-1.67407	-18.1169	1.7843	-3.36652	-8.80451	-4.23807	11.6398	-9.31309	10.9129	-9.84276	-9.10529	-1.27127	34.3371	5.3133	10.3787	20.4277	-8.04896	13.4004	14.5122	5.31301	-13.9856	-7.78789	3.76043	6.23219	-25.9909	-2.71449	11.7956	-5.12856	0.424251	-0.0346098	23.511	9.92352	-3.31644
-112.803	26.1803	11.8834	-12.5167	-20.7669	-5.20998	0.270864	-15.1705	-8.46965	10.355	-14.8933	19.205	14.0135	-0.460484	-2.02959	9.42797	-9.66634	0.749016	-3.71854	1.76274	3.05496	-4.47329	-5.61568	2.13066	-6.41051	4.40872	-17.0108	12.5343	-13.0042	3.32303	6.29359	10.4375	3.76425	3.41552	-8.20159	-10.324	4.05998	17.0257	0.611859	2.67903	1.01646	8.57304	7.20785	-2.50088	-2.84376	1.07797	6.03943	-7.07021	10.8325	-13.6705
-72.0193	-37.7335	37.5482	31.7974	21.5705	14.1466	-10.3777	3.21471	-2.66938	14.3012	18.5404	-8.93793	1.31157	4.9684	8.26293	0.231565	2.41665	5.98882	-21.3492	13.1828	-10.8843	3.85703	-16.4041	7.71811	11.2063	-3.15505	-0.763202	-7.23148	-2.52734	-10.179	3.11517	3.49361	-2.75236	-2.5441	-5.98572	-16.771	5.46534	0.51913	-4.28522	-0.658636	-0.307606	-0.0969911	-14.8537	-10.3804	-1.63469	8.61833	6.93445	9.48536	6.35059	6.57931
85.9366	22.0294	-12.9809	26.1883	3.02709	-28.6825	5.8178	2.26884	-2.88182	25.7602	3.37889	5.35703	5.03222	11.4115	11.4882	-1.61818	-6.14597	12.4288	7.59631	9.68326	4.35403	-2.09485	-19.9553	7.76028	-7.37658	9.72566	-9.21755	-1.19166	1.12227	-19.7376	-9.37688	10.2464	-14.7832	7.37725	-16.2934	-6.24284	-16.1855	-3.22809	-14.2935	-3.68551	1.01587	-1.96112	11.9577	11.912	-6.96391	10.9646	15.0251	8.9459	11.0166	-12.5022
74.9042	-59.6141	112.196	28.1619	-22.7216	-15.8014	-12.5674	-4.56611	-13.3294	10.7344	-3.97834	-9.11057	-5.74128	2.14514	7.06313	-8.12595	1.94456	3.20916	-1.82784	-5.49339	-4.08232	-0.265164	-13.515	10.1393	-19.6712	-1.06149	1.63494	3.10727	-7.86527	-10.3893	3.90434	-5.55506	0.0781911	5.02302	-2.81491	-10.6968	0.490689	3.50202	12.374	-0.817297	26.5435	-12.8866	-4.68997	-14.5473	-20.1714	-1.52253	5.59241	0.411315	-14.5532	8.98516
-83.0407	43.3001	-38.9233	11.0078	-15.6854	4.49476	-15.6854	-28.9223	15.797	3.30494	-11.9636	6.94812	-8.92349	-2.32992	25.8823	-3.02205	15.9494	-2.11592	-12.2799	6.12407	4.25901	2.30853	-1.3985	26.673	-6.64037	-0.569587	11.2801	-9.46991	-14.8737	29.6696	3.20752	-4.88639	-12.9892	13.0503	1.01673	14.6488	-3.81548	4.30078	10.7062	-5.26736	-7.4075	-1.66299	18.221	-12.2442	-16.6464	7.23631	-1.74367	-4.45074	-1.61486	-3.24263
-16.1282	11.7547	-14.989	8.78919	-17.4766	46.1491	-23.2806	3.57379	-22.1067	-2.1013	-11.6489	-30.2539	-0.712596	4.48072	6.69409	-10.2994	-15.9808	-1.49285	-3.01007	-12.102	17.0068	1.93824	17.3933	5.74805	39.217	-5.52677	-29.8538	4.21894	-16.7372	8.77955	-0.648499	13.8047	-24.4415	2.40173	1.24335	27.1005	3.71908	0.711573	9.48791	-20.6194	3.27993	-6.80093	-4.29009	-10.4394	-2.70574	-11.737	3.48457	-9.57028	8.67079	4.63839
192.42	-75.8201	-46.7053	74.9383	-43.168	-1.47454	9.59433	5.80663	82.1672	23.409	9.2551	50.9221	58.0602	14.0952	-42.7192	-4.05876	-9.60968	-11.0076	-15.0776	19.0631	36.0569	-0.186215	22.6247	-15.6849	27.2736	-33.306	22.8016	4.12494	14.9868	3.00798	-9.01986	19.3727	5.14418	-27.5193	-19.452	9.24994	4.23624	25.5804	10.3928	2.83281	18.656	4.53229	-13.6752	7.42806	-14.3525	2.59834	4.95608	0.725303	5.01603	-1.33444
5.41528	15.8566	-13.9998	-4.23324	-34.2754	1.36788	23.6383	-20.0277	-29.8268	-3.04788	9.45564	-13.1223	5.33468	8.74943	8.52024	9.57762	-2.98212	16.9139	-4.15548	-20.6253	4.07627	24.6724	-2.1156	11.6811	19.3627	-14.6251	-5.82639	1.29093	2.16842	1.07813	-18.9821	0.196298	-3.83301	0.73333	-7.15425	8.54269	-3.20755	7.33462	4.03197	-17.5567	-6.18225	-2.106	1.09971	-2.92992	1.41119	0.339783	2.83154	-5.26898	-4.16296	1.21711
47.5777	20.0789	103.639	-3.26209	-51.4634	-1.8378	-30.3871	-5.01311	-30.0075	2.64143	-4.59623	-12.2744	-9.06215	12.6869	-1.10352	-13.808	0.498449	5.60598	11.5222	-13.5279	9.41153	-4.13921	0.33887	-7.81078	-9.3516	-6.59197	2.25634	-2.24745	-13.5888	0.755793	-2.72795	-11.1074	-5.62654	18.6929	12.0487	5.26701	-10.0704	13.3246	6.59162	-1.63643	-6.92165	4.77829	-4.69812	4.45324	-14.9201	12.1053	-12.7657	-5.40127	-16.659	-14.4809
-105.293	9.04178	0.940158	-19.77	-13.581	1.75543	18.947	-25.3588	-5.83441	9.6199	4.73004	10.6103	20.7186	9.64152	-14.7285	7.56734	12.7405	10.2267	2.95571	-10.481	9.96959	3.90081	-6.20691	10.6263	-20.4909	-12.5703	-12.4242	19.7618	3.39751	10.64	23.412	4.54453	7.41804	3.67945	7.8259	15.478	-2.16149	-2.92683	11.5351	10.9597	-10.357	24.017	4.63491	10.0873	-8.0878	6.4423	4.18544	9.71411	-7.19075	-10.6608
42.6464	44.1149	75.4818	-6.47715	-52.1668	5.45617	-5.05026	-8.42187	-27.9443	-3.29917	1.68901	-5.20028	5.30974	-5.78363	9.42052	7.24128	-12.4724	15.3692	-2.25643	-6.20072	-0.218286	-9.39684	-7.48328	8.34814	-14.7653	-4.23287	-0.687876	-9.18762	9.48389	-20.4301	-1.72064	7.50729	3.19553	9.37948	-5.22103	-10.6396	16.1794	2.21258	3.18903	4.1358	-2.71614	-1.14981	4.69065	6.93668	-15.5979	2.60403	-3.72244	17.4719	10.8527	-5.01075
170.976	-21.7852	146.747	32.5145	-107.389	-35.6236	-27.8933	32.9137	0.74179	24.3294	3.39472	-12.2174	46.4108	9.93325	18.3234	0.427338	26.5051	2.93639	-3.40282	-6.91871	26.1168	0.648366	-13.375	-7.8933	-7.43725	-5.77913	22.0154	-2.03814	-16.0622	-13.8977	21.3209	-11.88	-25.2501	13.2236	-2.03096	3.10685	15.0122	4.51658	-0.346653	-22.2076	6.81995	25.7102	17.2889	-10.2497	23.7064	8.24038	-14.4714	0.403184	-2.99737	-3.90467
-13.3468	32.9911	39.3723	-24.1961	-9.15634	7.14199	42.1357	-26.7412	10.9387	-5.5473	28.0478	-24.7508	10.0085	0.344479	-20.6386	5.23914	-2.70833	1.20249	-21.5005	-6.76851	-14.0255	3.31536	5.44032	20.6246	-1.39363	-3.00078	11.0422	3.30394	4.87385	-12.7377	6.39551	-1.74221	9.07515	-1.37089	-3.2989	3.22282	-2.23429	3.76418	11.6712	6.67623	-3.62606	1.74435	4.77724	7.84717	-1.59032	6.29157	0.116571	11.8037	-2.98068	5.96167
68.5185	-17.6111	8.30325	-62.3301	-18.8871	4.93761	49.8134	50.222	6.0655	13.7047	-29.316	-11.7929	-22.5586	-6.21369	2.37381	-13.7806	-16.757	19.8381	-9.7579	14.2721	12.1695	13.5663	-20.3139	1.87515	-10.8439	21.7763	-7.84721	12.7163	-9.02431	7.91814	-5.99824	2.33419	-1.9407	-3.68442	7.31537	-2.38211	6.17107	4.28412	20.6197	6.27427	3.97186	14.4691	-3.72549	-6.33216	-0.454527	8.80933	-0.25742	11.4597	18.7167	3.61721
-41.3737	-36.7447	19.154	-10.3144	37.1998	-12.3387	-32.2148	0.311602	-5.58024	13.2744	-38.1958	-22.973	-23.1874	22.5895	1.25265	3.46769	-9.10409	-4.97929	-8.07474	31.3623	9.42059	3.32061	-18.266	12.8884	9.5698	-12.7277	-6.05689	-8.51456	4.4872	-0.708811	-15.9249	3.3474	2.51729	-2.5994	-2.1631	-15.5559	-11.3852	-1.86541	-10.6841	-7.17223	-5.01185	1.66764	-4.52336	-1.05637	-4.17817	0.163241	7.62598	2.71263	6.42065	3.4376
129.381	-75.6625	-38.2852	-106.54	-46.9655	8.92	38.3032	34.8292	-6.71088	-7.6318	-3.14213	-6.55931	24.6359	-23.8551	31.6984	-1.27088	15.5905	28.6302	-5.0623	44.9087	-15.3892	11.3182	24.8424	2.21142	0.571051	-27.1465	8.93019	18.1433	-61.7214	16.392	-18.6365	3.18378	5.52125	-19.6904	18.7347	-29.4412	1.91459	-16.8685	9.7907	-2.9323	5.34904	11.4118	-5.12976	26.0791	6.14199	-3.93093	1.79019	-4.67233	-8.76672	-12.4584
106.28	-101.497	-39.559	-103.079	-35.6999	20.2857	-42.9443	22.2853	-7.88708	-38.9771	28.0065	25.4475	8.58046	24.7295	5.23226	6.14823	25.767	10.7844	-23.6534	47.4687	-2.93323	-24.7089	0.105331	26.6301	-13.6692	11.5354	-35.6143	14.247	6.61758	-22.8153	5.06343	-13.9277	-0.297282	-4.72404	-9.38174	15.5759	-17.7264	4.03552	3.9514	0.297095	-4.28806	-4.34127	-9.01766	-14.1895	-4.68878	8.89086	13.4012	4.6585	-4.67813	-0.819829
-82.792	50.6759	6.81909	-0.913972	-24.092	21.3701	6.75807	-17.4057	-1.0564	-4.09612	-8.78023	-3.94403	9.50975	-1.54974	2.34412	6.08597	-8.16726	-12.1037	-5.96578	8.84321	-8.05149	-10.0864	0.511202	1.21308	-9.51057	8.5753	-16.1005	-2.4713	-13.9951	12.1529	-3.97751	16.0249	-1.36821	-0.781705	1.73981	14.9873	-2.54613	8.60255	-2.67585	-4.96912	2.59341	13.9562	10.7352	9.67393	3.27171	-3.35098	3.88919	-5.22366	3.50035	-3.53736
[truncated: 113 more columns]

## Sheet: Fig1b
LD1	LD2	Cohort
4.23024	-2.36741	TSC
4.19594	-2.19984	TSC
2.48168	0.282191	FCD IIa
3.1418	-0.344364	FCD IIa
1.64786	5.55564	Cortex
2.42526	2.38096	Cortex
2.43436	-1.28065	TSC
1.29552	0.329049	FCD IIa
2.53199	-1.05326	TSC
3.68231	-2.60623	TSC
2.3807	4.41872	Cortex
2.55416	-0.986984	FCD IIa
2.38391	-0.0514716	TSC
5.26566	-1.41535	TSC
1.77378	-2.20104	TSC
3.33204	0.497164	FCD IIa
1.57323	1.0527	FCD IIb
2.72068	-1.6057	FCD IIb
2.29066	2.18557	Cortex
-4.85234	-0.362206	TLE-HS
-4.24052	-0.0223983	TLE-HS
-4.40889	-0.649608	TLE-HS
-1.6748	2.31368	Hippocampus
3.02857	0.380546	FCD IIa
1.91101	-0.0622045	FCD IIb
2.03692	-0.840352	FCD IIb
2.85094	-2.59781	TSC
1.77756	1.8476	Cortex
2.73287	2.16506	Cortex
3.46996	-1.2979	TSC
3.58498	-2.31424	TSC
2.67837	0.886655	Cortex
2.05872	-0.180576	TSC
-3.5564	-0.896635	TLE-HS
1.86593	-0.658688	FCD IIa
2.77835	2.13701	Cortex
1.85888	0.374475	Cortex
-1.80653	-0.841085	TLE-HS
3.31048	-1.13239	FCD IIb
-3.2058	-0.804044	TLE-HS
-2.47217	2.79106	Hippocampus
1.76269	-0.471528	FCD IIb
1.9764	5.51986	Cortex
2.70517	0.16388	FCD IIb
-3.18336	-1.04317	TLE-HS
-3.19211	-1.10163	TLE-HS
3.01174	-1.13242	TSC
-3.06966	-0.664426	TLE-HS
2.7853	-0.196048	FCD IIb
-0.155796	2.59847	Hippocampus
1.31158	0.206158	FCD IIb
-1.58464	-0.530882	TLE-HS
-2.25061	-1.59145	TLE-HS
-2.12942	-0.155487	TLE-HS
-3.52569	-0.982975	TLE-HS
3.99498	-0.435388	FCD IIb
2.35	-1.13139	FCD IIb
1.78353	-0.343784	FCD IIa
-4.36984	-0.792193	TLE-HS
3.34551	-0.633843	FCD IIa
2.08035	-0.697864	FCD IIa
1.8708	-2.09142	FCD IIb
3.38334	2.59724	Cortex
2.79255	-2.13243	TSC
-3.57681	-0.0316184	TLE-HS
0.204075	2.96857	Hippocampus
2.62685	0.177512	FCD IIb
1.23968	5.05472	Hippocampus
2.82517	-1.49975	TSC
-2.6743	-0.465859	TLE-HS
1.25392	-0.454535	TLE-HS
1.86433	-0.484687	FCD IIb
-2.36038	-0.447086	TLE-HS
-3.64049	-0.292657	TLE-HS
-1.55948	-0.755393	TLE-HS
1.56164	-0.467169	FCD IIb
2.42565	-0.74573	FCD IIb
-3.25329	-0.784648	TLE-HS
3.11971	0.297609	FCD IIb
-3.9205	3.76007	Hippocampus
-3.44985	-0.652913	TLE-HS
-3.13388	-0.453778	TLE-HS
-1.38979	-0.954362	TLE-HS
-4.07232	-0.663815	TLE-HS
-1.93595	-0.588231	TLE-HS
-4.38515	-0.401156	TLE-HS
-3.4544	-0.175631	TLE-HS
-3.53568	-0.733491	TLE-HS
2.04148	5.31213	Cortex
3.49729	-0.25757	TSC
-3.09733	0.243297	TLE-HS
1.73613	3.13956	TSC
-3.95051	-0.167329	TLE-HS
-3.76521	-0.853635	TLE-HS
-2.03977	-0.0710672	TLE-HS
1.81614	-1.75369	FCD IIb
-3.59087	-0.557673	TLE-HS
-3.94834	-0.700498	TLE-HS
-1.73715	3.8715	Hippocampus
2.66566	-1.22086	FCD IIb
1.29083	-0.116749	TLE-HS
-3.12301	-1.09129	TLE-HS
-3.09784	0.169153	TLE-HS
-3.50348	-0.931517	TLE-HS
-2.51726	-0.243781	TLE-HS
3.54142	-0.0296268	FCD IIb
2.5386	-1.70657	FCD IIb
-3.42121	-0.651342	TLE-HS
-2.13898	-0.722807	TLE-HS
-3.273	-0.21309	TLE-HS
-3.63565	-0.750551	TLE-HS
1.66282	0.372632	FCD IIa
-2.4215	3.2384	Hippocampus
3.10318	0.155009	FCD IIb
-4.05537	-0.422454	TLE-HS
2.53642	-0.179592	FCD IIa
3.30719	-2.78615	FCD IIb
-3.02694	0.366769	TLE-HS
-4.69827	-0.71341	TLE-HS
1.00971	0.776164	Cortex
2.89472	0.906486	TSC
-3.67014	-1.0312	TLE-HS
-2.33629	-1.1054	TLE-HS
3.72263	-0.083201	TSC
2.10013	-0.535621	FCD IIa
-3.60403	-0.723059	TLE-HS
-4.13992	-0.389851	TLE-HS
-3.36539	-0.309652	TLE-HS
-4.09471	0.222869	TLE-HS
-4.03137	0.200849	TLE-HS
3.89045	0.00358844	TSC
2.11127	-1.46443	FCD IIb
-2.76927	-1.01873	TLE-HS
-3.82035	-0.542607	TLE-HS
-3.73795	0.756239	Hippocampus
-3.09766	-0.00127743	TLE-HS
-3.34511	-1.03897	TLE-HS
-4.31272	-0.420754	TLE-HS
1.84576	-0.158445	FCD IIa
1.46878	6.05684	Cortex
-2.68609	-1.03547	TLE-HS
-3.23095	-1.02237	TLE-HS
-2.10145	-0.137414	TLE-HS
2.40753	-2.49462	FCD IIb
2.70041	0.435586	FCD IIa
2.24574	-0.874258	FCD IIb
-2.30066	-1.29181	TLE-HS
1.87036	-0.692587	FCD IIb
2.4738	-1.08109	TSC
2.60033	-0.982456	FCD IIb
1.60115	-1.39872	FCD IIb
2.33806	-0.417225	FCD IIb
1.73312	-0.559956	FCD IIa
2.44269	0.889733	FCD IIb
1.81728	-0.671415	FCD IIb
2.21951	-1.02503	FCD IIa
0.202285	0.391221	TLE-HS
-1.93614	3.00199	Hippocampus
-1.05368	1.0639	Hippocampus
-1.29824	5.24081	Hippocampus
-0.708103	5.7275	Hippocampus
2.70957	-0.882263	FCD IIb

## Sheet: Fig1c
LD1	LD2	Cohort
2.35011	1.20012	TSC
2.16965	2.70652	TSC
-2.10598	1.98683	FCD IIa
-1.65809	0.781153	FCD IIa
1.72704	-0.195972	TSC
-1.37116	-1.08109	FCD IIa
0.0957316	0.938378	TSC
1.52455	1.44071	TSC
-1.73912	1.20776	FCD IIa
-1.07889	-0.549198	TSC
1.51094	1.37913	TSC
1.94455	-0.386634	TSC
-3.43459	4.2462	FCD IIa
-0.844911	-1.07067	FCD IIb
0.0721961	-0.0737139	FCD IIb
-0.68341	2.65119	FCD IIa
-0.904837	-0.643944	FCD IIb
-0.52603	-0.443362	FCD IIb
2.31281	0.401134	TSC
1.39247	0.869468	TSC
0.65942	1.13289	TSC
-0.50149	-0.474715	TSC
-1.3778	-0.74827	FCD IIa
-1.08424	0.225009	FCD IIb
-0.688687	-1.38937	FCD IIb
-0.226405	-0.375322	FCD IIb
2.37342	-1.17327	TSC
-0.173962	-0.0939534	FCD IIb
-1.12919	-1.75039	FCD IIb
0.528659	-1.3615	FCD IIb
0.0842206	-0.900244	FCD IIb
-1.93427	0.017384	FCD IIa
-1.53397	1.13533	FCD IIa
-1.2397	-0.474177	FCD IIa
-0.566474	-1.25255	FCD IIb
2.69026	-0.0177923	TSC
-0.168235	-0.417591	FCD IIb
2.11633	-1.43413	TSC
-1.42931	-0.34303	FCD IIb
-0.548824	-1.307	FCD IIb
1.92932	-2.11043	FCD IIb
0.562555	0.713634	FCD IIb
1.59647	2.16852	TSC
1.48783	-0.53842	TSC
1.52818	-0.532599	FCD IIb
1.3806	0.219938	FCD IIb
0.704051	-0.388828	FCD IIb
0.37585	-0.879553	FCD IIb
-1.02222	-0.35437	FCD IIa
-0.22213	-0.234742	FCD IIb
-0.520911	0.464768	FCD IIa
2.16589	-0.373575	FCD IIb
-0.184075	0.70032	TSC
1.7717	0.228207	TSC
-0.892098	0.256675	FCD IIa
1.58982	0.820611	TSC
-0.232493	-0.83159	FCD IIb
-0.688516	-0.46905	FCD IIa
-0.881659	-0.833203	FCD IIb
-0.454576	0.00325597	FCD IIa
-1.88077	-0.874826	FCD IIb
-1.90254	-1.83936	FCD IIb
1.23916	0.39468	TSC
0.201064	0.339928	FCD IIb
2.03469	0.140658	FCD IIb
0.556363	0.272572	FCD IIb
-2.42496	-0.526877	FCD IIa
-0.338137	0.517385	FCD IIb
-0.599388	-1.01155	FCD IIb
-3.46515	0.160748	FCD IIa
-0.0167163	0.0357764	FCD IIb

## Sheet: Fig1d
Var1	Var2	value
Cortex	Cortex	11
FCD IIa	Cortex	0
FCD IIb	Cortex	0
Hippocampus	Cortex	0
TLE-HS	Cortex	0
TSC	Cortex	1
Cortex	FCD IIa	2
FCD IIa	FCD IIa	7
FCD IIb	FCD IIa	5
Hippocampus	FCD IIa	0
TLE-HS	FCD IIa	3
TSC	FCD IIa	2
Cortex	FCD IIb	1
FCD IIa	FCD IIb	8
FCD IIb	FCD IIb	23
Hippocampus	FCD IIb	0
TLE-HS	FCD IIb	0
TSC	FCD IIb	3
Cortex	Hippocampus	0
FCD IIa	Hippocampus	0
FCD IIb	Hippocampus	0
Hippocampus	Hippocampus	11
TLE-HS	Hippocampus	0
TSC	Hippocampus	0
Cortex	TLE-HS	0
FCD IIa	TLE-HS	0
FCD IIb	TLE-HS	0
Hippocampus	TLE-HS	2
TLE-HS	TLE-HS	61
TSC	TLE-HS	0
Cortex	TSC	0
FCD IIa	TSC	2
FCD IIb	TSC	5
Hippocampus	TSC	0
TLE-HS	TSC	0
TSC	TSC	15

## Sheet: Fig1e
Var1	Var2	value
FCD IIa	FCD IIa	9
FCD IIb	FCD IIa	1
TSC	FCD IIa	0
FCD IIa	FCD IIb	8
FCD IIb	FCD IIb	27
TSC	FCD IIb	4
FCD IIa	TSC	0
FCD IIb	TSC	5
TSC	TSC	17

## Sheet: Fig2a
Module	Difference_Median	Condition	Annotation	Size
FCD2b.1.o	0.275	FCD IIb	Extracellular matrix	34
FCD2b.1.u	0.159	FCD IIb	Unknown	1.7
FCD2b.10.o	0.165	FCD IIb	NS	5
FCD2b.10.u	0.123	FCD IIb	NS	5
FCD2b.11.o	0.226	FCD IIb	Immune response / neuroinflammation	19.9
FCD2b.11.u	0.231	FCD IIb	NS	5
FCD2b.12.o	0.224	FCD IIb	Extracellular matrix	27.7
FCD2b.12.u	0.256	FCD IIb	Energy metabolism	21.3
FCD2b.13.o	0.345	FCD IIb	mRNA/protein processing	41.6
FCD2b.13.u	0.211	FCD IIb	Neuronal function	48.6
FCD2b.14.o	0.274	FCD IIb	Unknown	25.2
FCD2b.14.u	0.493	FCD IIb	Neuronal function	1.1
FCD2b.2.o	0.164	FCD IIb	Unknown	65.7
FCD2b.2.u	0.065	FCD IIb	NS	5
FCD2b.3.o	0.197	FCD IIb	Immune response / neuroinflammation	31.9
FCD2b.3.u	0.283	FCD IIb	Neuronal function	55.3
FCD2b.4.o	0.077	FCD IIb	NS	5
FCD2b.4.u	0.141	FCD IIb	NS	5
FCD2b.5.o	0.439	FCD IIb	mRNA/protein processing	24.5
FCD2b.5.u	0.309	FCD IIb	Unknown	35.7
FCD2b.6.o	0.438	FCD IIb	Energy metabolism	38.7
FCD2b.6.u	0.424	FCD IIb	mRNA/protein processing	32.6
FCD2b.7.o	0.535	FCD IIb	Cellular process	1.6
FCD2b.7.u	0.203	FCD IIb	Neuronal function	20.9
FCD2b.8.o	0.377	FCD IIb	mRNA/protein processing	75.5
FCD2b.8.u	0.286	FCD IIb	Cellular process	32.6
FCD2b.9.o	0.148	FCD IIb	Unknown	85.4
FCD2b.9.u	0.14	FCD IIb	Cellular process	52.6
TLE.1.o	0.107	TLE+HS	NS	5
TLE.1.u	-0.06	TLE+HS	NS	5
TLE.10.o	0.165	TLE+HS	Immune response / neuroinflammation	14.3
TLE.11.o	0.199	TLE+HS	Cellular process	20.6
TLE.11.u	0.177	TLE+HS	NS	5
TLE.12.o	0.096	TLE+HS	NS	5
TLE.12.u	0.247	TLE+HS	mRNA/protein processing	9.3
TLE.13.o	0.315	TLE+HS	Immune response / neuroinflammation	13
TLE.13.u	0.399	TLE+HS	Unknown	0.8
TLE.14.o	0.219	TLE+HS	mRNA/protein processing	16.2
TLE.14.u	0.09	TLE+HS	NS	5
TLE.15.o	0.226	TLE+HS	Neuronal function	3.5
TLE.15.u	0.103	TLE+HS	NS	5
TLE.16.o	0.045	TLE+HS	NS	5
TLE.16.u	-0.102	TLE+HS	NS	5
TLE.17.o	0.078	TLE+HS	NS	5
TLE.18.o	-0.054	TLE+HS	NS	5
TLE.18.u	0.159	TLE+HS	NS	5
TLE.19.o	-0.014	TLE+HS	NS	5
TLE.19.u	0.132	TLE+HS	NS	5
TLE.2.o	0.234	TLE+HS	NS	5
TLE.2.u	-0.047	TLE+HS	NS	5
TLE.20.o	0.222	TLE+HS	Immune response / neuroinflammation	12.7
TLE.21.o	0.006	TLE+HS	NS	5
TLE.3.o	-0.093	TLE+HS	NS	5
TLE.3.u	0.064	TLE+HS	NS	5
TLE.4.o	0.067	TLE+HS	NS	5
TLE.5.o	0.225	TLE+HS	NS	5
TLE.5.u	0.199	TLE+HS	NS	5
TLE.6.o	-0.16	TLE+HS	NS	5
TLE.6.u	-0.069	TLE+HS	NS	5
TLE.7.o	0.248	TLE+HS	Extracellular matrix	15
TLE.7.u	0.047	TLE+HS	NS	5
TLE.8.o	0.126	TLE+HS	NS	5
TLE.8.u	0.066	TLE+HS	NS	5
TLE.9.o	0.046	TLE+HS	NS	5
TLE.9.u	0.078	TLE+HS	NS	5
TSC.1.o	0.239	TSC	mRNA/protein processing	54.7
TSC.1.u	0.187	TSC	NS	5
TSC.10.o	0.326	TSC	Unknown	12.5
TSC.10.u	0.265	TSC	Neuronal function	54.5
TSC.11.o	0.517	TSC	Unknown	3.5
TSC.11.u	0.5	TSC	Neuronal function	27
TSC.12.o	0.217	TSC	Immune response / neuroinflammation	30.5
TSC.12.u	0.209	TSC	Energy metabolism	27.7
TSC.13.o	0.493	TSC	Immune response / neuroinflammation	28.7
TSC.13.u	0.48	TSC	Neuronal function	12.3
TSC.14.o	0.483	TSC	Immune response / neuroinflammation	23.6
TSC.14.u	0.467	TSC	Neuronal function	14.3
TSC.15.o	0.139	TSC	NS	5
TSC.15.u	0.078	TSC	NS	5
TSC.2.o	0.407	TSC	Cellular process	29.1
TSC.2.u	0.384	TSC	Energy metabolism	41.1
TSC.3.o	0.255	TSC	Immune response / neuroinflammation	69.3
TSC.3.u	0.205	TSC	Neuronal function	59.8
TSC.4.o	0.341	TSC	Oligodendrocyte function	36.4
TSC.4.u	0.149	TSC	NS	5
TSC.5.o	0.133	TSC	mRNA/protein processing	34.3
TSC.5.u	0.093	TSC	NS	5
TSC.6.o	0.262	TSC	Immune response / neuroinflammation	45.1
TSC.6.u	0.235	TSC	Unknown	25.8
TSC.7.o	0.327	TSC	Cellular process	37.4
TSC.7.u	0.305	TSC	Energy metabolism	33.3
TSC.8.o	0.375	TSC	Immune response / neuroinflammation	25.6
TSC.8.u	0.364	TSC	Neuronal function	32.6
TSC.9.o	0.135	TSC	NS	5
TSC.9.u	0.099	TSC	NS	5
mTOR.1.o	0.326	mTORopathy	Extracellular matrix	39.3
mTOR.1.u	0.396	mTORopathy	NS	5
mTOR.10.o	0.362	mTORopathy	mRNA/protein processing	29.3
mTOR.10.u	0.354	mTORopathy	Neuronal function	25.7
mTOR.11.o	0.219	mTORopathy	Cellular process	16.9
mTOR.11.u	0.183	mTORopathy	NS	5
mTOR.12.o	0.067	mTORopathy	NS	5
mTOR.12.u	0.212	mTORopathy	NS	5
mTOR.13.o	0.072	mTORopathy	NS	5
mTOR.13.u		mTORopathy	NS
mTOR.2.o	0.271	mTORopathy	Oligodendrocyte function	38.9
mTOR.2.u	0.241	mTORopathy	NS	5
mTOR.3.o	0.166	mTORopathy	NS	5
mTOR.3.u	0.171	mTORopathy	NS	5
mTOR.4.o	0.284	mTORopathy	mRNA/protein processing	50.4
mTOR.4.u	0.154	mTORopathy	NS	5
mTOR.5.o	0.234	mTORopathy	Cellular process	39.7
mTOR.5.u	0.277	mTORopathy	Energy metabolism	41.6
mTOR.6.o	0.17	mTORopathy	NS	5
mTOR.6.u	0.164	mTORopathy	NS	5
mTOR.7.o	0.185	mTORopathy	Immune response / neuroinflammation	32
mTOR.7.u	0.097	mTORopathy	NS	5
mTOR.8.o	0.152	mTORopathy	NS	5
mTOR.8.u	0.184	mTORopathy	NS	5
mTOR.9.o	0.227	mTORopathy	NS	5
mTOR.9.u	0.204	mTORopathy	NS	5

## Sheet: Fig2b
Module	Difference.Median	P.value	FCD.2A	FCD.2b	TSC	mTORopathy	TLE.HS	Hippocampus_control	Cortex_control
FCD2b.7.u	0.203	0.0145985	0.0013986	0.00121618	0.0013986	0.00127146	0.001332	0.001998	0.002331
mTOR.6.u	0.164	0.172827	0.00124875	0.00108587	0.0013875	0.00108587	0.00113523	0.00156094	0.00178393
TSC.10.u	0.265	0.038961	0.00214072	0.0014985	0.00107036	0.00142714	0.001998	0.00272455	0.001998
TLE.18.o	-0.054	0.39766	0.00168014	0.00154013	0.00176014	0.00142166	0.00115509	0.0024642	0.00264022
mTOR.13.o	0.072	0.371628	0.00124875	0.00108587	0.0013875	0.00108587	0.00113523	0.00156094	0.00178393
TSC.3.o	0.255	0.003996	1	1	0.00107036	1	1	1	1
TSC.13.o	0.493	0.000999001	1	0.0014985	0.00107036	0.00142714	0.0173511	0.00922155	1
TLE.10.o	0.165	0.0327967	0.00321418	0.252966	0.00176014	0.00142166	0.00115509	0.00462038	0.00264022
TLE.19.o	-0.014	0.557644	0.328844	0.169315	0.00176014	0.00142166	0.00115509	0.0024642	0.703667
FCD2b.1.o	0.275	0.0167983	1	0.00121618	0.0013986	0.00127146	0.001332	0.001998	0.0619381
mTOR.1.o	0.326	0.016983	1	0.00108587	0.0013875	0.00108587	0.00113523	0.00156094	0.481098
TLE.5.o	0.225	0.0812919	1	0.00154013	0.00176014	0.00142166	0.00115509	0.0024642	0.00264022
TLE.7.o	0.248	0.0319968	1	0.00154013	0.00739261	0.00142166	0.00115509	0.0789665	0.220171
FCD2b.6.o	0.438	0	0.0013986	0.00121618	0.0013986	0.00127146	0.001332	1	1
FCD2b.12.u	0.256	0.00149985	0.0013986	0.00121618	0.0013986	0.00127146	0.001332	0.123406	1
mTOR.5.u	0.277	0.010989	0.00124875	0.00108587	0.0013875	0.00108587	0.00113523	1	1
TSC.7.u	0.305	0.00899101	0.00214072	0.0014985	0.00107036	0.00142714	0.001998	0.246812	1
TLE.11.u	0.177	0.0689931	0.00168014	0.00154013	0.00176014	0.00142166	0.00115509	0.104461	1
FCD2b.4.o	0.077	0.193681	0.0013986	0.00121618	0.0013986	0.00127146	0.001332	0.001998	0.002331
FCD2b.14.o	0.274	0.0208979	0.0013986	0.00121618	0.0013986	0.00127146	0.001332	0.001998	0.002331
mTOR.2.o	0.271	0.035964	0.00124875	0.00108587	0.0013875	0.00108587	0.00113523	0.00156094	0.00178393
TSC.4.o	0.341	0.010989	0.00214072	0.0014985	0.00107036	0.00142714	0.001998	0.00272455	0.001998
TLE.4.o	0.067	0.336966	0.00168014	0.00154013	0.00176014	0.00142166	0.00115509	0.0024642	0.00264022
TLE.17.o	0.078	0.252175	0.00168014	0.00154013	0.00176014	0.00142166	0.00115509	0.0024642	0.00264022
FCD2b.5.o	0.439	9.999e-05	0.0013986	0.00121618	0.0013986	0.00127146	0.001332	0.001998	0.002331
mTOR.8.o	0.152	0.151848	0.00124875	0.00108587	0.0013875	0.00108587	0.00113523	0.00156094	0.00178393
TSC.1.o	0.239	0.041958	1	0.0014985	0.00107036	0.00142714	0.001998	1	0.807526
TLE.15.u	0.103	0.10289	0.00168014	0.00154013	0.00176014	0.00142166	0.00115509	0.0024642	0.00264022
FCD2b.6.u	0.424	0	0.0013986	0.00121618	0.0013986	0.00127146	0.001332	1	1
mTOR.10.u	0.354	0.015984	0.00124875	0.00108587	0.392465	0.00108587	0.00113523	0.922761	0.0437063
TLE.14.o	0.219	0.00739926	0.00168014	0.00154013	1	0.00142166	0.00115509	1	1
FCD2b.2.u	0.065	0.243276	0.142403	0.956044	0.0013986	0.00127146	1	0.0122378	0.002331
FCD2b.1.u	0.159	9.999e-05	1	0.0946746	0.15984	0.0402797	0.93159	1	0.257964
TSC.2.u	0.384	0.00699301	0.00214072	0.0014985	0.00107036	0.00142714	0.001998	0.00272455	0.001998
TSC.3.u	0.205	0.048951	1	1	0.00107036	0.304496	1	1	1
TSC.14.u	0.467	0.000999001	0.00214072	0.0014985	0.00107036	0.00142714	0.0173511	0.00922155	0.001998
TSC.15.u	0.078	0.342657	0.003996	0.0408682	0.00107036	0.00408682	0.488511	0.147852	0.001998
TLE.16.u	-0.102	0.217978	0.00168014	0.00154013	0.00176014	0.00142166	0.00115509	0.0024642	0.0049284
TLE.21.o	0.006	0.39706	0.0798402	0.0290424	0.00308025	0.00264022	0.00115509	0.0024642	0.0622535
TLE.1.u	-0.06	0.391761	1	0.595757	0.279135	0.363107	0.0869131	0.263362	0.405115
TLE.13.u	0.399	0	0.0154013	0.169315	0.236299	0.0900974	0.00115509	1	0.967001
FCD2b.3.u	0.283	0.0069993	0.0013986	0.00121618	0.0013986	0.00127146	0.001332	0.001998	0.00430339
mTOR.3.u	0.171	0.113886	0.00124875	0.00108587	0.0013875	0.00108587	0.00113523	0.00156094	0.00832501
TLE.8.u	0.066	0.259574	0.00168014	0.00154013	0.00176014	0.00142166	0.00115509	0.0024642	0.00652289
FCD2b.8.o	0.377	0	0.0013986	0.00121618	1	0.00127146	0.001332	1	0.751249
mTOR.11.u	0.183	0.0789211	0.00124875	0.00108587	1	0.00108587	0.00113523	1	0.442613
TLE.14.u	0.09	0.089591	0.00168014	0.00154013	1	0.00142166	0.00115509	0.896354	0.0776224
FCD2b.9.o	0.148	0.00149985	1	0.00121618	1	1	1	1	1
TSC.6.o	0.262	0.012987	1	1	0.00107036	0.17982	1	1	1
TSC.5.o	0.133	0.044955	1	0.338792	0.921079	1	1	1	1
TSC.4.u	0.149	0.162837	0.00214072	1	0.00107036	0.252248	1	0.998002	0.001998
TSC.12.o	0.217	0.000999001	1	1	0.00107036	1	1	1	1
TSC.6.u	0.235	0.017982	1	1	0.00107036	0.978637	1	1	1
TLE.1.o	0.107	0.131587	1	1	1	1	0.00115509	1	1
TLE.13.o	0.315	0	1	1	1	1	0.00115509	0.753569	0.481941
TLE.20.o	0.222	0	1	1	1	1	0.00115509	1	1
TLE.19.u	0.132	0.177782	0.401665	0.169315	0.00308025	0.0135531	0.00950478	0.66287	0.948718
FCD2b.10.u	0.123	0.172883	0.0013986	0.00121618	0.0013986	0.00127146	0.001332	0.001998	0.002331
mTOR.12.u	0.212	0.0999001	0.00124875	0.00108587	0.0013875	0.00108587	0.00113523	0.00156094	0.00178393
FCD2b.11.o	0.226	0.0441956	0.0013986	0.00121618	0.0013986	0.00127146	0.001332	0.001998	0.002331
mTOR.12.o	0.067	0.32967	0.00124875	0.00108587	0.0013875	0.00108587	0.00113523	0.00156094	0.00178393
TSC.2.o	0.407	0.004995	0.00214072	0.0014985	0.00107036	0.00142714	0.001998	0.00272455	0.001998
TSC.9.o	0.135	0.204795	0.00214072	0.0014985	0.00107036	0.00142714	0.001998	0.00272455	0.001998
TLE.2.o	0.234	0.108989	0.00168014	0.00154013	0.00176014	0.00142166	0.00115509	0.0228819	0.00264022
TLE.3.u	0.064	0.379562	0.00168014	0.00154013	0.00176014	0.00142166	0.00115509	0.0024642	0.00264022
mTOR.10.o	0.362	0.00999001	0.00124875	0.00108587	0.726546	0.00108587	0.00113523	1	0.237997
TLE.12.u	0.247	0.00279972	0.00168014	0.00154013	0.36347	0.00142166	0.00115509	0.325559	0.780184
FCD2b.2.o	0.164	0.0019998	1	0.665113	1	1	1	1	1
mTOR.9.o	0.227	0.0819181	0.00124875	0.00108587	0.0013875	0.00108587	0.00113523	0.00156094	0.00178393
TSC.14.o	0.483	0.003996	1	0.0014985	0.00107036	0.00142714	0.516626	0.00272455	0.001998
TSC.11.o	0.517	0.000999001	0.0158665	0.00428143	0.00107036	0.00142714	0.0173511	0.872286	1
TLE.9.u	0.078	0.0913909	0.00168014	0.00154013	1	0.00142166	0.00115509	0.576114	1
TLE.6.o	-0.16	0.255874	0.310763	0.00591409	0.00176014	0.00264022	0.0174548	0.0203297	0.0390165
TLE.16.o	0.045	0.411559	0.00168014	0.00154013	0.00308025	0.00142166	0.00115509	0.264655	0.107529
FCD2b.3.o	0.197	0.0309969	0.0013986	0.00121618	0.0013986	0.00127146	0.001332	0.001998	0.002331
mTOR.3.o	0.166	0.11988	0.00124875	0.00108587	0.0013875	0.00108587	0.00113523	0.00156094	0.00178393
TSC.8.o	0.375	0.014985	0.00214072	0.0014985	0.00107036	0.00142714	0.001998	0.00272455	0.001998
TLE.8.o	0.126	0.189981	0.00168014	0.00154013	0.00176014	0.00142166	0.00115509	0.00652289	0.00264022
FCD2b.5.u	0.309	0.00079992	0.0013986	0.00121618	0.0013986	0.00127146	0.001332	0.001998	0.002331
TSC.5.u	0.093	0.225774	0.028305	0.0014985	0.374109	0.00142714	1	0.0235479	0.001998
TLE.12.o	0.096	0.109889	0.00168014	0.00154013	0.00176014	0.00142166	0.00115509	0.0024642	0.00264022
TLE.15.o	0.226	0.0285971	0.00168014	0.00154013	0.00176014	0.00142166	0.00115509	0.0024642	0.00652289
FCD2b.9.u	0.14	0.00089991	1	0.0201399	1	1	1	1	1
mTOR.8.u	0.184	0.108891	0.00124875	0.00108587	0.0013875	0.00108587	0.00113523	0.00156094	0.00178393
TLE.7.u	0.047	0.310669	0.328844	0.00995159	0.0698191	0.00382376	0.00115509	0.0102675	0.0844869
FCD2b.10.o	0.165	0.0952905	0.0013986	0.00121618	0.0013986	0.00127146	0.001332	0.001998	0.002331
mTOR.4.o	0.284	0.037962	0.00124875	0.00108587	0.0013875	0.00108587	0.00113523	0.00156094	0.00178393
TSC.15.o	0.139	0.220779	0.00214072	0.0014985	0.00107036	0.00142714	0.001998	0.00272455	0.001998
TLE.18.u	0.159	0.192781	0.00168014	0.00154013	0.0156382	0.00142166	0.00115509	0.013618	0.00264022
FCD2b.11.u	0.231	0.0655934	0.0013986	0.00121618	0.0013986	0.00127146	0.001332	0.001998	0.002331
mTOR.9.u	0.204	0.127872	0.00124875	0.00108587	0.0013875	0.00108587	0.00113523	0.00156094	0.00178393
TSC.11.u	0.5	0.003996	0.00214072	0.0014985	0.00107036	0.00142714	0.001998	0.00272455	0.001998
TLE.2.u	-0.047	0.434957	0.00168014	0.00154013	0.00176014	0.00142166	0.00115509	0.0024642	0.00264022
FCD2b.12.o	0.224	0	0.503497	0.00121618	0.0013986	0.00127146	0.001332	1	0.73986
mTOR.5.o	0.234	0.012987	0.00124875	0.00108587	0.0013875	0.00108587	0.00113523	1	1
TSC.7.o	0.327	0.000999001	0.00214072	0.0014985	0.00107036	0.00142714	0.001998	1	1
TLE.11.o	0.199	0.0266973	0.00168014	0.00154013	0.00176014	0.00142166	0.00115509	1	1
FCD2b.8.u	0.286	0.00269973	0.0013986	0.00121618	1	0.00127146	0.001332	0.0111888	0.149733
mTOR.11.o	0.219	0.00899101	0.130551	0.00108587	1	0.00108587	0.00113523	1	1
TLE.9.o	0.046	0.134487	0.439979	0.017797	1	0.314746	0.00869719	0.353202	0.809363
FCD2b.13.u	0.211	0.0247975	0.0013986	0.00121618	0.0013986	0.00127146	0.001332	0.001998	0.002331
mTOR.13.u
TSC.1.u	0.187	0.120879	0.596246	0.0014985	0.00107036	0.00142714	0.00374625	0.43623	0.00561938
FCD2b.13.o	0.345	0.00139986	0.0013986	0.00121618	0.0013986	0.00127146	0.001332	0.001998	0.149733
FCD2b.7.o	0.535	0	0.0013986	0.00121618	0.0013986	0.00127146	0.001332	0.231546	0.110023
mTOR.7.o	0.185	0.032967	0.0368679	0.00108587	0.00920132	0.00108587	0.345654	1	1
mTOR.6.o	0.17	0.125874	0.00124875	0.00108587	0.0013875	0.00108587	0.00113523	0.00156094	0.00178393
TSC.10.o	0.326	0.016983	0.0112388	0.0014985	0.00107036	0.00142714	0.001998	0.147977	0.0193924
FCD2b.14.u	0.493	0	0.0013986	0.00121618	0.960778	0.00364853	0.308964	0.811189	1
mTOR.4.u	0.154	0.141858	0.00124875	0.00108587	0.0013875	0.00108587	0.00113523	0.00156094	0.00178393
FCD2b.4.u	0.141	0.105789	0.002664	0.0128205	0.336936	0.027972	1	0.970629	0.653662
mTOR.2.u	0.241	0.0859141	0.170482	0.144647	0.829605	0.12987	0.112931	0.298313	0.703047
TSC.12.u	0.209	0.024975	1	1	0.00107036	1	1	1	1
mTOR.7.u	0.097	0.246753	0.00124875	0.00108587	0.0013875	0.00108587	0.00113523	0.00156094	0.00178393
TSC.9.u	0.099	0.271728	0.00214072	0.0014985	0.00107036	0.00142714	0.001998	0.00272455	0.001998
TLE.6.u	-0.069	0.369063	0.00168014	0.00154013	0.00176014	0.00142166	0.00115509	0.0024642	0.00264022
TLE.3.o	-0.093	0.258574	0.00168014	0.00154013	0.00176014	0.00142166	0.00115509	0.0024642	0.00264022
TSC.8.u	0.364	0.013986	0.00214072	0.0014985	0.00107036	0.00142714	0.001998	0.00272455	0.001998
TLE.5.u	0.199	0.0583942	0.310763	0.526443	0.00176014	0.0691566	0.00224018	0.443556	0.328047
mTOR.1.u	0.396	0.0659341	0.825216	0.166833	0.14985	0.0541126	0.192516	0.298313	0.868179
TSC.13.u	0.48	0.002997	0.791209	0.0014985	0.00107036	0.00142714	0.001998	1	1

## Sheet: Fig3a
module	r2	condition	sample_group	Cluster
FCD2b.4.o	0.382149	FCD2b	Control cortex	4
FCD2b.4.o	0.259174	FCD2b	Control cortex	4
FCD2b.4.o	0.393471	FCD2b	Control cortex	4
FCD2b.4.o	0.440413	FCD2b	Control cortex	4
FCD2b.4.o	0.232149	FCD2b	Control cortex	4
FCD2b.4.o	0.569339	FCD2b	Control cortex	4
FCD2b.4.o	0.699504	FCD2b	Control cortex	4
FCD2b.4.o	0.928595	FCD2b	Control cortex	4
FCD2b.4.o	0.826446	FCD2b	Control cortex	4
FCD2b.4.o	0.000330579	FCD2b	Control cortex	4
FCD2b.4.o	0.669421	FCD2b	Control cortex	4
FCD2b.4.o	0.464876	FCD2b	Control cortex	4
FCD2b.4.o	0.452562	FCD2b	Control cortex	4
FCD2b.4.o	0.911157	FCD2b	Control cortex	4
FCD2b.4.o	0.328017	FCD2b	Control cortex	4
FCD2b.4.o	0.25	FCD2b	Control cortex	4
FCD2b.4.o	0.00528926	FCD2b	Control cortex	4
FCD2b.4.o	0.745868	FCD2b	Control cortex	4
FCD2b.4.o	0.452562	FCD2b	Control cortex	4
FCD2b.4.o	0.61124	FCD2b	Control cortex	4
FCD2b.4.o	0.223471	FCD2b	Control cortex	4
FCD2b.4.o	0.555702	FCD2b	Control cortex	4
FCD2b.4.o	0.393471	FCD2b	Control cortex	4
FCD2b.4.o	0.349174	FCD2b	Control cortex	4
FCD2b.4.o	0.730248	FCD2b	Control cortex	4
FCD2b.4.o	0.49	FCD2b	Control cortex	4
FCD2b.4.o	0.125702	FCD2b	Control cortex	4
FCD2b.4.o	0.821939	FCD2b	Control cortex	4
FCD2b.4.o	0.119339	FCD2b	Control cortex	4
FCD2b.4.o	0.859835	FCD2b	Control cortex	4
FCD2b.4.o	0.597107	FCD2b	Control cortex	4
FCD2b.4.o	0.240992	FCD2b	Control cortex	4
FCD2b.4.o	0.349174	FCD2b	Control cortex	4
FCD2b.4.o	0.370992	FCD2b	Control cortex	4
FCD2b.4.o	0.0161983	FCD2b	Control cortex	4
FCD2b.4.o	0.0647934	FCD2b	Control cortex	4
FCD2b.4.o	0.297521	FCD2b	Control cortex	4
FCD2b.4.o	0.297521	FCD2b	Control cortex	4
FCD2b.4.o	0.745868	FCD2b	Control cortex	4
FCD2b.4.o	0.240992	FCD2b	Control cortex	4
FCD2b.4.o	0.826446	FCD2b	Control cortex	4
FCD2b.4.o	0.58314	FCD2b	Control cortex	4
FCD2b.4.o	0.297521	FCD2b	Control cortex	4
FCD2b.4.o	0.0955372	FCD2b	Control cortex	4
FCD2b.4.o	0.893884	FCD2b	Control cortex	4
FCD2b.4.o	0.669421	FCD2b	Control cortex	4
FCD2b.4.o	0.58314	FCD2b	Control cortex	4
FCD2b.4.o	0.826446	FCD2b	Control cortex	4
FCD2b.4.o	0.214959	FCD2b	Control cortex	4
FCD2b.4.o	0.404959	FCD2b	Control cortex	4
FCD2b.4.o	0.569339	FCD2b	Control cortex	4
FCD2b.4.o	0.464876	FCD2b	Control cortex	4
FCD2b.4.o	0.0955372	FCD2b	Control cortex	4
FCD2b.4.o	0.240992	FCD2b	Control cortex	4
FCD2b.4.o	0.00599834	FCD2b	Control cortex	4
FCD2b.4.o	0.0743802	FCD2b	Control cortex	4
FCD2b.4.o	0.00206612	FCD2b	Control cortex	4
FCD2b.4.o	0.58314	FCD2b	Control cortex	4
FCD2b.4.o	0.107107	FCD2b	Control cortex	4
FCD2b.4.o	0.515785	FCD2b	Control cortex	4
FCD2b.4.o	0.58314	FCD2b	Control cortex	4
FCD2b.4.o	0.730248	FCD2b	Control cortex	4
FCD2b.4.o	0.555702	FCD2b	Control cortex	4
FCD2b.4.o	0.597107	FCD2b	Control cortex	4
FCD2b.4.o	0.64	FCD2b	Control cortex	4
FCD2b.4.o	0.452562	FCD2b	Control cortex	4
FCD2b.4.o	0.49	FCD2b	Control cortex	4
FCD2b.4.o	0.669421	FCD2b	Control cortex	4
FCD2b.4.o	0.452562	FCD2b	Control cortex	4
FCD2b.4.o	0.68438	FCD2b	Control cortex	4
FCD2b.4.o	0.893884	FCD2b	Control cortex	4
FCD2b.4.o	0.223471	FCD2b	Control cortex	4
FCD2b.4.o	0.714793	FCD2b	Control cortex	4
FCD2b.4.o	0.625537	FCD2b	Control cortex	4
FCD2b.4.o	0.393471	FCD2b	Control cortex	4
FCD2b.4.o	0.68438	FCD2b	Control cortex	4
FCD2b.4.o	0.25	FCD2b	Control cortex	4
FCD2b.4.o	0.307521	FCD2b	Control cortex	4
FCD2b.4.o	0.119339	FCD2b	Control cortex	4
FCD2b.4.o	0.000743802	FCD2b	Control cortex	4
FCD2b.4.o	0.542231	FCD2b	Control cortex	4
FCD2b.4.o	0.699504	FCD2b	Control cortex	4
FCD2b.4.o	0.538003	FCD2b	Control cortex	4
FCD2b.4.o	0.42843	FCD2b	Control cortex	4
FCD2b.4.o	0.761653	FCD2b	Control cortex	4
FCD2b.4.o	0.174876	FCD2b	Control cortex	4
FCD2b.4.o	0.793719	FCD2b	Control cortex	4
FCD2b.4.o	0.777603	FCD2b	Control cortex	4
FCD2b.4.o	0.09	FCD2b	Control cortex	4
FCD2b.4.o	0.859835	FCD2b	Control cortex	4
FCD2b.4.o	0.528926	FCD2b	Control cortex	4
FCD2b.4.o	0.555702	FCD2b	Control cortex	4
FCD2b.4.o	0.745868	FCD2b	Control cortex	4
FCD2b.4.o	0.797343	FCD2b	Control cortex	4
FCD2b.4.o	0.0695041	FCD2b	Control cortex	4
FCD2b.4.o	0.714793	FCD2b	Control cortex	4
FCD2b.4.o	0.793719	FCD2b	Control cortex	4
FCD2b.4.o	0.00297521	FCD2b	Control cortex	4
FCD2b.4.o	0.569339	FCD2b	Control cortex	4
FCD2b.4.o	0.404959	FCD2b	Control cortex	4
FCD2b.4.o	0.61124	FCD2b	Control cortex	4
FCD2b.4.o	0.167355	FCD2b	Control cortex	4
FCD2b.4.o	0.821939	FCD2b	Control cortex	4
FCD2b.4.o	0.10124	FCD2b	Control cortex	4
FCD2b.4.o	0.0119008	FCD2b	Control cortex	4
FCD2b.4.o	0.777603	FCD2b	Control cortex	4
FCD2b.4.o	0.464876	FCD2b	Control cortex	4
FCD2b.4.o	0.528926	FCD2b	Control cortex	4
FCD2b.4.o	0.542231	FCD2b	Control cortex	4
FCD2b.4.o	0.597107	FCD2b	Control cortex	4
FCD2b.4.o	0.477355	FCD2b	Control cortex	4
FCD2b.4.o	0.25	FCD2b	Control cortex	4
FCD2b.4.o	0.893884	FCD2b	Control cortex	4
FCD2b.4.o	0.04	FCD2b	Control cortex	4
FCD2b.4.o	0.68438	FCD2b	Control cortex	4
FCD2b.4.o	0.01	FCD2b	Control cortex	4
FCD2b.4.o	0.793719	FCD2b	Control cortex	4
FCD2b.4.o	0.745868	FCD2b	Control cortex	4
FCD2b.4.o	0.714793	FCD2b	Control cortex	4
FCD2b.4.o	0.0647934	FCD2b	Control cortex	4
FCD2b.4.o	0.714793	FCD2b	Control cortex	4
FCD2b.4.o	0.287686	FCD2b	Control cortex	4
FCD2b.4.o	0.307521	FCD2b	Control cortex	4
FCD2b.4.o	0.25	FCD2b	Control cortex	4
FCD2b.4.o	0.730248	FCD2b	Control cortex	4
FCD2b.4.o	0.714793	FCD2b	Control cortex	4
FCD2b.4.o	0.826446	FCD2b	Control cortex	4
FCD2b.4.o	0.42843	FCD2b	Control cortex	4
FCD2b.4.o	0.477355	FCD2b	Control cortex	4
FCD2b.4.o	0.382149	FCD2b	Control cortex	4
FCD2b.4.o	0.569339	FCD2b	Control cortex	4
FCD2b.4.o	0.725799	FCD2b	Control cortex	4
FCD2b.4.o	0.50281	FCD2b	Control cortex	4
FCD2b.4.o	0.10124	FCD2b	Control cortex	4
FCD2b.4.o	0.268512	FCD2b	Control cortex	4
FCD2b.4.o	0.15281	FCD2b	Control cortex	4
FCD2b.4.o	0.393471	FCD2b	Control cortex	4
FCD2b.4.o	0.19843	FCD2b	Control cortex	4
FCD2b.4.o	0.515785	FCD2b	Control cortex	4
FCD2b.4.o	0.328017	FCD2b	Control cortex	4
FCD2b.4.o	0.36	FCD2b	Control cortex	4
FCD2b.4.o	0.0602479	FCD2b	Control cortex	4
FCD2b.4.o	0.569339	FCD2b	Control cortex	4
FCD2b.4.o	0.0558678	FCD2b	Control cortex	4
FCD2b.4.o	0.464876	FCD2b	Control cortex	4
FCD2b.4.o	0.338512	FCD2b	Control cortex	4
FCD2b.4.o	0.0161983	FCD2b	Control cortex	4
FCD2b.4.o	0.382149	FCD2b	Control cortex	4
FCD2b.4.o	0.338512	FCD2b	Control cortex	4
FCD2b.4.o	0.223471	FCD2b	Control cortex	4
FCD2b.4.o	0.16	FCD2b	Control cortex	4
FCD2b.4.o	0.654628	FCD2b	Control cortex	4
FCD2b.4.o	0.404959	FCD2b	Control cortex	4
FCD2b.4.o	0.382149	FCD2b	Control cortex	4
FCD2b.4.o	0.00206612	FCD2b	Control cortex	4
FCD2b.4.o	0.10124	FCD2b	Control cortex	4
FCD2b.4.o	0.597107	FCD2b	Control cortex	4
FCD2b.4.o	0.132231	FCD2b	Control cortex	4
FCD2b.4.o	0.58314	FCD2b	Control cortex	4
FCD2b.4.o	0.393471	FCD2b	Control cortex	4
FCD2b.4.o	0.625537	FCD2b	Control cortex	4
FCD2b.4.o	0.0743802	FCD2b	Control cortex	4
FCD2b.4.o	0.58314	FCD2b	Control cortex	4
FCD2b.4.o	0.826446	FCD2b	Control cortex	4
FCD2b.4.o	0.911157	FCD2b	Control cortex	4
FCD2b.4.o	0.0516529	FCD2b	Control cortex	4
FCD2b.4.o	0.382149	FCD2b	Control cortex	4
FCD2b.4.o	0.843058	FCD2b	Control cortex	4
FCD2b.4.o	0.826446	FCD2b	Control cortex	4
FCD2b.4.o	0.0955372	FCD2b	Control cortex	4
FCD2b.4.o	0.206612	FCD2b	Control cortex	4
FCD2b.4.o	0.182562	FCD2b	Control cortex	4
FCD2b.4.o	0.0846281	FCD2b	Control cortex	4
FCD2b.4.o	0.68438	FCD2b	Control cortex	4
FCD2b.4.o	0.145785	FCD2b	Control cortex	4
FCD2b.4.o	0.452562	FCD2b	Control cortex	4
FCD2b.4.o	0.569339	FCD2b	Control cortex	4
FCD2b.4.o	0.528926	FCD2b	Control cortex	4
FCD2b.4.o	0.777603	FCD2b	Control cortex	4
FCD2b.4.o	0.464876	FCD2b	Control cortex	4
FCD2b.4.o	0.174876	FCD2b	Control cortex	4
FCD2b.4.o	0.42843	FCD2b	Control cortex	4
FCD2b.4.o	0.00669421	FCD2b	Control cortex	4
FCD2b.4.o	0.021157	FCD2b	Control cortex	4
FCD2b.4.o	0.42843	FCD2b	Control cortex	4
FCD2b.4.o	0.16	FCD2b	Control cortex	4
FCD2b.4.o	0.0647934	FCD2b	Control cortex	4
FCD2b.4.o	0.876777	FCD2b	Control cortex	4
FCD2b.4.o	0.826446	FCD2b	Control cortex	4
FCD2b.4.o	0.36	FCD2b	Control cortex	4
FCD2b.4.o	0.745868	FCD2b	Control cortex	4
FCD2b.4.o	0.61124	FCD2b	Control cortex	4
FCD2b.4.o	0.36	FCD2b	Control cortex	4
FCD2b.4.o	0.268512	FCD2b	Control cortex	4
FCD2b.4.o	0.64	FCD2b	Control cortex	4
FCD2b.4.o	0.669421	FCD2b	Control cortex	4
FCD2b.4.o	0.174876	FCD2b	Control cortex	4
FCD2b.4.o	1	FCD2b	Control cortex	4
FCD2b.4.o	0.440413	FCD2b	Control cortex	4
FCD2b.4.o	0.464876	FCD2b	Control cortex	4
FCD2b.4.o	0.515785	FCD2b	Control cortex	4
FCD2b.4.o	0.50281	FCD2b	Control cortex	4
FCD2b.4.o	0.515785	FCD2b	Control cortex	4
FCD2b.4.o	0.268512	FCD2b	Control cortex	4
FCD2b.4.o	0.843058	FCD2b	Control cortex	4
FCD2b.4.o	0.843058	FCD2b	Control cortex	4
FCD2b.4.o	0.00132231	FCD2b	Control cortex	4
FCD2b.4.o	0.01868	FCD2b	Control cortex	4
FCD2b.4.o	0.64	FCD2b	Control cortex	4
FCD2b.4.o	0.338512	FCD2b	Control cortex	4
FCD2b.4.o	0.00132231	FCD2b	Control cortex	4
FCD2b.4.o	0.0602479	FCD2b	Control cortex	4
FCD2b.4.o	0.58314	FCD2b	Control cortex	4
FCD2b.4.o	0.569339	FCD2b	Control cortex	4
FCD2b.4.o	0.132231	FCD2b	Control cortex	4
FCD2b.4.o	0.68438	FCD2b	Control cortex	4
FCD2b.4.o	0.145785	FCD2b	Control cortex	4
FCD2b.4.o	0.338512	FCD2b	Control cortex	4
FCD2b.4.o	0.569339	FCD2b	Control cortex	4
FCD2b.4.o	0.843058	FCD2b	Control cortex	4
FCD2b.4.o	0.259174	FCD2b	Control cortex	4
FCD2b.4.o	0.0955372	FCD2b	Control cortex	4
FCD2b.4.o	0.542231	FCD2b	Control cortex	4
FCD2b.4.o	0.597107	FCD2b	Control cortex	4
FCD2b.4.o	0.25	FCD2b	Control cortex	4
FCD2b.4.o	0.669421	FCD2b	Control cortex	4
FCD2b.4.o	0.393471	FCD2b	Control cortex	4
FCD2b.4.o	0.138926	FCD2b	Control cortex	4
FCD2b.4.o	0.464876	FCD2b	Control cortex	4
FCD2b.4.o	0.232149	FCD2b	Control cortex	4
FCD2b.4.o	0.317686	FCD2b	Control cortex	4
FCD2b.4.o	0.528926	FCD2b	Control cortex	4
FCD2b.4.o	0.42843	FCD2b	Control cortex	4
FCD2b.4.o	0.49	FCD2b	Control cortex	4
FCD2b.4.o	0.625537	FCD2b	Control cortex	4
FCD2b.4.o	0.16	FCD2b	Control cortex	4
FCD2b.4.o	0.464876	FCD2b	Control cortex	4
FCD2b.4.o	0.777603	FCD2b	Control cortex	4
FCD2b.4.o	0.58314	FCD2b	Control cortex	4
FCD2b.4.o	0.174876	FCD2b	Control cortex	4
FCD2b.4.o	0.745868	FCD2b	Control cortex	4
FCD2b.4.o	0.515785	FCD2b	Control cortex	4
FCD2b.4.o	0.393471	FCD2b	Control cortex	4
FCD2b.4.o	0.68438	FCD2b	Control cortex	4
FCD2b.4.o	0.793719	FCD2b	Control cortex	4
FCD2b.4.o	0.278017	FCD2b	Control cortex	4
FCD2b.4.o	0.876777	FCD2b	Control cortex	4
FCD2b.4.o	0.669421	FCD2b	Control cortex	4
FCD2b.4.o	0.81	FCD2b	Control cortex	4
FCD2b.4.o	0.68438	FCD2b	Control cortex	4
FCD2b.4.o	0.09	FCD2b	Control cortex	4
FCD2b.4.o	0.569339	FCD2b	Control cortex	4
FCD2b.4.o	0.382149	FCD2b	Control cortex	4
FCD2b.4.o	0.0364463	FCD2b	Control cortex	4
FCD2b.4.o	0.597107	FCD2b	Control cortex	4
FCD2b.4.o	0.42843	FCD2b	Control cortex	4
FCD2b.4.o	0.01	FCD2b	Control cortex	4
FCD2b.4.o	0.477355	FCD2b	Control cortex	4
FCD2b.4.o	0.859835	FCD2b	Control cortex	4
FCD2b.4.o	0.714793	FCD2b	Control cortex	4
FCD2b.4.o	0.043719	FCD2b	Control cortex	4
FCD2b.4.o	0.338512	FCD2b	Control cortex	4
FCD2b.4.o	0.915318	FCD2b	Control cortex	4
FCD2b.4.o	0.393471	FCD2b	Control cortex	4
FCD2b.4.o	0.8055	FCD2b	Control cortex	4
FCD2b.4.o	0.0846281	FCD2b	Control cortex	4
FCD2b.4.o	0.36	FCD2b	Control cortex	4
FCD2b.4.o	0.714793	FCD2b	Control cortex	4
FCD2b.4.o	0.214959	FCD2b	Control cortex	4
FCD2b.4.o	0.190413	FCD2b	Control cortex	4
FCD2b.4.o	0.597107	FCD2b	Control cortex	4
FCD2b.4.o	0.911157	FCD2b	Control cortex	4
FCD2b.4.o	0.0238843	FCD2b	Control cortex	4
FCD2b.4.o	0.528926	FCD2b	Control cortex	4
FCD2b.4.o	0.416612	FCD2b	Control cortex	4
FCD2b.4.o	0.107107	FCD2b	Control cortex	4
FCD2b.4.o	0.826446	FCD2b	Control cortex	4
FCD2b.4.o	0.515785	FCD2b	Control cortex	4
FCD2b.4.o	0.826446	FCD2b	Control cortex	4
FCD2b.4.o	0.555702	FCD2b	Control cortex	4
FCD2b.4.o	0.555702	FCD2b	Control cortex	4
FCD2b.4.o	0.370992	FCD2b	Control cortex	4
FCD2b.4.o	0.699504	FCD2b	Control cortex	4
FCD2b.4.o	0.859835	FCD2b	Control cortex	4
FCD2b.4.o	0.0695041	FCD2b	Control cortex	4
FCD2b.4.o	0.542231	FCD2b	Control cortex	4
FCD2b.4.o	0.0846281	FCD2b	Control cortex	4
FCD2b.4.o	0.268512	FCD2b	Control cortex	4
FCD2b.4.o	0.278017	FCD2b	Control cortex	4
FCD2b.4.o	0.393471	FCD2b	Control cortex	4
FCD2b.4.o	0.528926	FCD2b	Control cortex	4
FCD2b.4.o	0.416612	FCD2b	Control cortex	4
FCD2b.4.o	0.765131	FCD2b	Control cortex	4
FCD2b.4.o	0.464876	FCD2b	Control cortex	4
FCD2b.4.o	0.452562	FCD2b	Control cortex	4
FCD2b.4.o	0.843058	FCD2b	Control cortex	4
FCD2b.4.o	0.0161983	FCD2b	Control cortex	4
FCD2b.4.o	0.349174	FCD2b	Control cortex	4
FCD2b.4.o	0.597107	FCD2b	Control cortex	4
FCD2b.4.o	0.174876	FCD2b	Control cortex	4
FCD2b.4.o	0.15281	FCD2b	Control cortex	4
FCD2b.4.o	0.876777	FCD2b	Control cortex	4
FCD2b.4.o	0.190413	FCD2b	Control cortex	4
FCD2b.4.o	0.00669421	FCD2b	Control cortex	4
FCD2b.4.o	0.000330579	FCD2b	Control cortex	4
FCD2b.4.o	0.16	FCD2b	Control cortex	4
FCD2b.4.o	0.859835	FCD2b	Control cortex	4
FCD2b.4.o	0.597107	FCD2b	Control cortex	4
FCD2b.4.o	0.167355	FCD2b	Control cortex	4
FCD2b.4.o	0.49	FCD2b	Control cortex	4
FCD2b.4.o	0.132231	FCD2b	Control cortex	4
FCD2b.4.o	0.01	FCD2b	Control cortex	4
FCD2b.4.o	0.81	FCD2b	Control cortex	4
FCD2b.4.o	0.757181	FCD2b	Control cortex	4
FCD2b.4.o	0.654628	FCD2b	Control cortex	4
FCD2b.4.o	0.597107	FCD2b	Control cortex	4
FCD2b.4.o	0.440413	FCD2b	Control cortex	4
FCD2b.4.o	0.138926	FCD2b	Control cortex	4
FCD2b.4.o	0.745868	FCD2b	Control cortex	4
FCD2b.4.o	0.49	FCD2b	Control cortex	4
FCD2b.4.o	0.793719	FCD2b	Control cortex	4
FCD2b.4.o	0.16	FCD2b	Control cortex	4
FCD2b.4.o	0.416612	FCD2b	Control cortex	4
FCD2b.4.o	0.555702	FCD2b	Control cortex	4
FCD2b.4.o	0.174876	FCD2b	Control cortex	4
FCD2b.4.o	0.223471	FCD2b	Control cortex	4
FCD2b.4.o	0.349174	FCD2b	Control cortex	4
FCD2b.4.o	0.0955372	FCD2b	Control cortex	4
FCD2b.4.o	0.81	FCD2b	Control cortex	4
FCD2b.4.o	0.206612	FCD2b	Control cortex	4
FCD2b.4.o	0.981901	FCD2b	Control cortex	4
FCD2b.4.o	0.555702	FCD2b	Control cortex	4
FCD2b.4.o	0.50281	FCD2b	Control cortex	4
FCD2b.4.o	0.416612	FCD2b	Control cortex	4
FCD2b.4.o	0.404959	FCD2b	Control cortex	4
FCD2b.4.o	0.278017	FCD2b	Control cortex	4
FCD2b.4.o	0.19843	FCD2b	Control cortex	4
FCD2b.4.o	0.021157	FCD2b	Control cortex	4
FCD2b.4.o	0.018595	FCD2b	Control cortex	4
FCD2b.4.o	0.542231	FCD2b	Control cortex	4
FCD2b.4.o	0.0558678	FCD2b	Control cortex	4
FCD2b.4.o	0.859835	FCD2b	Control cortex	4
FCD2b.4.o	0.58314	FCD2b	Control cortex	4
FCD2b.4.o	0.0330579	FCD2b	Control cortex	4
FCD2b.4.o	0.287686	FCD2b	Control cortex	4
FCD2b.4.o	0.61124	FCD2b	Control cortex	4
FCD2b.4.o	0.138926	FCD2b	Control cortex	4
FCD2b.4.o	0.278017	FCD2b	Control cortex	4
FCD2b.4.o	0.00404959	FCD2b	Control cortex	4
FCD2b.4.o	0.0298347	FCD2b	Control cortex	4
FCD2b.4.o	0.416612	FCD2b	Control cortex	4
FCD2b.4.o	0.0743802	FCD2b	Control cortex	4
FCD2b.4.o	0.404959	FCD2b	Control cortex	4
FCD2b.4.o	0.843058	FCD2b	Control cortex	4
FCD2b.4.o	0.132231	FCD2b	Control cortex	4
FCD2b.4.o	0.876777	FCD2b	Control cortex	4
FCD2b.4.o	0.04	FCD2b	Control cortex	4
FCD2b.4.o	0.793719	FCD2b	Control cortex	4
FCD2b.4.o	0.382149	FCD2b	Control cortex	4
FCD2b.4.o	0.167355	FCD2b	Control cortex	4
FCD2b.4.o	0.36	FCD2b	Control cortex	4
FCD2b.4.o	0.0695041	FCD2b	Control cortex	4
FCD2b.4.o	0.64	FCD2b	Control cortex	4
FCD2b.4.o	0.297521	FCD2b	Control cortex	4
FCD2b.4.o	0.50281	FCD2b	Control cortex	4
FCD2b.4.o	0.477355	FCD2b	Control cortex	4
FCD2b.4.o	0.81	FCD2b	Control cortex	4
FCD2b.4.o	0.132231	FCD2b	Control cortex	4
FCD2b.4.o	0.843058	FCD2b	Control cortex	4
FCD2b.4.o	0.00669421	FCD2b	Control cortex	4
FCD2b.4.o	0.477355	FCD2b	Control cortex	4
FCD2b.4.o	0.555702	FCD2b	Control cortex	4
FCD2b.4.o	0.730248	FCD2b	Control cortex	4
FCD2b.4.o	0.452562	FCD2b	Control cortex	4
FCD2b.4.o	0.021157	FCD2b	Control cortex	4
FCD2b.4.o	0.669421	FCD2b	Control cortex	4
FCD2b.4.o	0.61124	FCD2b	Control cortex	4
FCD2b.4.o	0.50281	FCD2b	Control cortex	4
FCD2b.4.o	0.206612	FCD2b	Control cortex	4
FCD2b.4.o	0.043719	FCD2b	Control cortex	4
FCD2b.4.o	0.424429	FCD2b	Control cortex	4
FCD2b.4.o	0.542231	FCD2b	Control cortex	4
FCD2b.4.o	0.0743802	FCD2b	Control cortex	4
FCD2b.4.o	0.669421	FCD2b	Control cortex	4
FCD2b.4.o	0.58314	FCD2b	Control cortex	4
FCD2b.4.o	0.679971	FCD2b	Control cortex	4
FCD2b.4.o	0.416612	FCD2b	Control cortex	4
FCD2b.4.o	0.214959	FCD2b	Control cortex	4
FCD2b.4.o	0.464876	FCD2b	Control cortex	4
FCD2b.4.o	0.107107	FCD2b	Control cortex	4
FCD2b.4.o	0.911157	FCD2b	Control cortex	4
FCD2b.4.o	0.0139669	FCD2b	Control cortex	4
FCD2b.4.o	0.826446	FCD2b	Control cortex	4
FCD2b.4.o	0.132231	FCD2b	Control cortex	4
FCD2b.4.o	0.404959	FCD2b	Control cortex	4
FCD2b.4.o	0.349174	FCD2b	Control cortex	4
FCD2b.4.o	0.25	FCD2b	Control cortex	4
FCD2b.4.o	0.897735	FCD2b	Control cortex	4
FCD2b.4.o	0.416612	FCD2b	Control cortex	4
FCD2b.4.o	0.699504	FCD2b	Control cortex	4
FCD2b.4.o	0.61124	FCD2b	Control cortex	4
FCD2b.4.o	0.452562	FCD2b	Control cortex	4
FCD2b.4.o	0.370992	FCD2b	Control cortex	4
FCD2b.4.o	0.0647934	FCD2b	Control cortex	4
FCD2b.4.o	0.0516529	FCD2b	Control cortex	4
FCD2b.4.o	0.190413	FCD2b	Control cortex	4
FCD2b.4.o	0.49	FCD2b	Control cortex	4
FCD2b.4.o	0.745868	FCD2b	Control cortex	4
FCD2b.4.o	0.625537	FCD2b	Control cortex	4
FCD2b.4.o	0.49	FCD2b	Control cortex	4
FCD2b.4.o	0.00132231	FCD2b	Control cortex	4
FCD2b.4.o	0.730248	FCD2b	Control cortex	4
FCD2b.4.o	0.125702	FCD2b	Control cortex	4
FCD2b.4.o	0.542231	FCD2b	Control cortex	4
FCD2b.4.o	0.464876	FCD2b	Control cortex	4
FCD2b.4.o	0.859835	FCD2b	Control cortex	4
FCD2b.4.o	0.745868	FCD2b	Control cortex	4
FCD2b.4.o	0.440413	FCD2b	Control cortex	4
FCD2b.4.o	0.515785	FCD2b	Control cortex	4
FCD2b.4.o	0.793719	FCD2b	Control cortex	4
FCD2b.4.o	0.404959	FCD2b	Control cortex	4
FCD2b.4.o	0.42843	FCD2b	Control cortex	4
FCD2b.4.o	0.876777	FCD2b	Control cortex	4
FCD2b.4.o	0.68438	FCD2b	Control cortex	4
FCD2b.4.o	0.826446	FCD2b	Control cortex	4
FCD2b.4.o	0.843058	FCD2b	Control cortex	4
FCD2b.4.o	0.25	FCD2b	Control cortex	4
FCD2b.4.o	0.16	FCD2b	Control cortex	4
FCD2b.4.o	0.00297521	FCD2b	Control cortex	4
FCD2b.4.o	0.876777	FCD2b	Control cortex	4
FCD2b.4.o	0.01	FCD2b	Control cortex	4
FCD2b.4.o	0.542231	FCD2b	Control cortex	4
FCD2b.4.o	0.793719	FCD2b	Control cortex	4
FCD2b.4.o	0.843058	FCD2b	Control cortex	4
FCD2b.4.o	0.452562	FCD2b	Control cortex	4
FCD2b.4.o	0.0955372	FCD2b	Control cortex	4
FCD2b.4.o	0.223471	FCD2b	Control cortex	4
FCD2b.4.o	0.625537	FCD2b	Control cortex	4
FCD2b.4.o	0.0846281	FCD2b	Control cortex	4
FCD2b.4.o	0.0558678	FCD2b	Control cortex	4
FCD2b.4.o	0.64	FCD2b	Control cortex	4
FCD2b.4.o	0.699504	FCD2b	Control cortex	4
FCD2b.4.o	0.370992	FCD2b	Control cortex	4
FCD2b.4.o	0.599834	FCD2b	Control cortex	4
FCD2b.4.o	0.654628	FCD2b	Control cortex	4
FCD2b.4.o	0.58314	FCD2b	Control cortex	4
FCD2b.4.o	0.0364463	FCD2b	Control cortex	4
FCD2b.4.o	0.440413	FCD2b	Control cortex	4
FCD2b.4.o	0.859835	FCD2b	Control cortex	4
FCD2b.4.o	0.542231	FCD2b	Control cortex	4
FCD2b.4.o	0.928595	FCD2b	Control cortex	4
FCD2b.4.o	0.223471	FCD2b	Control cortex	4
FCD2b.4.o	0.625537	FCD2b	Control cortex	4
FCD2b.4.o	0.61124	FCD2b	Control cortex	4
FCD2b.4.o	0.232149	FCD2b	Control cortex	4
FCD2b.4.o	0.00528926	FCD2b	Control cortex	4
FCD2b.4.o	0.876777	FCD2b	Control cortex	4
FCD2b.4.o	0.911157	FCD2b	Control cortex	4
FCD2b.4.o	0.0846281	FCD2b	Control cortex	4
FCD2b.4.o	0.00826446	FCD2b	Control cortex	4
FCD2b.4.o	0.843058	FCD2b	Control cortex	4
FCD2b.4.o	0.00669421	FCD2b	Control cortex	4
FCD2b.4.o	0.19843	FCD2b	Control cortex	4
FCD2b.4.o	8.26446e-05	FCD2b	Control cortex	4
FCD2b.4.o	0.68438	FCD2b	Control cortex	4
FCD2b.4.o	0.81	FCD2b	Control cortex	4
FCD2b.4.o	0.777603	FCD2b	Control cortex	4
FCD2b.4.o	0.61124	FCD2b	Control cortex	4
FCD2b.4.o	0.49	FCD2b	Control cortex	4
FCD2b.4.o	0.0119008	FCD2b	Control cortex	4
FCD2b.4.o	0.36	FCD2b	Control cortex	4
FCD2b.4.o	0.0298347	FCD2b	Control cortex	4
FCD2b.4.o	0.64	FCD2b	Control cortex	4
FCD2b.4.o	0.0695041	FCD2b	Control cortex	4
FCD2b.4.o	0.569339	FCD2b	Control cortex	4
FCD2b.4.o	0.349174	FCD2b	Control cortex	4
FCD2b.4.o	0.714793	FCD2b	Control cortex	4
FCD2b.4.o	0.464876	FCD2b	Control cortex	4
FCD2b.4.o	0.477355	FCD2b	Control cortex	4
FCD2b.4.o	0.555702	FCD2b	Control cortex	4
FCD2b.4.o	0.452562	FCD2b	Control cortex	4
FCD2b.4.o	0.018595	FCD2b	Control cortex	4
FCD2b.4.o	0.477355	FCD2b	Control cortex	4
FCD2b.4.o	0.58314	FCD2b	Control cortex	4
FCD2b.4.o	0.393471	FCD2b	Control cortex	4
FCD2b.4.o	0.542231	FCD2b	Control cortex	4
FCD2b.4.o	0.528926	FCD2b	Control cortex	4
FCD2b.4.o	0.669421	FCD2b	Control cortex	4
FCD2b.4.o	0.138926	FCD2b	Control cortex	4
FCD2b.4.o	0.718057	FCD2b	Control cortex	4
FCD2b.4.o	0.043719	FCD2b	Control cortex	4
FCD2b.4.o	0.793719	FCD2b	Control cortex	4
FCD2b.4.o	0.8055	FCD2b	Control cortex	4
FCD2b.4.o	0.138926	FCD2b	Control cortex	4
FCD2b.4.o	0.745868	FCD2b	Control cortex	4
FCD2b.4.o	0.477355	FCD2b	Control cortex	4
FCD2b.4.o	0.911157	FCD2b	Control cortex	4
FCD2b.4.o	0.132231	FCD2b	Control cortex	4
FCD2b.4.o	0.0846281	FCD2b	Control cortex	4
FCD2b.4.o	0.893884	FCD2b	Control cortex	4
FCD2b.4.o	0.107107	FCD2b	Control cortex	4
FCD2b.4.o	0.25	FCD2b	Control cortex	4
FCD2b.4.o	0.68438	FCD2b	Control cortex	4
FCD2b.4.o	0.328017	FCD2b	Control cortex	4
FCD2b.4.o	0.61124	FCD2b	Control cortex	4
FCD2b.4.o	0.370992	FCD2b	Control cortex	4
FCD2b.4.o	0.64	FCD2b	Control cortex	4
FCD2b.4.o	0.68438	FCD2b	Control cortex	4
FCD2b.4.o	0.259174	FCD2b	Control cortex	4
FCD2b.4.o	0.0139669	FCD2b	Control cortex	4
FCD2b.4.o	0.328017	FCD2b	Control cortex	4
FCD2b.4.o	0.452562	FCD2b	Control cortex	4
FCD2b.4.o	0.745868	FCD2b	Control cortex	4
FCD2b.4.o	0.50281	FCD2b	Control cortex	4
FCD2b.4.o	0.68438	FCD2b	Control cortex	4
FCD2b.4.o	0.843058	FCD2b	Control cortex	4
FCD2b.4.o	0.777603	FCD2b	Control cortex	4
FCD2b.4.o	0.699504	FCD2b	Control cortex	4
FCD2b.4.o	0.61124	FCD2b	Control cortex	4
FCD2b.4.o	0.424429	FCD2b	Control cortex	4
FCD2b.4.o	0.0267769	FCD2b	Control cortex	4
FCD2b.4.o	0.64	FCD2b	Control cortex	4
FCD2b.4.o	0.42843	FCD2b	Control cortex	4
FCD2b.4.o	0.214959	FCD2b	Control cortex	4
FCD2b.4.o	0.68438	FCD2b	Control cortex	4
FCD2b.4.o	0.36	FCD2b	Control cortex	4
FCD2b.4.o	0.132231	FCD2b	Control cortex	4
FCD2b.4.o	0.597107	FCD2b	Control cortex	4
FCD2b.4.o	0.0330579	FCD2b	Control cortex	4
FCD2b.4.o	0.424429	FCD2b	Control cortex	4
FCD2b.4.o	0.569339	FCD2b	Control cortex	4
FCD2b.4.o	0.597107	FCD2b	Control cortex	4
FCD2b.4.o	0.107107	FCD2b	Control cortex	4
FCD2b.4.o	0.125702	FCD2b	Control cortex	4
FCD2b.4.o	0.515785	FCD2b	Control cortex	4
FCD2b.4.o	0.382149	FCD2b	Control cortex	4
FCD2b.4.o	0.25	FCD2b	Control cortex	4
FCD2b.4.o	0.876777	FCD2b	Control cortex	4
FCD2b.4.o	0.11314	FCD2b	Control cortex	4
FCD2b.4.o	0.946198	FCD2b	Control cortex	4
FCD2b.4.o	0.404959	FCD2b	Control cortex	4
FCD2b.4.o	0.297521	FCD2b	Control cortex	4
FCD2b.4.o	0.440413	FCD2b	Control cortex	4
FCD2b.4.o	0.190413	FCD2b	Control cortex	4
FCD2b.4.o	0.625537	FCD2b	Control cortex	4
FCD2b.4.o	0.654628	FCD2b	Control cortex	4
FCD2b.4.o	0.68438	FCD2b	Control cortex	4
FCD2b.4.o	0.167355	FCD2b	Control cortex	4
FCD2b.4.o	0.10124	FCD2b	Control cortex	4
FCD2b.4.o	0.338512	FCD2b	Control cortex	4
FCD2b.4.o	0.440413	FCD2b	Control cortex	4
FCD2b.4.o	0.349174	FCD2b	Control cortex	4
FCD2b.4.o	0.761653	FCD2b	Control cortex	4
FCD2b.4.o	0.328017	FCD2b	Control cortex	4
FCD2b.4.o	0.182562	FCD2b	Control cortex	4
FCD2b.4.o	0.843058	FCD2b	Control cortex	4
FCD2b.4.o	0.11314	FCD2b	Control cortex	4
FCD2b.4.o	0.730248	FCD2b	Control cortex	4
FCD2b.4.o	0.893884	FCD2b	Control cortex	4
FCD2b.4.o	0.349174	FCD2b	Control cortex	4
FCD2b.4.o	0.654628	FCD2b	Control cortex	4
FCD2b.4.o	0.01	FCD2b	Control cortex	4
FCD2b.4.o	0.440413	FCD2b	Control cortex	4
FCD2b.4.o	0.745868	FCD2b	Control cortex	4
FCD2b.4.o	0.843058	FCD2b	Control cortex	4
FCD2b.4.o	0.714793	FCD2b	Control cortex	4
FCD2b.4.o	0.259174	FCD2b	Control cortex	4
FCD2b.4.o	0.625537	FCD2b	Control cortex	4
FCD2b.4.o	0.0516529	FCD2b	Control cortex	4
FCD2b.4.o	0.25	FCD2b	Control cortex	4
FCD2b.4.o	0.018595	FCD2b	Control cortex	4
FCD2b.4.o	0.36	FCD2b	Control cortex	4
FCD2b.4.o	0.370992	FCD2b	Control cortex	4
FCD2b.4.o	0.597107	FCD2b	Control cortex	4
FCD2b.4.o	0.699504	FCD2b	Control cortex	4
FCD2b.4.o	0.00132231	FCD2b	Control cortex	4
FCD2b.4.o	0.893884	FCD2b	Control cortex	4
FCD2b.4.o	0.843058	FCD2b	Control cortex	4
FCD2b.4.o	0.0364463	FCD2b	Control cortex	4
FCD2b.4.o	0.793719	FCD2b	Control cortex	4
FCD2b.4.o	0.416612	FCD2b	Control cortex	4
FCD2b.4.o	0.393471	FCD2b	Control cortex	4
FCD2b.4.o	0.393471	FCD2b	Control cortex	4
FCD2b.4.o	0.297521	FCD2b	Control cortex	4
FCD2b.4.o	0.730248	FCD2b	Control cortex	4
FCD2b.4.o	0.370992	FCD2b	Control cortex	4
FCD2b.4.o	0.777603	FCD2b	Control cortex	4
FCD2b.4.o	0.730248	FCD2b	Control cortex	4
FCD2b.4.o	0.182562	FCD2b	Control cortex	4
FCD2b.4.o	0.0955372	FCD2b	Control cortex	4
FCD2b.4.o	0.107107	FCD2b	Control cortex	4
FCD2b.4.o	0.61124	FCD2b	Control cortex	4
FCD2b.4.o	0.555702	FCD2b	Control cortex	4
FCD2b.4.o	0.259174	FCD2b	Control cortex	4
FCD2b.4.o	0.145785	FCD2b	Control cortex	4
FCD2b.4.o	0.542231	FCD2b	Control cortex	4
FCD2b.4.o	0.00297521	FCD2b	Control cortex	4
FCD2b.4.o	0.182562	FCD2b	Control cortex	4
FCD2b.4.o	0.859835	FCD2b	Control cortex	4
FCD2b.4.o	0.61124	FCD2b	Control cortex	4
FCD2b.4.o	0.714793	FCD2b	Control cortex	4
FCD2b.4.o	0.81	FCD2b	Control cortex	4
FCD2b.4.o	0.859835	FCD2b	Control cortex	4
FCD2b.4.o	0.019946	FCD2b	Control cortex	4
FCD2b.4.o	0.0161983	FCD2b	Control cortex	4
FCD2b.4.o	0.0119008	FCD2b	Control cortex	4
FCD2b.4.o	0.928595	FCD2b	Control cortex	4
FCD2b.4.o	0.00826446	FCD2b	Control cortex	4
FCD2b.4.o	0.223471	FCD2b	Control cortex	4
FCD2b.4.o	0.730248	FCD2b	Control cortex	4
FCD2b.4.o	0.669421	FCD2b	Control cortex	4
FCD2b.4.o	0.625537	FCD2b	Control cortex	4
FCD2b.4.o	0.654628	FCD2b	Control cortex	4
FCD2b.4.o	0.317686	FCD2b	Control cortex	4
FCD2b.4.o	0.268512	FCD2b	Control cortex	4
FCD2b.4.o	0.11314	FCD2b	Control cortex	4
FCD2b.4.o	0.0627854	FCD2b	Control cortex	4
FCD2b.4.o	0.0743802	FCD2b	Control cortex	4
FCD2b.4.o	0.542231	FCD2b	Control cortex	4
FCD2b.4.o	0.206612	FCD2b	Control cortex	4
FCD2b.4.o	0.876777	FCD2b	Control cortex	4
FCD2b.4.o	0.464876	FCD2b	Control cortex	4
FCD2b.4.o	0.278017	FCD2b	Control cortex	4
FCD2b.4.o	0.699504	FCD2b	Control cortex	4
FCD2b.4.o	0.440413	FCD2b	Control cortex	4
FCD2b.4.o	0.876777	FCD2b	Control cortex	4
FCD2b.4.o	0.555702	FCD2b	Control cortex	4
FCD2b.4.o	0.15281	FCD2b	Control cortex	4
FCD2b.4.o	0.0846281	FCD2b	Control cortex	4
FCD2b.4.o	0.349174	FCD2b	Control cortex	4
FCD2b.4.o	0.0298347	FCD2b	Control cortex	4
FCD2b.4.o	0.687505	FCD2b	Control cortex	4
FCD2b.4.o	8.26446e-05	FCD2b	Control cortex	4
FCD2b.4.o	0.119339	FCD2b	Control cortex	4
FCD2b.4.o	0	FCD2b	Control cortex	4
FCD2b.4.o	0.793719	FCD2b	Control cortex	4
FCD2b.4.o	0.477355	FCD2b	Control cortex	4
FCD2b.4.o	0.416612	FCD2b	Control cortex	4
FCD2b.4.o	0.61124	FCD2b	Control cortex	4
FCD2b.4.o	0.25	FCD2b	Control cortex	4
FCD2b.4.o	0.317686	FCD2b	Control cortex	4
FCD2b.4.o	0.64	FCD2b	Control cortex	4
FCD2b.4.o	0.821939	FCD2b	Control cortex	4
FCD2b.4.o	0.278017	FCD2b	Control cortex	4
FCD2b.4.o	0.625537	FCD2b	Control cortex	4
FCD2b.4.o	0.49	FCD2b	Control cortex	4
FCD2b.4.o	0.843058	FCD2b	Control cortex	4
FCD2b.4.o	0.793719	FCD2b	Control cortex	4
FCD2b.4.o	0.68438	FCD2b	Control cortex	4
FCD2b.4.o	0.699504	FCD2b	Control cortex	4
FCD2b.4.o	0.223471	FCD2b	Control cortex	4
FCD2b.4.o	0.672478	FCD2b	Control cortex	4
FCD2b.4.o	0.730248	FCD2b	Control cortex	4
FCD2b.4.o	0.0139669	FCD2b	Control cortex	4
FCD2b.4.o	0.00297521	FCD2b	Control cortex	4
FCD2b.4.o	0.0001868	FCD2b	Control cortex	4
FCD2b.4.o	0.0846281	FCD2b	Control cortex	4
FCD2b.4.o	0.889352	FCD2b	Control cortex	4
FCD2b.4.o	0.515785	FCD2b	Control cortex	4
FCD2b.4.o	0.68438	FCD2b	Control cortex	4
FCD2b.4.o	0.745868	FCD2b	Control cortex	4
FCD2b.4.o	0.928595	FCD2b	Control cortex	4
FCD2b.4.o	0.515785	FCD2b	Control cortex	4
FCD2b.4.o	0.404959	FCD2b	Control cortex	4
FCD2b.4.o	2.07555e-05	FCD2b	Control cortex	4
FCD2b.4.o	0.382149	FCD2b	Control cortex	4
FCD2b.4.o	0.826446	FCD2b	Control cortex	4
FCD2b.4.o	0.42843	FCD2b	Control cortex	4
FCD2b.4.o	0.107107	FCD2b	Control cortex	4
FCD2b.4.o	0.125702	FCD2b	Control cortex	4
FCD2b.4.o	0.569339	FCD2b	Control cortex	4
FCD2b.4.o	0.0695041	FCD2b	Control cortex	4
FCD2b.4.o	0.000743802	FCD2b	Control cortex	4
FCD2b.4.o	0.0161983	FCD2b	Control cortex	4
FCD2b.4.o	0.328017	FCD2b	Control cortex	4
FCD2b.4.o	0.528926	FCD2b	Control cortex	4
FCD2b.4.o	0.893884	FCD2b	Control cortex	4
FCD2b.4.o	0.043719	FCD2b	Control cortex	4
FCD2b.4.o	0.464876	FCD2b	Control cortex	4
FCD2b.4.o	0.11314	FCD2b	Control cortex	4
FCD2b.4.o	0.16	FCD2b	Control cortex	4
FCD2b.4.o	0.317686	FCD2b	Control cortex	4
FCD2b.4.o	0.382149	FCD2b	Control cortex	4
FCD2b.4.o	0.714793	FCD2b	Control cortex	4
FCD2b.4.o	0.745868	FCD2b	Control cortex	4
FCD2b.4.o	0.000743802	FCD2b	Control cortex	4
FCD2b.4.o	0.928595	FCD2b	Control cortex	4
FCD2b.4.o	0.569339	FCD2b	Control cortex	4
FCD2b.4.o	0.49	FCD2b	Control cortex	4
FCD2b.4.o	0.043719	FCD2b	Control cortex	4
FCD2b.4.o	0.477355	FCD2b	Control cortex	4
FCD2b.4.o	0.0647934	FCD2b	Control cortex	4
FCD2b.4.o	0.876777	FCD2b	Control cortex	4
FCD2b.4.o	0.021157	FCD2b	Control cortex	4
FCD2b.4.o	0.464876	FCD2b	Control cortex	4
FCD2b.4.o	0.81	FCD2b	Control cortex	4
FCD2b.4.o	0.317686	FCD2b	Control cortex	4
FCD2b.4.o	0.259174	FCD2b	Control cortex	4
FCD2b.4.o	0.745868	FCD2b	Control cortex	4
FCD2b.4.o	0.42843	FCD2b	Control cortex	4
FCD2b.4.o	0.826446	FCD2b	Control cortex	4
FCD2b.4.o	0.182562	FCD2b	Control cortex	4
FCD2b.4.o	0.287686	FCD2b	Control cortex	4
FCD2b.4.o	0.477355	FCD2b	Control cortex	4
FCD2b.4.o	0.843058	FCD2b	Control cortex	4
FCD2b.4.o	0.625537	FCD2b	Control cortex	4
FCD2b.4.o	0.349174	FCD2b	Control cortex	4
FCD2b.4.o	0.64	FCD2b	Control cortex	4
FCD2b.4.o	0.49	FCD2b	Control cortex	4
FCD2b.4.o	0.477355	FCD2b	Control cortex	4
FCD2b.4.o	0.745868	FCD2b	Control cortex	4
FCD2b.4.o	0.25	FCD2b	Control cortex	4
FCD2b.4.o	0.349174	FCD2b	Control cortex	4
FCD2b.4.o	0.963967	FCD2b	Control cortex	4
FCD2b.4.o	0.42843	FCD2b	Control cortex	4
FCD2b.4.o	0.393471	FCD2b	Control cortex	4
FCD2b.4.o	0.297521	FCD2b	Control cortex	4
FCD2b.4.o	0.542231	FCD2b	Control cortex	4
FCD2b.4.o	0.307521	FCD2b	Control cortex	4
FCD2b.4.o	0.278017	FCD2b	Control cortex	4
FCD2b.4.o	0.145785	FCD2b	Control cortex	4
FCD2b.4.o	0.42843	FCD2b	Control cortex	4
FCD2b.4.o	0.64	FCD2b	Control cortex	4
FCD2b.4.o	0.370992	FCD2b	Control cortex	4
FCD2b.4.o	0.174876	FCD2b	Control cortex	4
FCD2b.4.o	0.49	FCD2b	Control cortex	4
FCD2b.4.o	0.61124	FCD2b	Control cortex	4
FCD2b.4.o	0.555702	FCD2b	Control cortex	4
FCD2b.4.o	0.328017	FCD2b	Control cortex	4
FCD2b.4.o	0.569339	FCD2b	Control cortex	4
FCD2b.4.o	0.733582	FCD2b	Control cortex	4
FCD2b.4.o	0.859835	FCD2b	Control cortex	4
FCD2b.4.o	0.125702	FCD2b	Control cortex	4
FCD2b.4.o	0.0298347	FCD2b	Control cortex	4
FCD2b.4.o	0.68438	FCD2b	Control cortex	4
FCD2b.4.o	0.777603	FCD2b	Control cortex	4
FCD2b.4.o	0.0516529	FCD2b	Control cortex	4
FCD2b.4.o	0.477355	FCD2b	Control cortex	4
FCD2b.4.o	0.214959	FCD2b	Control cortex	4
FCD2b.4.o	0.826446	FCD2b	Control cortex	4
FCD2b.4.o	0.174876	FCD2b	Control cortex	4
FCD2b.4.o	0.107107	FCD2b	Control cortex	4
FCD2b.4.o	0.669421	FCD2b	Control cortex	4
FCD2b.4.o	0.043719	FCD2b	Control cortex	4
FCD2b.4.o	0.625537	FCD2b	Control cortex	4
FCD2b.4.o	0.043719	FCD2b	Control cortex	4
FCD2b.4.o	0.50281	FCD2b	Control cortex	4
FCD2b.4.o	0.928595	FCD2b	Control cortex	4
FCD2b.4.o	0.625537	FCD2b	Control cortex	4
FCD2b.4.o	0.625537	FCD2b	Control cortex	4
FCD2b.4.o	0.515785	FCD2b	Control cortex	4
FCD2b.4.o	0.0647934	FCD2b	Control cortex	4
FCD2b.4.o	0.223471	FCD2b	Control cortex	4
FCD2b.4.o	0.287686	FCD2b	Control cortex	4
FCD2b.4.o	0.928595	FCD2b	Control cortex	4
FCD2b.4.o	0.393471	FCD2b	Control cortex	4
FCD2b.4.o	0.42843	FCD2b	Control cortex	4
FCD2b.4.o	0.107107	FCD2b	Control cortex	4
FCD2b.4.o	0.515785	FCD2b	Control cortex	4
FCD2b.4.o	0.64	FCD2b	Control cortex	4
FCD2b.4.o	0.859835	FCD2b	Control cortex	4
FCD2b.4.o	0.68438	FCD2b	Control cortex	4
FCD2b.4.o	0.297521	FCD2b	Control cortex	4
FCD2b.4.o	0.021157	FCD2b	Control cortex	4
FCD2b.4.o	0.0139669	FCD2b	Control cortex	4
FCD2b.4.o	0.669421	FCD2b	Control cortex	4
FCD2b.4.o	0.793719	FCD2b	Control cortex	4
FCD2b.4.o	0.843058	FCD2b	Control cortex	4
FCD2b.4.o	0.625537	FCD2b	Control cortex	4
FCD2b.4.o	0.0516529	FCD2b	Control cortex	4
FCD2b.4.o	0.64	FCD2b	Control cortex	4
FCD2b.4.o	0.49	FCD2b	Control cortex	4
FCD2b.4.o	0.328017	FCD2b	Control cortex	4
FCD2b.4.o	0.167355	FCD2b	Control cortex	4
FCD2b.4.o	0.09	FCD2b	Control cortex	4
FCD2b.4.o	0.452562	FCD2b	Control cortex	4
FCD2b.4.o	0.167355	FCD2b	Control cortex	4
FCD2b.4.o	0.232149	FCD2b	Control cortex	4
FCD2b.4.o	0.190413	FCD2b	Control cortex	4
FCD2b.4.o	0.167355	FCD2b	Control cortex	4
FCD2b.4.o	0.64	FCD2b	Control cortex	4
FCD2b.4.o	0.81	FCD2b	Control cortex	4
FCD2b.4.o	0.174876	FCD2b	Control cortex	4
FCD2b.4.o	0.268512	FCD2b	Control cortex	4
FCD2b.4.o	0.81	FCD2b	Control cortex	4
FCD2b.4.o	0.58314	FCD2b	Control cortex	4
FCD2b.4.o	0.167355	FCD2b	Control cortex	4
FCD2b.4.o	0.876777	FCD2b	Control cortex	4
FCD2b.4.o	0.338512	FCD2b	Control cortex	4
FCD2b.4.o	0.25	FCD2b	Control cortex	4
FCD2b.4.o	0.000743802	FCD2b	Control cortex	4
FCD2b.4.o	0.00132231	FCD2b	Control cortex	4
FCD2b.4.o	0.416612	FCD2b	Control cortex	4
FCD2b.4.o	0.625537	FCD2b	Control cortex	4
FCD2b.4.o	0.297521	FCD2b	Control cortex	4
FCD2b.4.o	0.597107	FCD2b	Control cortex	4
FCD2b.4.o	0.132231	FCD2b	Control cortex	4
FCD2b.4.o	0.50281	FCD2b	Control cortex	4
FCD2b.4.o	0.307521	FCD2b	Control cortex	4
FCD2b.4.o	0.240992	FCD2b	Control cortex	4
FCD2b.4.o	0.597107	FCD2b	Control cortex	4
FCD2b.4.o	0.307521	FCD2b	Control cortex	4
FCD2b.4.o	0.793719	FCD2b	Control cortex	4
FCD2b.4.o	0.81	FCD2b	Control cortex	4
FCD2b.4.o	0.11314	FCD2b	Control cortex	4
FCD2b.4.o	0.946198	FCD2b	Control cortex	4
FCD2b.4.o	0.64	FCD2b	Control cortex	4
FCD2b.4.o	0.49	FCD2b	Control cortex	4
FCD2b.4.o	0.859835	FCD2b	Control cortex	4
FCD2b.4.o	0.597107	FCD2b	Control cortex	4
FCD2b.4.o	0.542231	FCD2b	Control cortex	4
FCD2b.4.o	0.551453	FCD2b	Control cortex	4
FCD2b.4.o	0.597107	FCD2b	Control cortex	4
FCD2b.4.o	0.42843	FCD2b	Control cortex	4
FCD2b.4.o	0.528926	FCD2b	Control cortex	4
FCD2b.4.o	0.893884	FCD2b	Control cortex	4
FCD2b.4.o	0.0695041	FCD2b	Control cortex	4
FCD2b.4.o	0.569339	FCD2b	Control cortex	4
FCD2b.4.o	0.317686	FCD2b	Control cortex	4
FCD2b.4.o	0.654628	FCD2b	Control cortex	4
FCD2b.4.o	0.876777	FCD2b	Control cortex	4
FCD2b.4.o	0.49	FCD2b	Control cortex	4
FCD2b.4.o	0.223471	FCD2b	Control cortex	4
FCD2b.4.o	0.569339	FCD2b	Control cortex	4
FCD2b.4.o	0.416612	FCD2b	Control cortex	4
FCD2b.4.o	0.777603	FCD2b	Control cortex	4
FCD2b.4.o	0.232149	FCD2b	Control cortex	4
FCD2b.4.o	0.174876	FCD2b	Control cortex	4
FCD2b.4.o	0.569339	FCD2b	Control cortex	4
FCD2b.4.o	0.404959	FCD2b	Control cortex	4
FCD2b.4.o	0.278017	FCD2b	Control cortex	4
FCD2b.4.o	0.464876	FCD2b	Control cortex	4
FCD2b.4.o	0.58314	FCD2b	Control cortex	4
FCD2b.4.o	0.745868	FCD2b	Control cortex	4
FCD2b.4.o	0.278017	FCD2b	Control cortex	4
FCD2b.4.o	0.00669421	FCD2b	Control cortex	4
FCD2b.4.o	0.190413	FCD2b	Control cortex	4
FCD2b.4.o	0.757181	FCD2b	Control cortex	4
FCD2b.4.o	0.893884	FCD2b	Control cortex	4
FCD2b.4.o	0.370992	FCD2b	Control cortex	4
FCD2b.4.o	0.714793	FCD2b	Control cortex	4
FCD2b.4.o	0.19843	FCD2b	Control cortex	4
FCD2b.4.o	0.0955372	FCD2b	Control cortex	4
FCD2b.4.o	0.928595	FCD2b	Control cortex	4
FCD2b.4.o	0.0161983	FCD2b	Control cortex	4
FCD2b.4.o	0.338512	FCD2b	Control cortex	4
FCD2b.4.o	0.0602479	FCD2b	Control cortex	4
FCD2b.4.o	0.555702	FCD2b	Control cortex	4
FCD2b.4.o	0.793719	FCD2b	Control cortex	4
FCD2b.4.o	0.64	FCD2b	Control cortex	4
FCD2b.4.o	0.268512	FCD2b	Control cortex	4
FCD2b.4.o	0.699504	FCD2b	Control cortex	4
FCD2b.4.o	0.699504	FCD2b	Control cortex	4
FCD2b.4.o	0.328017	FCD2b	Control cortex	4
FCD2b.4.o	0.777603	FCD2b	Control cortex	4
FCD2b.4.o	0.0647934	FCD2b	Control cortex	4
FCD2b.4.o	0.714793	FCD2b	Control cortex	4
FCD2b.4.o	0.107107	FCD2b	Control cortex	4
FCD2b.4.o	0.642922	FCD2b	Control cortex	4
FCD2b.4.o	0.555702	FCD2b	Control cortex	4
FCD2b.4.o	0.555702	FCD2b	Control cortex	4
FCD2b.4.o	0.132231	FCD2b	Control cortex	4
FCD2b.4.o	0.528926	FCD2b	Control cortex	4
FCD2b.4.o	0.36	FCD2b	Control cortex	4
FCD2b.4.o	0.876777	FCD2b	Control cortex	4
FCD2b.4.o	0.555702	FCD2b	Control cortex	4
FCD2b.4.o	0.349174	FCD2b	Control cortex	4
FCD2b.4.o	0.452562	FCD2b	Control cortex	4
FCD2b.4.o	0.440413	FCD2b	Control cortex	4
FCD2b.4.o	0.730248	FCD2b	Control cortex	4
FCD2b.4.o	0.714793	FCD2b	Control cortex	4
FCD2b.4.o	0.278017	FCD2b	Control cortex	4
FCD2b.4.o	0.42843	FCD2b	Control cortex	4
FCD2b.4.o	0.317686	FCD2b	Control cortex	4
FCD2b.4.o	0.64	FCD2b	Control cortex	4
FCD2b.4.o	0.730248	FCD2b	Control cortex	4
FCD2b.4.o	0.730248	FCD2b	Control cortex	4
FCD2b.4.o	0.81	FCD2b	Control cortex	4
FCD2b.4.o	0.0602479	FCD2b	Control cortex	4
FCD2b.4.o	0.64	FCD2b	Control cortex	4
FCD2b.4.o	0.416612	FCD2b	Control cortex	4
FCD2b.4.o	0.259174	FCD2b	Control cortex	4
FCD2b.4.o	0.328017	FCD2b	Control cortex	4
FCD2b.4.o	0.826446	FCD2b	Control cortex	4
FCD2b.4.o	0.777603	FCD2b	Control cortex	4
FCD2b.4.o	0.928595	FCD2b	Control cortex	4
FCD2b.4.o	0.745868	FCD2b	Control cortex	4
FCD2b.4.o	0.0298347	FCD2b	Control cortex	4
FCD2b.4.o	0.793719	FCD2b	Control cortex	4
FCD2b.4.o	0.287686	FCD2b	Control cortex	4
FCD2b.4.o	0.0298347	FCD2b	Control cortex	4
FCD2b.4.o	0.58314	FCD2b	Control cortex	4
FCD2b.4.o	0.61124	FCD2b	Control cortex	4
FCD2b.4.o	0.232149	FCD2b	Control cortex	4
FCD2b.4.o	0.349174	FCD2b	Control cortex	4
FCD2b.4.o	0.542231	FCD2b	Control cortex	4
FCD2b.4.o	0.393471	FCD2b	Control cortex	4
FCD2b.4.o	0.911157	FCD2b	Control cortex	4
FCD2b.4.o	0.669421	FCD2b	Control cortex	4
FCD2b.4.o	0.42843	FCD2b	Control cortex	4
FCD2b.4.o	0.452562	FCD2b	Control cortex	4
FCD2b.4.o	0.81	FCD2b	Control cortex	4
FCD2b.4.o	0.0330579	FCD2b	Control cortex	4
FCD2b.4.o	0.297521	FCD2b	Control cortex	4
FCD2b.4.o	0.268512	FCD2b	Control cortex	4
FCD2b.4.o	0.42843	FCD2b	Control cortex	4
FCD2b.4.o	0.424429	FCD2b	Control cortex	4
FCD2b.4.o	0.278017	FCD2b	Control cortex	4
FCD2b.4.o	0.569339	FCD2b	Control cortex	4
FCD2b.4.o	0.0846281	FCD2b	Control cortex	4
FCD2b.4.o	0.223471	FCD2b	Control cortex	4
FCD2b.4.o	0.338512	FCD2b	Control cortex	4
FCD2b.4.o	0.893884	FCD2b	Control cortex	4
FCD2b.4.o	0.699504	FCD2b	Control cortex	4
FCD2b.4.o	0.542231	FCD2b	Control cortex	4
FCD2b.4.o	0.859835	FCD2b	Control cortex	4
FCD2b.4.o	0.416612	FCD2b	Control cortex	4
FCD2b.4.o	0.307521	FCD2b	Control cortex	4
FCD2b.4.o	0.928595	FCD2b	Control cortex	4
FCD2b.4.o	0.911157	FCD2b	Control cortex	4
FCD2b.4.o	0.555702	FCD2b	Control cortex	4
FCD2b.4.o	0.555702	FCD2b	Control cortex	4
FCD2b.4.o	0.730248	FCD2b	Control cortex	4
FCD2b.4.o	0.52472	FCD2b	Control cortex	4
FCD2b.4.o	0.00206612	FCD2b	Control cortex	4
FCD2b.4.o	0.0476033	FCD2b	Control cortex	4
FCD2b.4.o	0.0602479	FCD2b	Control cortex	4
FCD2b.4.o	0.287686	FCD2b	Control cortex	4
FCD2b.4.o	0.393471	FCD2b	Control cortex	4
FCD2b.4.o	0.0161983	FCD2b	Control cortex	4
FCD2b.4.o	0.569339	FCD2b	Control cortex	4
FCD2b.4.o	0.416612	FCD2b	Control cortex	4
FCD2b.4.o	0.328017	FCD2b	Control cortex	4
FCD2b.4.o	0.138926	FCD2b	Control cortex	4
FCD2b.4.o	0.597107	FCD2b	Control cortex	4
FCD2b.4.o	0.50281	FCD2b	Control cortex	4
FCD2b.4.o	0.730248	FCD2b	Control cortex	4
FCD2b.4.o	0.167355	FCD2b	Control cortex	4
FCD2b.4.o	0.0647934	FCD2b	Control cortex	4
FCD2b.4.o	0.0366127	FCD2b	Control cortex	4
FCD2b.4.o	0.826446	FCD2b	Control cortex	4
FCD2b.4.o	0.555702	FCD2b	Control cortex	4
FCD2b.4.o	0.761653	FCD2b	Control cortex	4
FCD2b.4.o	0.206612	FCD2b	Control cortex	4
FCD2b.4.o	0.464876	FCD2b	Control cortex	4
FCD2b.4.o	0.625537	FCD2b	Control cortex	4
FCD2b.4.o	0.0298347	FCD2b	Control cortex	4
FCD2b.4.o	0.214959	FCD2b	Control cortex	4
FCD2b.4.o	0.328017	FCD2b	Control cortex	4
FCD2b.4.o	0.555702	FCD2b	Control cortex	4
FCD2b.4.o	0.440413	FCD2b	Control cortex	4
FCD2b.4.o	0.87225	FCD2b	Control cortex	4
FCD2b.4.o	0.36	FCD2b	Control cortex	4
FCD2b.4.o	0.36	FCD2b	Control cortex	4
FCD2b.4.o	0.654628	FCD2b	Control cortex	4
FCD2b.4.o	0.826446	FCD2b	Control cortex	4
FCD2b.4.o	0.370992	FCD2b	Control cortex	4
FCD2b.4.o	0.569339	FCD2b	Control cortex	4
FCD2b.4.o	0.81	FCD2b	Control cortex	4
FCD2b.4.o	0.597107	FCD2b	Control cortex	4
FCD2b.4.o	0.528926	FCD2b	Control cortex	4
FCD2b.4.o	0.859835	FCD2b	Control cortex	4
FCD2b.4.o	0.826446	FCD2b	Control cortex	4
FCD2b.4.o	0.58314	FCD2b	Control cortex	4
FCD2b.4.o	0.569339	FCD2b	Control cortex	4
FCD2b.4.o	0.555702	FCD2b	Control cortex	4
FCD2b.4.o	0.240992	FCD2b	Control cortex	4
FCD2b.4.o	0.440413	FCD2b	Control cortex	4
FCD2b.4.o	0.761653	FCD2b	Control cortex	4
FCD2b.4.o	0.515785	FCD2b	Control cortex	4
FCD2b.4.o	0.50281	FCD2b	Control cortex	4
FCD2b.4.o	0.307521	FCD2b	Control cortex	4
FCD2b.4.o	0.777603	FCD2b	Control cortex	4
FCD2b.4.o	0.793719	FCD2b	Control cortex	4
FCD2b.4.o	0.777603	FCD2b	Control cortex	4
FCD2b.4.o	0.714793	FCD2b	Control cortex	4
FCD2b.4.o	0.0955372	FCD2b	Control cortex	4
FCD2b.4.o	0.793719	FCD2b	Control cortex	4
FCD2b.4.o	0.843058	FCD2b	Control cortex	4
FCD2b.4.o	0.68438	FCD2b	Control cortex	4
FCD2b.4.o	0.669421	FCD2b	Control cortex	4
FCD2b.4.o	0.669421	FCD2b	Control cortex	4
FCD2b.4.o	0.625537	FCD2b	Control cortex	4
FCD2b.4.o	0.49	FCD2b	Control cortex	4
FCD2b.4.o	0.745868	FCD2b	Control cortex	4
FCD2b.4.o	0.777603	FCD2b	Control cortex	4
FCD2b.4.o	0.190413	FCD2b	Control cortex	4
FCD2b.4.o	0.0298347	FCD2b	Control cortex	4
FCD2b.4.o	0.528926	FCD2b	Control cortex	4
FCD2b.4.o	0.61124	FCD2b	Control cortex	4
FCD2b.4.o	0.182562	FCD2b	Control cortex	4
FCD2b.4.o	0.464876	FCD2b	Control cortex	4
FCD2b.4.o	0.223471	FCD2b	Control cortex	4
FCD2b.4.o	0.477355	FCD2b	Control cortex	4
FCD2b.4.o	0.50281	FCD2b	Control cortex	4
FCD2b.4.o	0.268512	FCD2b	Control cortex	4
FCD2b.4.o	0.68438	FCD2b	Control cortex	4
FCD2b.4.o	0.25	FCD2b	Control cortex	4
FCD2b.4.o	0.452562	FCD2b	Control cortex	4
FCD2b.4.o	0.297521	FCD2b	Control cortex	4
FCD2b.4.o	0.669421	FCD2b	Control cortex	4
FCD2b.4.o	0.452562	FCD2b	Control cortex	4
FCD2b.4.o	0.542231	FCD2b	Control cortex	4
FCD2b.4.o	0.15281	FCD2b	Control cortex	4
FCD2b.4.o	0.19843	FCD2b	Control cortex	4
FCD2b.4.o	0.58314	FCD2b	Control cortex	4
FCD2b.4.o	0.699504	FCD2b	Control cortex	4
FCD2b.4.o	0.42843	FCD2b	Control cortex	4
FCD2b.4.o	0.464876	FCD2b	Control cortex	4
FCD2b.4.o	0.669421	FCD2b	Control cortex	4
FCD2b.4.o	0.745868	FCD2b	Control cortex	4
FCD2b.4.o	0.132231	FCD2b	Control cortex	4
FCD2b.4.o	0.018595	FCD2b	Control cortex	4
FCD2b.4.o	0	FCD2b	Control cortex	4
FCD2b.4.o	0.297521	FCD2b	Control cortex	4
FCD2b.4.o	0.00206612	FCD2b	Control cortex	4
FCD2b.4.o	0.515785	FCD2b	Control cortex	4
FCD2b.4.o	0.542231	FCD2b	Control cortex	4
FCD2b.4.o	0.452562	FCD2b	Control cortex	4
FCD2b.4.o	0.000743802	FCD2b	Control cortex	4
FCD2b.4.o	0.0119552	FCD2b	Control cortex	4
FCD2b.4.o	0.00404959	FCD2b	Control cortex	4
FCD2b.4.o	0.317686	FCD2b	Control cortex	4
FCD2b.4.o	0.307521	FCD2b	Control cortex	4
FCD2b.4.o	0.477355	FCD2b	Control cortex	4
FCD2b.4.o	0.68438	FCD2b	Control cortex	4
FCD2b.4.o	0.349174	FCD2b	Control cortex	4
FCD2b.4.o	0.00404959	FCD2b	Control cortex	4
FCD2b.4.o	0.0330579	FCD2b	Control cortex	4
FCD2b.4.o	0.174876	FCD2b	Control cortex	4
FCD2b.4.o	0.58314	FCD2b	Control cortex	4
FCD2b.4.o	0.0298347	FCD2b	Control cortex	4
FCD2b.4.o	0.528926	FCD2b	Control cortex	4
FCD2b.4.o	0.68438	FCD2b	Control cortex	4
FCD2b.4.o	0.826446	FCD2b	Control cortex	4
FCD2b.4.o	0.42843	FCD2b	Control cortex	4
FCD2b.4.o	0.745868	FCD2b	Control cortex	4
FCD2b.4.o	0.0267769	FCD2b	Control cortex	4
FCD2b.4.o	0.555702	FCD2b	Control cortex	4
FCD2b.4.o	0.597107	FCD2b	Control cortex	4
FCD2b.4.o	0.699504	FCD2b	Control cortex	4
FCD2b.4.o	0.528926	FCD2b	Control cortex	4
FCD2b.4.o	0.528926	FCD2b	Control cortex	4
FCD2b.4.o	0.64	FCD2b	Control cortex	4
FCD2b.4.o	0.714793	FCD2b	Control cortex	4
FCD2b.4.o	0.528926	FCD2b	Control cortex	4
FCD2b.4.o	0.043719	FCD2b	Control cortex	4
FCD2b.4.o	0.58314	FCD2b	Control cortex	4
FCD2b.4.o	0.0695041	FCD2b	Control cortex	4
FCD2b.4.o	0.464876	FCD2b	Control cortex	4
FCD2b.4.o	0.307521	FCD2b	Control cortex	4
FCD2b.4.o	0.946198	FCD2b	Control cortex	4
FCD2b.4.o	0.338512	FCD2b	Control cortex	4
FCD2b.4.o	0.190413	FCD2b	Control cortex	4
FCD2b.4.o	0.654628	FCD2b	Control cortex	4
FCD2b.4.o	0.745868	FCD2b	Control cortex	4
FCD2b.4.o	0.64	FCD2b	Control cortex	4
FCD2b.4.o	0.0139669	FCD2b	Control cortex	4
FCD2b.4.o	0.515785	FCD2b	Control cortex	4
FCD2b.4.o	0.597107	FCD2b	Control cortex	4
FCD2b.4.o	0.859835	FCD2b	Control cortex	4
FCD2b.4.o	0.477355	FCD2b	Control cortex	4
FCD2b.4.o	0.64	FCD2b	Control cortex	4
FCD2b.4.o	0.81	FCD2b	Control cortex	4
FCD2b.4.o	0.654628	FCD2b	Control cortex	4
FCD2b.4.o	0.777603	FCD2b	Control cortex	4
FCD2b.4.o	0.404959	FCD2b	Control cortex	4
FCD2b.4.o	0.382149	FCD2b	Control cortex	4
FCD2b.4.o	0.761653	FCD2b	Control cortex	4
FCD2b.4.o	0.876777	FCD2b	Control cortex	4
FCD2b.4.o	0.826446	FCD2b	Control cortex	4
FCD2b.4.o	0.843058	FCD2b	Control cortex	4
FCD2b.4.o	0.464876	FCD2b	Control cortex	4
FCD2b.4.o	0.528926	FCD2b	Control cortex	4
FCD2b.4.o	0.043719	FCD2b	Control cortex	4
FCD2b.4.o	0.42843	FCD2b	Control cortex	4
FCD2b.4.o	0.49	FCD2b	Control cortex	4
FCD2b.4.o	0.0140307	FCD2b	Control cortex	4
FCD2b.4.o	0.0743802	FCD2b	Control cortex	4
FCD2b.4.o	0.15281	FCD2b	Control cortex	4
FCD2b.4.o	0.714793	FCD2b	Control cortex	4
FCD2b.4.o	0.328017	FCD2b	Control cortex	4
FCD2b.4.o	0.11314	FCD2b	Control cortex	4
FCD2b.4.o	0.515785	FCD2b	Control cortex	4
FCD2b.4.o	0.826446	FCD2b	Control cortex	4
FCD2b.4.o	0.0364463	FCD2b	Control cortex	4
FCD2b.4.o	0.654628	FCD2b	Control cortex	4
FCD2b.4.o	0.0516529	FCD2b	Control cortex	4
FCD2b.4.o	0.81	FCD2b	Control cortex	4
FCD2b.4.o	0.515785	FCD2b	Control cortex	4
FCD2b.4.o	0.730248	FCD2b	Control cortex	4
FCD2b.4.o	0.0119008	FCD2b	Control cortex	4
FCD2b.4.o	0.328017	FCD2b	Control cortex	4
FCD2b.4.o	0.745868	FCD2b	Control cortex	4
FCD2b.4.o	0.440413	FCD2b	Control cortex	4
FCD2b.4.o	0.49	FCD2b	Control cortex	4
FCD2b.4.o	0.328017	FCD2b	Control cortex	4
FCD2b.4.o	0.000330579	FCD2b	Control cortex	4
FCD2b.4.o	0.654628	FCD2b	Control cortex	4
FCD2b.4.o	0.61124	FCD2b	Control cortex	4
FCD2b.4.o	0.528926	FCD2b	Control cortex	4
FCD2b.4.o	0.464876	FCD2b	Control cortex	4
FCD2b.4.o	0.745868	FCD2b	Control cortex	4
FCD2b.4.o	0.531341	FCD2b	Control cortex	4
FCD2b.4.o	0.000330579	FCD2b	Control cortex	4
FCD2b.4.o	0.669421	FCD2b	Control cortex	4
FCD2b.4.o	0.11314	FCD2b	Control cortex	4
FCD2b.4.o	0.440413	FCD2b	Control cortex	4
FCD2b.4.o	0.393471	FCD2b	Control cortex	4
FCD2b.4.o	0.416612	FCD2b	Control cortex	4
FCD2b.4.o	0.699504	FCD2b	Control cortex	4
FCD2b.4.o	0.278017	FCD2b	Control cortex	4
FCD2b.4.o	0.555702	FCD2b	Control cortex	4
FCD2b.4.o	0.223471	FCD2b	Control cortex	4
FCD2b.4.o	8.26446e-05	FCD2b	Control cortex	4
FCD2b.4.o	0.699504	FCD2b	Control cortex	4
FCD2b.4.o	0.232149	FCD2b	Control cortex	4
FCD2b.4.o	0.714793	FCD2b	Control cortex	4
FCD2b.4.o	0.793719	FCD2b	Control cortex	4
FCD2b.4.o	0.745868	FCD2b	Control cortex	4
FCD2b.4.o	0.440413	FCD2b	Control cortex	4
FCD2b.4.o	0.19843	FCD2b	Control cortex	4
FCD2b.4.o	0.0267769	FCD2b	Control cortex	4
FCD2b.4.o	0.730248	FCD2b	Control cortex	4
FCD2b.4.o	0.182562	FCD2b	Control cortex	4
FCD2b.4.o	0.278017	FCD2b	Control cortex	4
FCD2b.4.o	0.745868	FCD2b	Control cortex	4
FCD2b.4.o	0.61124	FCD2b	Control cortex	4
FCD2b.4.o	0.50281	FCD2b	Control cortex	4
FCD2b.4.o	0.843058	FCD2b	Control cortex	4
FCD2b.4.o	0.119339	FCD2b	Control cortex	4
FCD2b.4.o	0.36	FCD2b	Control cortex	4
FCD2b.4.o	0.240992	FCD2b	Control cortex	4
FCD2b.4.o	0.240992	FCD2b	Control cortex	4
FCD2b.4.o	0.58314	FCD2b	Control cortex	4
FCD2b.4.o	0.349174	FCD2b	Control cortex	4
FCD2b.4.o	0.36	FCD2b	Control cortex	4
FCD2b.4.o	0.11314	FCD2b	Control cortex	4
FCD2b.4.o	0.893884	FCD2b	Control cortex	4
FCD2b.4.o	0.349174	FCD2b	Control cortex	4
FCD2b.4.o	0.64	FCD2b	Control cortex	4
FCD2b.4.o	0.50281	FCD2b	Control cortex	4
FCD2b.4.o	0.793719	FCD2b	Control cortex	4
FCD2b.4.o	0.64	FCD2b	Control cortex	4
FCD2b.4.o	0.477355	FCD2b	Control cortex	4
FCD2b.4.o	0.745868	FCD2b	Control cortex	4
FCD2b.4.o	0.36	FCD2b	Control cortex	4
FCD2b.4.o	0.09	FCD2b	Control cortex	4
FCD2b.4.o	0.781154	FCD2b	Control cortex	4
FCD2b.4.o	0.81	FCD2b	Control cortex	4
FCD2b.4.o	0.58314	FCD2b	Control cortex	4
FCD2b.4.o	0.714793	FCD2b	Control cortex	4
FCD2b.4.o	0.58314	FCD2b	Control cortex	4
FCD2b.4.o	0.569339	FCD2b	Control cortex	4
FCD2b.4.o	0.614031	FCD2b	Control cortex	4
FCD2b.4.o	0.569339	FCD2b	Control cortex	4
FCD2b.4.o	0.50281	FCD2b	Control cortex	4
FCD2b.4.o	0.81	FCD2b	Control cortex	4
FCD2b.4.o	0.528926	FCD2b	Control cortex	4
FCD2b.4.o	0.393471	FCD2b	Control cortex	4
FCD2b.4.o	0.138926	FCD2b	Control cortex	4
FCD2b.4.o	0.0743802	FCD2b	Control cortex	4
FCD2b.4.o	0.021157	FCD2b	Control cortex	4
FCD2b.4.o	0.911157	FCD2b	Control cortex	4
FCD2b.4.o	0.485866	FCD2b	Control cortex	4
FCD2b.4.o	0.125702	FCD2b	Control cortex	4
FCD2b.4.o	0.00297521	FCD2b	Control cortex	4
FCD2b.4.o	0.15281	FCD2b	Control cortex	4
FCD2b.4.o	0.477355	FCD2b	Control cortex	4
FCD2b.4.o	0.542231	FCD2b	Control cortex	4
FCD2b.4.o	0.710357	FCD2b	Control cortex	4
FCD2b.4.o	0.597107	FCD2b	Control cortex	4
FCD2b.4.o	0.214959	FCD2b	Control cortex	4
FCD2b.4.o	0.49	FCD2b	Control cortex	4
FCD2b.4.o	0.64	FCD2b	Control cortex	4
FCD2b.4.o	0.259174	FCD2b	Control cortex	4
FCD2b.4.o	0.745868	FCD2b	Control cortex	4
FCD2b.4.o	0.464876	FCD2b	Control cortex	4
FCD2b.4.o	0.745868	FCD2b	Control cortex	4
FCD2b.4.o	0.206612	FCD2b	Control cortex	4
FCD2b.4.o	0.182562	FCD2b	Control cortex	4
FCD2b.4.o	0.730248	FCD2b	Control cortex	4
FCD2b.4.o	0.843058	FCD2b	Control cortex	4
FCD2b.4.o	0.393471	FCD2b	Control cortex	4
FCD2b.4.o	0.625537	FCD2b	Control cortex	4
FCD2b.4.o	0.669421	FCD2b	Control cortex	4
FCD2b.4.o	0.528926	FCD2b	Control cortex	4
FCD2b.4.o	0.58314	FCD2b	Control cortex	4
FCD2b.4.o	0.777603	FCD2b	Control cortex	4
FCD2b.4.o	0.393471	FCD2b	Control cortex	4
FCD2b.4.o	0.793719	FCD2b	Control cortex	4
FCD2b.4.o	0.440413	FCD2b	Control cortex	4
FCD2b.4.o	0.01	FCD2b	Control cortex	4
FCD2b.4.o	0.09	FCD2b	Control cortex	4
FCD2b.4.o	0.0161983	FCD2b	Control cortex	4
FCD2b.4.o	0.167355	FCD2b	Control cortex	4
FCD2b.4.o	0.625537	FCD2b	Control cortex	4
FCD2b.4.o	0.777603	FCD2b	Control cortex	4
FCD2b.4.o	0.61124	FCD2b	Control cortex	4
FCD2b.4.o	0.777603	FCD2b	Control cortex	4
FCD2b.4.o	0.190413	FCD2b	Control cortex	4
FCD2b.4.o	0.64	FCD2b	Control cortex	4
FCD2b.4.o	0.0238843	FCD2b	Control cortex	4
FCD2b.4.o	0.42843	FCD2b	Control cortex	4
FCD2b.4.o	0.876777	FCD2b	Control cortex	4
FCD2b.4.o	0.81	FCD2b	Control cortex	4
FCD2b.4.o	0.00206612	FCD2b	Control cortex	4
FCD2b.4.o	0.745868	FCD2b	Control cortex	4
FCD2b.4.o	0.145785	FCD2b	Control cortex	4
FCD2b.4.o	0.49	FCD2b	Control cortex	4
FCD2b.4.o	0.699504	FCD2b	Control cortex	4
FCD2b.4.o	0.0955372	FCD2b	Control cortex	4
FCD2b.4.o	0.826446	FCD2b	Control cortex	4
FCD2b.4.o	0.000743802	FCD2b	Control cortex	4
FCD2b.4.o	0.893884	FCD2b	Control cortex	4
FCD2b.4.o	0.730248	FCD2b	Control cortex	4
FCD2b.4.o	0.214959	FCD2b	Control cortex	4
FCD2b.4.o	0.730248	FCD2b	Control cortex	4
FCD2b.4.o	0.625537	FCD2b	Control cortex	4
FCD2b.4.o	0.42843	FCD2b	Control cortex	4
FCD2b.4.o	0.018595	FCD2b	Control cortex	4
FCD2b.4.o	0.569339	FCD2b	Control cortex	4
FCD2b.4.o	0.477355	FCD2b	Control cortex	4
FCD2b.4.o	0.000743802	FCD2b	Control cortex	4
FCD2b.4.o	0.669421	FCD2b	Control cortex	4
FCD2b.4.o	0.597107	FCD2b	Control cortex	4
FCD2b.4.o	0.826446	FCD2b	Control cortex	4
FCD2b.4.o	0.843058	FCD2b	Control cortex	4
FCD2b.4.o	0.528926	FCD2b	Control cortex	4
FCD2b.4.o	0.876777	FCD2b	Control cortex	4
FCD2b.4.o	0.268512	FCD2b	Control cortex	4
FCD2b.4.o	0.793719	FCD2b	Control cortex	4
FCD2b.4.o	0.268512	FCD2b	Control cortex	4
FCD2b.4.o	0.477355	FCD2b	Control cortex	4
FCD2b.4.o	0.206612	FCD2b	Control cortex	4
FCD2b.4.o	0.000330579	FCD2b	Control cortex	4
FCD2b.4.o	0.464876	FCD2b	Control cortex	4
FCD2b.4.o	0.182562	FCD2b	Control cortex	4
FCD2b.4.o	0.730248	FCD2b	Control cortex	4
FCD2b.4.o	0.68438	FCD2b	Control cortex	4
FCD2b.4.o	0.107107	FCD2b	Control cortex	4
FCD2b.4.o	0.981901	FCD2b	Control cortex	4
FCD2b.4.o	0.542231	FCD2b	Control cortex	4
FCD2b.4.o	0.0695041	FCD2b	Control cortex	4
FCD2b.4.o	0.307521	FCD2b	Control cortex	4
FCD2b.4.o	0.287686	FCD2b	Control cortex	4
FCD2b.4.o	0.68438	FCD2b	Control cortex	4
FCD2b.4.o	0.416612	FCD2b	Control cortex	4
FCD2b.4.o	0.777603	FCD2b	Control cortex	4
FCD2b.4.o	0.50281	FCD2b	Control cortex	4
FCD2b.4.o	0.855313	FCD2b	Control cortex	4
FCD2b.4.o	0.81	FCD2b	Control cortex	4
FCD2b.4.o	0.0743802	FCD2b	Control cortex	4
FCD2b.4.o	0.515785	FCD2b	Control cortex	4
FCD2b.4.o	0.528926	FCD2b	Control cortex	4
FCD2b.4.o	0.416612	FCD2b	Control cortex	4
FCD2b.4.o	0.50281	FCD2b	Control cortex	4
FCD2b.4.o	0.307521	FCD2b	Control cortex	4
FCD2b.4.o	0.745868	FCD2b	Control cortex	4
FCD2b.4.o	0.555702	FCD2b	Control cortex	4
FCD2b.4.o	0.382149	FCD2b	Control cortex	4
FCD2b.4.o	0.206612	FCD2b	Control cortex	4
FCD2b.4.o	0.699504	FCD2b	Control cortex	4
FCD2b.4.o	0.597107	FCD2b	Control cortex	4
FCD2b.4.o	0.190413	FCD2b	Control cortex	4
FCD2b.4.o	0.0695041	FCD2b	Control cortex	4
FCD2b.4.o	0.61124	FCD2b	Control cortex	4
FCD2b.4.o	0.730248	FCD2b	Control cortex	4
FCD2b.4.o	0.349174	FCD2b	Control cortex	4
FCD2b.4.o	0.214959	FCD2b	Control cortex	4
FCD2b.4.o	0.58314	FCD2b	Control cortex	4
FCD2b.4.o	0.00297521	FCD2b	Control cortex	4
FCD2b.4.o	0.745868	FCD2b	Control cortex	4
FCD2b.4.o	0.928595	FCD2b	Control cortex	4
FCD2b.4.o	0.730248	FCD2b	Control cortex	4
FCD2b.4.o	0.745868	FCD2b	Control cortex	4
FCD2b.4.o	0.09	FCD2b	Control cortex	4
FCD2b.4.o	0.42843	FCD2b	Control cortex	4
FCD2b.4.o	0.174876	FCD2b	Control cortex	4
FCD2b.4.o	0.0794215	FCD2b	Control cortex	4
FCD2b.4.o	0.542231	FCD2b	Control cortex	4
FCD2b.4.o	0.49	FCD2b	Control cortex	4
FCD2b.4.o	0.843058	FCD2b	Control cortex	4
FCD2b.4.o	0.826446	FCD2b	Control cortex	4
FCD2b.4.o	0.452562	FCD2b	Control cortex	4
FCD2b.4.o	0.477355	FCD2b	Control cortex	4
FCD2b.4.o	0.597107	FCD2b	Control cortex	4
FCD2b.4.o	0.654628	FCD2b	Control cortex	4
FCD2b.4.o	0.0846281	FCD2b	Control cortex	4
FCD2b.4.o	0.477355	FCD2b	Control cortex	4
FCD2b.4.o	0.307521	FCD2b	Control cortex	4
FCD2b.4.o	0.654628	FCD2b	Control cortex	4
FCD2b.4.o	0.50281	FCD2b	Control cortex	4
FCD2b.4.o	0.0139669	FCD2b	Control cortex	4
FCD2b.4.o	8.26446e-05	FCD2b	Control cortex	4
FCD2b.4.o	0.0794215	FCD2b	Control cortex	4
FCD2b.4.o	0.81	FCD2b	Control cortex	4
FCD2b.4.o	0.64	FCD2b	Control cortex	4
FCD2b.4.o	0.597107	FCD2b	Control cortex	4
FCD2b.4.o	0.50281	FCD2b	Control cortex	4
FCD2b.4.o	0.338512	FCD2b	Control cortex	4
FCD2b.4.o	0.297521	FCD2b	Control cortex	4
FCD2b.4.o	0.555702	FCD2b	Control cortex	4
FCD2b.4.o	0.382149	FCD2b	Control cortex	4
FCD2b.4.o	0.167355	FCD2b	Control cortex	4
FCD2b.4.o	0.416612	FCD2b	Control cortex	4
FCD2b.4.o	0.777603	FCD2b	Control cortex	4
FCD2b.4.o	0.542231	FCD2b	Control cortex	4
FCD2b.4.o	0.49	FCD2b	Control cortex	4
FCD2b.4.o	0.699504	FCD2b	Control cortex	4
FCD2b.4.o	0.64	FCD2b	Control cortex	4
FCD2b.4.o	0.777603	FCD2b	Control cortex	4
FCD2b.4.o	0.0602479	FCD2b	Control cortex	4
FCD2b.4.o	0.349174	FCD2b	Control cortex	4
FCD2b.4.o	0.10124	FCD2b	Control cortex	4
FCD2b.4.o	0.11314	FCD2b	Control cortex	4
FCD2b.4.o	0.287686	FCD2b	Control cortex	4
FCD2b.4.o	0.42843	FCD2b	Control cortex	4
FCD2b.4.o	0.11314	FCD2b	Control cortex	4
FCD2b.4.o	0.0955372	FCD2b	Control cortex	4
FCD2b.4.o	0.893884	FCD2b	Control cortex	4
FCD2b.4.o	0.19843	FCD2b	Control cortex	4
FCD2b.4.o	0.0602479	FCD2b	Control cortex	4
FCD2b.4.o	0.49	FCD2b	Control cortex	4
FCD2b.4.o	0.50281	FCD2b	Control cortex	4
FCD2b.4.o	0.58314	FCD2b	Control cortex	4
FCD2b.4.o	0.654628	FCD2b	Control cortex	4
FCD2b.4.o	0.307521	FCD2b	Control cortex	4
FCD2b.4.o	0.68438	FCD2b	Control cortex	4
FCD2b.4.o	0.307521	FCD2b	Control cortex	4
FCD2b.4.o	0.49	FCD2b	Control cortex	4
FCD2b.4.o	0.00528926	FCD2b	Control cortex	4
FCD2b.4.o	0.0647934	FCD2b	Control cortex	4
FCD2b.4.o	0.699504	FCD2b	Control cortex	4
FCD2b.4.o	0.416612	FCD2b	Control cortex	4
FCD2b.4.o	0.528926	FCD2b	Control cortex	4
FCD2b.4.o	0.00297521	FCD2b	Control cortex	4
FCD2b.4.o	0.699504	FCD2b	Control cortex	4
FCD2b.4.o	0.119339	FCD2b	Control cortex	4
FCD2b.4.o	0.761653	FCD2b	Control cortex	4
FCD2b.4.o	0.297521	FCD2b	Control cortex	4
FCD2b.4.o	0.793719	FCD2b	Control cortex	4
FCD2b.4.o	0.699504	FCD2b	Control cortex	4
FCD2b.4.o	0.370992	FCD2b	Control cortex	4
FCD2b.4.o	0.515785	FCD2b	Control cortex	4
FCD2b.4.o	0.793719	FCD2b	Control cortex	4
FCD2b.4.o	0.515785	FCD2b	Control cortex	4
FCD2b.4.o	0.555702	FCD2b	Control cortex	4
FCD2b.4.o	0.00599834	FCD2b	Control cortex	4
FCD2b.4.o	0.393471	FCD2b	Control cortex	4
FCD2b.4.o	0.15281	FCD2b	Control cortex	4
FCD2b.4.o	0.654628	FCD2b	Control cortex	4
FCD2b.4.o	0.00826446	FCD2b	Control cortex	4
FCD2b.4.o	0.730248	FCD2b	Control cortex	4
FCD2b.4.o	0.132231	FCD2b	Control cortex	4
FCD2b.4.o	0.287686	FCD2b	Control cortex	4
FCD2b.4.o	0.36	FCD2b	Control cortex	4
FCD2b.4.o	0.625537	FCD2b	Control cortex	4
FCD2b.4.o	0.597107	FCD2b	Control cortex	4
FCD2b.4.o	0.278017	FCD2b	Control cortex	4
FCD2b.4.o	0.761653	FCD2b	Control cortex	4
FCD2b.4.o	0.0695041	FCD2b	Control cortex	4
FCD2b.4.o	0.382149	FCD2b	Control cortex	4
FCD2b.4.o	0.214959	FCD2b	Control cortex	4
FCD2b.4.o	0.826446	FCD2b	Control cortex	4
FCD2b.4.o	0.11314	FCD2b	Control cortex	4
FCD2b.4.o	0.36	FCD2b	Control cortex	4
FCD2b.4.o	0.64	FCD2b	Control cortex	4
FCD2b.4.o	0.893884	FCD2b	Control cortex	4
FCD2b.4.o	0.761653	FCD2b	Control cortex	4
FCD2b.4.o	0.64	FCD2b	Control cortex	4
FCD2b.4.o	0.61124	FCD2b	Control cortex	4
FCD2b.4.o	0.859835	FCD2b	Control cortex	4
FCD2b.4.o	0.61124	FCD2b	Control cortex	4
FCD2b.4.o	0.182562	FCD2b	Control cortex	4
FCD2b.4.o	0.893884	FCD2b	Control cortex	4
FCD2b.4.o	0.167355	FCD2b	Control cortex	4
FCD2b.4.o	0.745868	FCD2b	Control cortex	4
FCD2b.4.o	0.232149	FCD2b	Control cortex	4
FCD2b.4.o	0.317686	FCD2b	Control cortex	4
FCD2b.4.o	0.268512	FCD2b	Control cortex	4
FCD2b.4.o	0.555702	FCD2b	Control cortex	4
FCD2b.4.o	0.145785	FCD2b	Control cortex	4
FCD2b.4.o	0.287686	FCD2b	Control cortex	4
FCD2b.4.o	0.515785	FCD2b	Control cortex	4
FCD2b.4.o	0.338512	FCD2b	Control cortex	4
FCD2b.4.o	0.167355	FCD2b	Control cortex	4
FCD2b.4.o	0.625537	FCD2b	Control cortex	4
FCD2b.4.o	0.49	FCD2b	Control cortex	4
FCD2b.4.o	0.625537	FCD2b	Control cortex	4
FCD2b.4.o	0.555702	FCD2b	Control cortex	4
FCD2b.4.o	0.107107	FCD2b	Control cortex	4
FCD2b.4.o	0.0238843	FCD2b	Control cortex	4
FCD2b.4.o	0.278017	FCD2b	Control cortex	4
FCD2b.4.o	0.16	FCD2b	Control cortex	4
FCD2b.4.o	0.50281	FCD2b	Control cortex	4
FCD2b.4.o	0.018595	FCD2b	Control cortex	4
FCD2b.4.o	0.382149	FCD2b	Control cortex	4
FCD2b.4.o	0.00826446	FCD2b	Control cortex	4
FCD2b.4.o	0.0602479	FCD2b	Control cortex	4
FCD2b.4.o	0.268512	FCD2b	Control cortex	4
FCD2b.4.o	0.464876	FCD2b	Control cortex	4
FCD2b.4.o	0.477355	FCD2b	Control cortex	4
FCD2b.4.o	0.404959	FCD2b	Control cortex	4
FCD2b.4.o	0.528926	FCD2b	Control cortex	4
FCD2b.4.o	0.669421	FCD2b	Control cortex	4
FCD2b.4.o	0.16	FCD2b	Control cortex	4
FCD2b.4.o	0.167355	FCD2b	Control cortex	4
FCD2b.4.o	0.119339	FCD2b	Control cortex	4
FCD2b.4.o	0.793719	FCD2b	Control cortex	4
FCD2b.4.o	0.00404959	FCD2b	Control cortex	4
FCD2b.4.o	0.714793	FCD2b	Control cortex	4
FCD2b.4.o	0.167355	FCD2b	Control cortex	4
FCD2b.4.o	0.043719	FCD2b	Control cortex	4
FCD2b.4.o	0.68438	FCD2b	Control cortex	4
FCD2b.4.o	0.542231	FCD2b	Control cortex	4
FCD2b.4.o	0.893884	FCD2b	Control cortex	4
FCD2b.4.o	0.597107	FCD2b	Control cortex	4
FCD2b.4.o	0.174876	FCD2b	Control cortex	4
FCD2b.4.o	0.528926	FCD2b	Control cortex	4
FCD2b.4.o	0.0364463	FCD2b	Control cortex	4
FCD2b.4.o	0.19843	FCD2b	Control cortex	4
FCD2b.4.o	0.843058	FCD2b	Control cortex	4
FCD2b.4.o	0.843058	FCD2b	Control cortex	4
FCD2b.4.o	0.259174	FCD2b	Control cortex	4
FCD2b.4.o	0.393471	FCD2b	Control cortex	4
FCD2b.4.o	0.597107	FCD2b	Control cortex	4
FCD2b.4.o	0.138926	FCD2b	Control cortex	4
FCD2b.4.o	0.826446	FCD2b	Control cortex	4
FCD2b.4.o	0.68438	FCD2b	Control cortex	4
FCD2b.4.o	0.58314	FCD2b	Control cortex	4
FCD2b.4.o	0.278017	FCD2b	Control cortex	4
FCD2b.4.o	0.528926	FCD2b	Control cortex	4
FCD2b.4.o	0.981901	FCD2b	Control cortex	4
FCD2b.4.o	0.043719	FCD2b	Control cortex	4
FCD2b.4.o	0.0476033	FCD2b	Control cortex	4
FCD2b.4.o	0.393471	FCD2b	Control cortex	4
FCD2b.4.o	0.452562	FCD2b	Control cortex	4
FCD2b.4.o	0.15281	FCD2b	Control cortex	4
FCD2b.4.o	0.464876	FCD2b	Control cortex	4
FCD2b.4.o	0.49	FCD2b	Control cortex	4
FCD2b.4.o	0.464876	FCD2b	Control cortex	4
FCD2b.4.o	0.349174	FCD2b	Control cortex	4
FCD2b.4.o	0.278017	FCD2b	Control cortex	4
FCD2b.4.o	0.58314	FCD2b	Control cortex	4
FCD2b.4.o	0.542231	FCD2b	Control cortex	4
FCD2b.4.o	0.328017	FCD2b	Control cortex	4
FCD2b.4.o	0.569339	FCD2b	Control cortex	4
FCD2b.4.o	0.043719	FCD2b	Control cortex	4
FCD2b.4.o	0.745868	FCD2b	Control cortex	4
FCD2b.4.o	0.404959	FCD2b	Control cortex	4
FCD2b.4.o	0.50281	FCD2b	Control cortex	4
FCD2b.4.o	0.49	FCD2b	Control cortex	4
FCD2b.4.o	0.876777	FCD2b	Control cortex	4
FCD2b.4.o	0.0364463	FCD2b	Control cortex	4
FCD2b.4.o	0.338512	FCD2b	Control cortex	4
FCD2b.4.o	0.68438	FCD2b	Control cortex	4
FCD2b.4.o	0.259174	FCD2b	Control cortex	4
FCD2b.4.o	0.793719	FCD2b	Control cortex	4
FCD2b.4.o	0.793719	FCD2b	Control cortex	4
FCD2b.4.o	0.49	FCD2b	Control cortex	4
FCD2b.4.o	0.259174	FCD2b	Control cortex	4
FCD2b.4.o	0.440413	FCD2b	Control cortex	4
FCD2b.4.o	0.0330579	FCD2b	Control cortex	4
FCD2b.4.o	0.50281	FCD2b	Control cortex	4
FCD2b.4.o	0.15281	FCD2b	Control cortex	4
FCD2b.4.o	0.654628	FCD2b	Control cortex	4
FCD2b.4.o	0.42843	FCD2b	Control cortex	4
FCD2b.4.o	0.317686	FCD2b	Control cortex	4
FCD2b.4.o	0.625537	FCD2b	Control cortex	4
FCD2b.4.o	0.000743802	FCD2b	Control cortex	4
FCD2b.4.o	0.464876	FCD2b	Control cortex	4
FCD2b.4.o	0.240992	FCD2b	Control cortex	4
FCD2b.4.o	0.58314	FCD2b	Control cortex	4
FCD2b.4.o	0.0846281	FCD2b	Control cortex	4
FCD2b.4.o	0.19843	FCD2b	Control cortex	4
FCD2b.4.o	0.911157	FCD2b	Control cortex	4
FCD2b.4.o	0.125702	FCD2b	Control cortex	4
FCD2b.4.o	0.714793	FCD2b	Control cortex	4
FCD2b.4.o	0.464876	FCD2b	Control cortex	4
FCD2b.4.o	0.64	FCD2b	Control cortex	4
FCD2b.4.o	0.68438	FCD2b	Control cortex	4
FCD2b.4.o	0.0298347	FCD2b	Control cortex	4
FCD2b.4.o	0.597107	FCD2b	Control cortex	4
FCD2b.4.o	0.382149	FCD2b	Control cortex	4
FCD2b.4.o	0.50281	FCD2b	Control cortex	4
FCD2b.4.o	0.714793	FCD2b	Control cortex	4
FCD2b.4.o	0.287686	FCD2b	Control cortex	4
FCD2b.4.o	0.64	FCD2b	Control cortex	4
FCD2b.4.o	0.297521	FCD2b	Control cortex	4
FCD2b.4.o	0.58314	FCD2b	Control cortex	4
FCD2b.4.o	0.0267769	FCD2b	Control cortex	4
FCD2b.4.o	0.206612	FCD2b	Control cortex	4
FCD2b.4.o	0.393471	FCD2b	Control cortex	4
FCD2b.4.o	0.021157	FCD2b	Control cortex	4
FCD2b.4.o	0.714793	FCD2b	Control cortex	4
FCD2b.4.o	0.416612	FCD2b	Control cortex	4
FCD2b.4.o	0.36	FCD2b	Control cortex	4
FCD2b.4.o	0.317686	FCD2b	Control cortex	4
FCD2b.4.o	0.654628	FCD2b	Control cortex	4
FCD2b.4.o	0.542231	FCD2b	Control cortex	4
FCD2b.4.o	0.49	FCD2b	Control cortex	4
FCD2b.4.o	0.25	FCD2b	Control cortex	4
FCD2b.4.o	0.515785	FCD2b	Control cortex	4
FCD2b.4.o	0.167355	FCD2b	Control cortex	4
FCD2b.4.o	0.416612	FCD2b	Control cortex	4
FCD2b.4.o	0.0364463	FCD2b	Control cortex	4
FCD2b.4.o	0.699504	FCD2b	Control cortex	4
FCD2b.4.o	0.317686	FCD2b	Control cortex	4
FCD2b.4.o	0.777603	FCD2b	Control cortex	4
FCD2b.4.o	0.699504	FCD2b	Control cortex	4
FCD2b.4.o	0.699504	FCD2b	Control cortex	4
FCD2b.4.o	0.61124	FCD2b	Control cortex	4
FCD2b.4.o	0.287686	FCD2b	Control cortex	4
FCD2b.4.o	0.36	FCD2b	Control cortex	4
FCD2b.4.o	0.00132231	FCD2b	Control cortex	4
FCD2b.4.o	0.000330579	FCD2b	Control cortex	4
FCD2b.4.o	0.416612	FCD2b	Control cortex	4
FCD2b.4.o	0.730248	FCD2b	Control cortex	4
FCD2b.4.o	0.0330579	FCD2b	Control cortex	4
FCD2b.4.o	0.528926	FCD2b	Control cortex	4
FCD2b.4.o	0.669421	FCD2b	Control cortex	4
FCD2b.4.o	0.416612	FCD2b	Control cortex	4
FCD2b.4.o	0.338512	FCD2b	Control cortex	4
FCD2b.4.o	0.61124	FCD2b	Control cortex	4
FCD2b.4.o	0.50281	FCD2b	Control cortex	4
FCD2b.4.o	0.0476033	FCD2b	Control cortex	4
FCD2b.4.o	0.61124	FCD2b	Control cortex	4
FCD2b.4.o	0.477355	FCD2b	Control cortex	4
FCD2b.4.o	0.0119008	FCD2b	Control cortex	4
FCD2b.4.o	0.64	FCD2b	Control cortex	4
FCD2b.4.o	0.0647934	FCD2b	Control cortex	4
FCD2b.4.o	0.0794215	FCD2b	Control cortex	4
FCD2b.4.o	0.125702	FCD2b	Control cortex	4
FCD2b.4.o	0.000743802	FCD2b	Control cortex	4
FCD2b.4.o	0.000330579	FCD2b	Control cortex	4
FCD2b.4.o	0.182562	FCD2b	Control cortex	4
FCD2b.4.o	0.843058	FCD2b	Control cortex	4
FCD2b.4.o	0.777603	FCD2b	Control cortex	4
FCD2b.4.o	0.240992	FCD2b	Control cortex	4
FCD2b.4.o	0.542231	FCD2b	Control cortex	4
FCD2b.4.o	0.393471	FCD2b	Control cortex	4
FCD2b.4.o	0.625537	FCD2b	Control cortex	4
FCD2b.4.o	0.761653	FCD2b	Control cortex	4
FCD2b.4.o	0.777603	FCD2b	Control cortex	4
FCD2b.4.o	0.440413	FCD2b	Control cortex	4
FCD2b.4.o	0.515785	FCD2b	Control cortex	4
FCD2b.4.o	0.167355	FCD2b	Control cortex	4
FCD2b.4.o	0.797343	FCD2b	Control cortex	4
FCD2b.4.o	0.542231	FCD2b	Control cortex	4
FCD2b.4.o	0.859835	FCD2b	Control cortex	4
FCD2b.4.o	0.777603	FCD2b	Control cortex	4
FCD2b.4.o	0.145785	FCD2b	Control cortex	4
FCD2b.4.o	0.793719	FCD2b	Control cortex	4
FCD2b.4.o	0.654628	FCD2b	Control cortex	4
FCD2b.4.o	0.11314	FCD2b	Control cortex	4
FCD2b.4.o	0.843058	FCD2b	Control cortex	4
FCD2b.4.o	0.569339	FCD2b	Control cortex	4
FCD2b.4.o	0.25	FCD2b	Control cortex	4
FCD2b.4.o	0.876777	FCD2b	Control cortex	4
FCD2b.4.o	0.00404959	FCD2b	Control cortex	4
FCD2b.4.o	0.61124	FCD2b	Control cortex	4
FCD2b.4.o	0.11314	FCD2b	Control cortex	4
FCD2b.4.o	0	FCD2b	Control cortex	4
FCD2b.4.o	0.569339	FCD2b	Control cortex	4
FCD2b.4.o	0.893884	FCD2b	Control cortex	4
FCD2b.4.o	0.515785	FCD2b	Control cortex	4
FCD2b.4.o	0.440413	FCD2b	Control cortex	4
FCD2b.4.o	0.777603	FCD2b	Control cortex	4
FCD2b.4.o	0.64	FCD2b	Control cortex	4
FCD2b.4.o	0.477355	FCD2b	Control cortex	4
FCD2b.4.o	0.928595	FCD2b	Control cortex	4
FCD2b.4.o	0.793719	FCD2b	Control cortex	4
FCD2b.4.o	0.61124	FCD2b	Control cortex	4
FCD2b.4.o	0.393471	FCD2b	Control cortex	4
FCD2b.4.o	0.81	FCD2b	Control cortex	4
FCD2b.4.o	0.941656	FCD2b	Control cortex	4
FCD2b.4.o	0.36	FCD2b	Control cortex	4
FCD2b.4.o	0.42843	FCD2b	Control cortex	4
FCD2b.4.o	0.287686	FCD2b	Control cortex	4
FCD2b.4.o	0.761653	FCD2b	Control cortex	4
FCD2b.4.o	0.278017	FCD2b	Control cortex	4
FCD2b.4.o	0.714793	FCD2b	Control cortex	4
FCD2b.4.o	0.00826446	FCD2b	Control cortex	4
FCD2b.4.o	0.0602479	FCD2b	Control cortex	4
FCD2b.4.o	0.793719	FCD2b	Control cortex	4
FCD2b.4.o	0.49	FCD2b	Control cortex	4
FCD2b.4.o	0.440413	FCD2b	Control cortex	4
FCD2b.4.o	0.03489	FCD2b	Control cortex	4
FCD2b.4.o	0.018595	FCD2b	Control cortex	4
FCD2b.4.o	0.477355	FCD2b	Control cortex	4
FCD2b.4.o	0.777603	FCD2b	Control cortex	4
FCD2b.4.o	0.0846281	FCD2b	Control cortex	4
FCD2b.4.o	0.0476033	FCD2b	Control cortex	4
FCD2b.4.o	0.370992	FCD2b	Control cortex	4
FCD2b.4.o	0.58314	FCD2b	Control cortex	4
FCD2b.4.o	0.946198	FCD2b	Control cortex	4
FCD2b.4.o	0.58314	FCD2b	Control cortex	4
FCD2b.4.o	0.68438	FCD2b	Control cortex	4
FCD2b.4.o	0.0647934	FCD2b	Control cortex	4
FCD2b.4.o	0.328017	FCD2b	Control cortex	4
FCD2b.4.o	0.49	FCD2b	Control cortex	4
FCD2b.4.o	0.669421	FCD2b	Control cortex	4
FCD2b.4.o	0.404959	FCD2b	Control cortex	4
FCD2b.4.o	0.268512	FCD2b	Control cortex	4
FCD2b.4.o	0.214959	FCD2b	Control cortex	4
FCD2b.4.o	0.68438	FCD2b	Control cortex	4
FCD2b.4.o	0.597107	FCD2b	Control cortex	4
FCD2b.4.o	0.826446	FCD2b	Control cortex	4
FCD2b.4.o	0.349174	FCD2b	Control cortex	4
FCD2b.4.o	0.382149	FCD2b	Control cortex	4
FCD2b.4.o	0.654628	FCD2b	Control cortex	4
FCD2b.4.o	0.00297521	FCD2b	Control cortex	4
FCD2b.4.o	0.625537	FCD2b	Control cortex	4
FCD2b.4.o	0.307521	FCD2b	Control cortex	4
FCD2b.4.o	0.654628	FCD2b	Control cortex	4
FCD2b.4.o	0.338512	FCD2b	Control cortex	4
FCD2b.4.o	0.528926	FCD2b	Control cortex	4
FCD2b.4.o	0.018595	FCD2b	Control cortex	4
FCD2b.4.o	0.10124	FCD2b	Control cortex	4
FCD2b.4.o	0.452562	FCD2b	Control cortex	4
FCD2b.4.o	0.68438	FCD2b	Control cortex	4
FCD2b.4.o	0.61124	FCD2b	Control cortex	4
FCD2b.4.o	0.625537	FCD2b	Control cortex	4
FCD2b.4.o	0.0238843	FCD2b	Control cortex	4
FCD2b.4.o	0.745868	FCD2b	Control cortex	4
FCD2b.4.o	0.42843	FCD2b	Control cortex	4
FCD2b.4.o	0.793719	FCD2b	Control cortex	4
FCD2b.4.o	0.528926	FCD2b	Control cortex	4
FCD2b.4.o	0.777603	FCD2b	Control cortex	4
FCD2b.4.o	0.338512	FCD2b	Control cortex	4
FCD2b.4.o	0.714793	FCD2b	Control cortex	4
FCD2b.4.o	0.460793	FCD2b	Control cortex	4
FCD2b.4.o	0.597107	FCD2b	Control cortex	4
FCD2b.4.o	0.669421	FCD2b	Control cortex	4
FCD2b.4.o	0.542231	FCD2b	Control cortex	4
FCD2b.4.o	0.625537	FCD2b	Control cortex	4
FCD2b.4.o	0.64	FCD2b	Control cortex	4
FCD2b.4.o	0.625537	FCD2b	Control cortex	4
FCD2b.4.o	0.597107	FCD2b	Control cortex	4
FCD2b.4.o	0.528926	FCD2b	Control cortex	4
FCD2b.4.o	0.876777	FCD2b	Control cortex	4
FCD2b.4.o	0.043719	FCD2b	Control cortex	4
FCD2b.4.o	0.0558678	FCD2b	Control cortex	4
FCD2b.4.o	0.826446	FCD2b	Control cortex	4
FCD2b.4.o	0.50281	FCD2b	Control cortex	4
FCD2b.4.o	0.021157	FCD2b	Control cortex	4
FCD2b.4.o	0.404959	FCD2b	Control cortex	4
FCD2b.4.o	0.68438	FCD2b	Control cortex	4
FCD2b.4.o	0.0794215	FCD2b	Control cortex	4
FCD2b.4.o	0.36	FCD2b	Control cortex	4
FCD2b.4.o	0.440413	FCD2b	Control cortex	4
FCD2b.4.o	0.232149	FCD2b	Control cortex	4
FCD2b.4.o	0.714793	FCD2b	Control cortex	4
FCD2b.4.o	0.132231	FCD2b	Control cortex	4
FCD2b.4.o	0.64	FCD2b	Control cortex	4
FCD2b.4.o	0.68438	FCD2b	Control cortex	4
FCD2b.4.o	0.515785	FCD2b	Control cortex	4
FCD2b.4.o	0.81	FCD2b	Control cortex	4
FCD2b.4.o	0.58314	FCD2b	Control cortex	4
FCD2b.4.o	0.699504	FCD2b	Control cortex	4
FCD2b.4.o	0.61124	FCD2b	Control cortex	4
FCD2b.4.o	0.00206612	FCD2b	Control cortex	4
FCD2b.4.o	0.68438	FCD2b	Control cortex	4
FCD2b.4.o	0.259174	FCD2b	Control cortex	4
FCD2b.4.o	0.349174	FCD2b	Control cortex	4
FCD2b.4.o	0.268512	FCD2b	Control cortex	4
FCD2b.4.o	0.132231	FCD2b	Control cortex	4
FCD2b.4.o	0.625537	FCD2b	Control cortex	4
FCD2b.4.o	0.307521	FCD2b	Control cortex	4
FCD2b.4.o	0.64	FCD2b	Control cortex	4
FCD2b.4.o	0.793719	FCD2b	Control cortex	4
FCD2b.4.o	0.416612	FCD2b	Control cortex	4
FCD2b.4.o	0.393471	FCD2b	Control cortex	4
FCD2b.4.o	0.107107	FCD2b	Control cortex	4
FCD2b.4.o	0.528926	FCD2b	Control cortex	4
FCD2b.4.o	0.404959	FCD2b	Control cortex	4
FCD2b.4.o	0.382149	FCD2b	Control cortex	4
FCD2b.4.o	0.761653	FCD2b	Control cortex	4
FCD2b.4.o	0.043719	FCD2b	Control cortex	4
FCD2b.4.o	0.19843	FCD2b	Control cortex	4
FCD2b.4.o	0.555702	FCD2b	Control cortex	4
FCD2b.4.o	0.542231	FCD2b	Control cortex	4
FCD2b.4.o	0.625537	FCD2b	Control cortex	4
FCD2b.4.o	0.393471	FCD2b	Control cortex	4
FCD2b.4.o	0.793719	FCD2b	Control cortex	4
FCD2b.4.o	0.000330579	FCD2b	Control cortex	4
FCD2b.4.o	0.699504	FCD2b	Control cortex	4
FCD2b.4.o	0.625537	FCD2b	Control cortex	4
FCD2b.4.o	0.328017	FCD2b	Control cortex	4
FCD2b.4.o	0.714793	FCD2b	Control cortex	4
FCD2b.4.o	0.38956	FCD2b	Control cortex	4
FCD2b.4.o	0.542231	FCD2b	Control cortex	4
FCD2b.4.o	0.00206612	FCD2b	Control cortex	4
FCD2b.4.o	0.440413	FCD2b	Control cortex	4
FCD2b.4.o	0.19843	FCD2b	Control cortex	4
FCD2b.4.o	0.404959	FCD2b	Control cortex	4
FCD2b.4.o	0.58314	FCD2b	Control cortex	4
FCD2b.4.o	0.777603	FCD2b	Control cortex	4
FCD2b.4.o	0.0119008	FCD2b	Control cortex	4
FCD2b.4.o	0.370992	FCD2b	Control cortex	4
FCD2b.4.o	0.25	FCD2b	Control cortex	4
FCD2b.4.o	0.307521	FCD2b	Control cortex	4
FCD2b.4.o	0.04	FCD2b	Control cortex	4
FCD2b.4.o	0.654628	FCD2b	Control cortex	4
FCD2b.4.o	0.404959	FCD2b	Control cortex	4
FCD2b.4.o	0.859835	FCD2b	Control cortex	4
FCD2b.4.o	0.963967	FCD2b	Control cortex	4
FCD2b.4.o	0.761653	FCD2b	Control cortex	4
FCD2b.4.o	0.597107	FCD2b	Control cortex	4
FCD2b.4.o	0.0139669	FCD2b	Control cortex	4
FCD2b.4.o	0.328017	FCD2b	Control cortex	4
FCD2b.4.o	0.382149	FCD2b	Control cortex	4
FCD2b.4.o	0.714793	FCD2b	Control cortex	4
FCD2b.4.o	0.761653	FCD2b	Control cortex	4
FCD2b.4.o	0.625537	FCD2b	Control cortex	4
FCD2b.4.o	0.190413	FCD2b	Control cortex	4
FCD2b.4.o	0.58314	FCD2b	Control cortex	4
FCD2b.4.o	0.58314	FCD2b	Control cortex	4
FCD2b.4.o	0.515785	FCD2b	Control cortex	4
FCD2b.4.o	0.793719	FCD2b	Control cortex	4
FCD2b.4.o	0.68438	FCD2b	Control cortex	4
FCD2b.4.o	0.61124	FCD2b	Control cortex	4
FCD2b.4.o	0.0267769	FCD2b	Control cortex	4
FCD2b.4.o	0.021157	FCD2b	Control cortex	4
FCD2b.4.o	0.625537	FCD2b	Control cortex	4
FCD2b.4.o	0.232149	FCD2b	Control cortex	4
FCD2b.4.o	0.777603	FCD2b	Control cortex	4
FCD2b.4.o	0.597107	FCD2b	Control cortex	4
FCD2b.4.o	0.669421	FCD2b	Control cortex	4
FCD2b.4.o	0.307521	FCD2b	Control cortex	4
FCD2b.4.o	0.416612	FCD2b	Control cortex	4
FCD2b.4.o	0.730248	FCD2b	Control cortex	4
FCD2b.4.o	0.730248	FCD2b	Control cortex	4
FCD2b.4.o	0.714793	FCD2b	Control cortex	4
FCD2b.4.o	0.477355	FCD2b	Control cortex	4
FCD2b.4.o	0.843058	FCD2b	Control cortex	4
FCD2b.4.o	0.452562	FCD2b	Control cortex	4
FCD2b.4.o	0.61124	FCD2b	Control cortex	4
FCD2b.4.o	0.393471	FCD2b	Control cortex	4
FCD2b.4.o	0.240992	FCD2b	Control cortex	4
FCD2b.4.o	0.0161983	FCD2b	Control cortex	4
FCD2b.4.o	0.64	FCD2b	Control cortex	4
FCD2b.4.o	0.654628	FCD2b	Control cortex	4
FCD2b.4.o	0.730248	FCD2b	Control cortex	4
FCD2b.4.o	0.125702	FCD2b	Control cortex	4
FCD2b.4.o	0.49	FCD2b	Control cortex	4
FCD2b.4.o	0.515785	FCD2b	Control cortex	4
FCD2b.4.o	0.542231	FCD2b	Control cortex	4
FCD2b.4.o	0.745868	FCD2b	Control cortex	4
FCD2b.4.o	0.00206612	FCD2b	Control cortex	4
FCD2b.4.o	0.793719	FCD2b	Control cortex	4
FCD2b.4.o	0.793719	FCD2b	Control cortex	4
FCD2b.4.o	0.555702	FCD2b	Control cortex	4
FCD2b.4.o	0.555702	FCD2b	Control cortex	4
FCD2b.4.o	0.0516529	FCD2b	Control cortex	4
FCD2b.4.o	0.440413	FCD2b	Control cortex	4
FCD2b.4.o	0.68438	FCD2b	Control cortex	4
FCD2b.4.o	0.528926	FCD2b	Control cortex	4
FCD2b.4.o	0.777603	FCD2b	Control cortex	4
FCD2b.4.o	0.307521	FCD2b	Control cortex	4
FCD2b.4.o	0.36	FCD2b	Control cortex	4
FCD2b.4.o	0.49	FCD2b	Control cortex	4
FCD2b.4.o	0.654628	FCD2b	Control cortex	4
FCD2b.4.o	0.542231	FCD2b	Control cortex	4
FCD2b.4.o	0.297521	FCD2b	Control cortex	4
FCD2b.4.o	0.597107	FCD2b	Control cortex	4
FCD2b.4.o	0.452562	FCD2b	Control cortex	4
FCD2b.4.o	0.182562	FCD2b	Control cortex	4
FCD2b.4.o	0.00669421	FCD2b	Control cortex	4
FCD2b.4.o	0.167355	FCD2b	Control cortex	4
FCD2b.4.o	0.393471	FCD2b	Control cortex	4
FCD2b.4.o	0.42843	FCD2b	Control cortex	4
FCD2b.4.o	0.287686	FCD2b	Control cortex	4
FCD2b.4.o	0.0647934	FCD2b	Control cortex	4
FCD2b.4.o	0.859835	FCD2b	Control cortex	4
FCD2b.4.o	0.0139669	FCD2b	Control cortex	4
FCD2b.4.o	0.42843	FCD2b	Control cortex	4
FCD2b.4.o	0.0743802	FCD2b	Control cortex	4
FCD2b.4.o	0.61124	FCD2b	Control cortex	4
FCD2b.4.o	0.58314	FCD2b	Control cortex	4
FCD2b.4.o	0.464876	FCD2b	Control cortex	4
FCD2b.4.o	0.777603	FCD2b	Control cortex	4
FCD2b.4.o	0.370992	FCD2b	Control cortex	4
FCD2b.4.o	0.16	FCD2b	Control cortex	4
FCD2b.4.o	0.223471	FCD2b	Control cortex	4
FCD2b.4.o	0.68438	FCD2b	Control cortex	4
FCD2b.4.o	0.542231	FCD2b	Control cortex	4
FCD2b.4.o	0.167355	FCD2b	Control cortex	4
FCD2b.4.o	0.0238843	FCD2b	Control cortex	4
FCD2b.4.o	0.021157	FCD2b	Control cortex	4
FCD2b.4.o	0.542231	FCD2b	Control cortex	4
FCD2b.4.o	0.761653	FCD2b	Control cortex	4
FCD2b.4.o	0.528926	FCD2b	Control cortex	4
FCD2b.4.o	0.68438	FCD2b	Control cortex	4
FCD2b.4.o	0.25	FCD2b	Control cortex	4
FCD2b.4.o	0.317686	FCD2b	Control cortex	4
FCD2b.4.o	0.477355	FCD2b	Control cortex	4
FCD2b.4.o	0.597107	FCD2b	Control cortex	4
FCD2b.4.o	0.0647934	FCD2b	Control cortex	4
FCD2b.4.o	0.654628	FCD2b	Control cortex	4
FCD2b.4.o	0.654628	FCD2b	Control cortex	4
FCD2b.4.o	0.569339	FCD2b	Control cortex	4
FCD2b.4.o	0.911157	FCD2b	Control cortex	4
FCD2b.4.o	0.268512	FCD2b	Control cortex	4
FCD2b.4.o	0.370992	FCD2b	Control cortex	4
FCD2b.4.o	0.777603	FCD2b	Control cortex	4
FCD2b.4.o	0.00669421	FCD2b	Control cortex	4
FCD2b.4.o	0.287686	FCD2b	Control cortex	4
FCD2b.4.o	0.416612	FCD2b	Control cortex	4
FCD2b.4.o	0.555702	FCD2b	Control cortex	4
FCD2b.4.o	0.911157	FCD2b	Control cortex	4
FCD2b.4.o	0.876777	FCD2b	Control cortex	4
FCD2b.4.o	0.25	FCD2b	Control cortex	4
FCD2b.4.o	0.542231	FCD2b	Control cortex	4
FCD2b.4.o	0.393471	FCD2b	Control cortex	4
FCD2b.4.o	0.0366127	FCD2b	Control cortex	4
FCD2b.4.o	0.349174	FCD2b	Control cortex	4
FCD2b.4.o	0.654628	FCD2b	Control cortex	4
FCD2b.4.o	0.592798	FCD2b	Control cortex	4
FCD2b.4.o	0.043719	FCD2b	Control cortex	4
FCD2b.4.o	0.777603	FCD2b	Control cortex	4
FCD2b.4.o	0.777603	FCD2b	Control cortex	4
FCD2b.4.o	0.64	FCD2b	Control cortex	4
FCD2b.4.o	0.404959	FCD2b	Control cortex	4
FCD2b.4.o	0.0267769	FCD2b	Control cortex	4
FCD2b.4.o	0.58314	FCD2b	Control cortex	4
FCD2b.4.o	0.773122	FCD2b	Control cortex	4
FCD2b.4.o	0.745868	FCD2b	Control cortex	4
FCD2b.4.o	0.876777	FCD2b	Control cortex	4
FCD2b.4.o	0.10124	FCD2b	Control cortex	4
FCD2b.4.o	0.515785	FCD2b	Control cortex	4
FCD2b.4.o	0.714793	FCD2b	Control cortex	4
FCD2b.4.o	0.625537	FCD2b	Control cortex	4
FCD2b.4.o	0.730248	FCD2b	Control cortex	4
FCD2b.4.o	0.81	FCD2b	Control cortex	4
FCD2b.4.o	0.81	FCD2b	Control cortex	4
FCD2b.4.o	0.542231	FCD2b	Control cortex	4
FCD2b.4.o	0.542231	FCD2b	Control cortex	4
FCD2b.4.o	0.477355	FCD2b	Control cortex	4
FCD2b.4.o	0.404959	FCD2b	Control cortex	4
FCD2b.4.o	0.515785	FCD2b	Control cortex	4
FCD2b.4.o	0.464876	FCD2b	Control cortex	4
FCD2b.4.o	0.349174	FCD2b	Control cortex	4
FCD2b.4.o	0.42843	FCD2b	Control cortex	4
FCD2b.4.o	0.761653	FCD2b	Control cortex	4
FCD2b.4.o	0.287686	FCD2b	Control cortex	4
FCD2b.4.o	0.893884	FCD2b	Control cortex	4
FCD2b.4.o	0.349174	FCD2b	Control cortex	4
FCD2b.4.o	0.132231	FCD2b	Control cortex	4
FCD2b.4.o	0.145785	FCD2b	Control cortex	4
FCD2b.4.o	0.259174	FCD2b	Control cortex	4
FCD2b.4.o	0.349174	FCD2b	Control cortex	4
FCD2b.4.o	0.416612	FCD2b	Control cortex	4
FCD2b.4.o	0.214959	FCD2b	Control cortex	4
FCD2b.4.o	0.64	FCD2b	Control cortex	4
FCD2b.4.o	0.42843	FCD2b	Control cortex	4
FCD2b.4.o	0.00749274	FCD2b	Control cortex	4
FCD2b.4.o	0.49	FCD2b	Control cortex	4
FCD2b.4.o	0.278017	FCD2b	Control cortex	4
FCD2b.4.o	0.043719	FCD2b	Control cortex	4
FCD2b.4.o	0.0794215	FCD2b	Control cortex	4
FCD2b.4.o	0.963967	FCD2b	Control cortex	4
FCD2b.4.o	0.669421	FCD2b	Control cortex	4
FCD2b.4.o	0.287686	FCD2b	Control cortex	4
FCD2b.4.o	0.826446	FCD2b	Control cortex	4
FCD2b.4.o	0.625537	FCD2b	Control cortex	4
FCD2b.4.o	0.0364463	FCD2b	Control cortex	4
FCD2b.4.o	0.174876	FCD2b	Control cortex	4
FCD2b.4.o	0.477355	FCD2b	Control cortex	4
FCD2b.4.o	0.569339	FCD2b	Control cortex	4
FCD2b.4.o	0.240992	FCD2b	Control cortex	4
FCD2b.4.o	0.043719	FCD2b	Control cortex	4
FCD2b.4.o	0.826446	FCD2b	Control cortex	4
FCD2b.4.o	0.000743802	FCD2b	Control cortex	4
FCD2b.4.o	0.464876	FCD2b	Control cortex	4
FCD2b.4.o	0.893884	FCD2b	Control cortex	4
FCD2b.4.o	0.00528926	FCD2b	Control cortex	4
FCD2b.4.o	0.11314	FCD2b	Control cortex	4
FCD2b.4.o	0.404959	FCD2b	Control cortex	4
FCD2b.4.o	0.268512	FCD2b	Control cortex	4
FCD2b.4.o	0.64	FCD2b	Control cortex	4
FCD2b.4.o	0.68438	FCD2b	Control cortex	4
FCD2b.4.o	0.119339	FCD2b	Control cortex	4
FCD2b.4.o	0.761653	FCD2b	Control cortex	4
FCD2b.4.o	0.699504	FCD2b	Control cortex	4
FCD2b.4.o	0.11314	FCD2b	Control cortex	4
FCD2b.4.o	0.0743802	FCD2b	Control cortex	4
FCD2b.4.o	0.699504	FCD2b	Control cortex	4
FCD2b.4.o	0.214959	FCD2b	Control cortex	4
FCD2b.4.o	0.214959	FCD2b	Control cortex	4
FCD2b.4.o	0.859835	FCD2b	Control cortex	4
FCD2b.4.o	0.58314	FCD2b	Control cortex	4
FCD2b.4.o	8.26446e-05	FCD2b	Control cortex	4
FCD2b.4.o	0.761653	FCD2b	Control cortex	4
FCD2b.4.o	0.515785	FCD2b	Control cortex	4
FCD2b.4.o	0.11314	FCD2b	Control cortex	4
FCD2b.4.o	0.0516529	FCD2b	Control cortex	4
FCD2b.4.o	0.0794215	FCD2b	Control cortex	4
FCD2b.4.o	0.278017	FCD2b	Control cortex	4
FCD2b.4.o	0.745868	FCD2b	Control cortex	4
FCD2b.4.o	0.15281	FCD2b	Control cortex	4
FCD2b.4.o	0.654628	FCD2b	Control cortex	4
FCD2b.4.o	0.745868	FCD2b	Control cortex	4
FCD2b.4.o	0.01	FCD2b	Control cortex	4
FCD2b.4.o	0.416612	FCD2b	Control cortex	4
FCD2b.4.o	0.174876	FCD2b	Control cortex	4
FCD2b.4.o	0.843058	FCD2b	Control cortex	4
FCD2b.4.o	0.714793	FCD2b	Control cortex	4
FCD2b.4.o	0.49	FCD2b	Control cortex	4
FCD2b.4.o	0.542231	FCD2b	Control cortex	4
FCD2b.4.o	0.699504	FCD2b	Control cortex	4
FCD2b.4.o	0.328017	FCD2b	Control cortex	4
FCD2b.4.o	0.19843	FCD2b	Control cortex	4
FCD2b.4.o	0.876777	FCD2b	Control cortex	4
FCD2b.4.o	0.49	FCD2b	Control cortex	4
FCD2b.4.o	0.404959	FCD2b	Control cortex	4
FCD2b.4.o	0.625537	FCD2b	Control cortex	4
FCD2b.4.o	0.730248	FCD2b	Control cortex	4
FCD2b.4.o	0.730248	FCD2b	Control cortex	4
FCD2b.4.o	0.826446	FCD2b	Control cortex	4
FCD2b.4.o	0.223471	FCD2b	Control cortex	4
FCD2b.4.o	0.370992	FCD2b	Control cortex	4
FCD2b.4.o	0.50281	FCD2b	Control cortex	4
FCD2b.4.o	0.64	FCD2b	Control cortex	4
FCD2b.4.o	0.287686	FCD2b	Control cortex	4
FCD2b.4.o	0.167355	FCD2b	Control cortex	4
FCD2b.4.o	0.654628	FCD2b	Control cortex	4
FCD2b.4.o	0.893884	FCD2b	Control cortex	4
FCD2b.4.o	0.49	FCD2b	Control cortex	4
FCD2b.4.o	0.232149	FCD2b	Control cortex	4
FCD2b.4.o	0.477355	FCD2b	Control cortex	4
FCD2b.4.o	0.464876	FCD2b	Control cortex	4
FCD2b.4.o	0.182562	FCD2b	Control cortex	4
FCD2b.4.o	0.167355	FCD2b	Control cortex	4
FCD2b.4.o	0.00528926	FCD2b	Control cortex	4
FCD2b.4.o	0.206612	FCD2b	Control cortex	4
FCD2b.4.o	0.214959	FCD2b	Control cortex	4
FCD2b.4.o	0.699504	FCD2b	Control cortex	4
FCD2b.4.o	0.0602479	FCD2b	Control cortex	4
FCD2b.4.o	0.416612	FCD2b	Control cortex	4
FCD2b.4.o	0.297521	FCD2b	Control cortex	4
FCD2b.4.o	0.0267769	FCD2b	Control cortex	4
FCD2b.4.o	0.190413	FCD2b	Control cortex	4
FCD2b.4.o	0.0647934	FCD2b	Control cortex	4
FCD2b.4.o	0.49	FCD2b	Control cortex	4
FCD2b.4.o	0.58314	FCD2b	Control cortex	4
FCD2b.4.o	0.328017	FCD2b	Control cortex	4
FCD2b.4.o	0.416612	FCD2b	Control cortex	4
FCD2b.4.o	0.793719	FCD2b	Control cortex	4
FCD2b.4.o	0.274491	FCD2b	Control cortex	4
FCD2b.4.o	0.0955372	FCD2b	Control cortex	4
FCD2b.4.o	0.654628	FCD2b	Control cortex	4
FCD2b.4.o	0.36	FCD2b	Control cortex	4
FCD2b.4.o	0.107107	FCD2b	Control cortex	4
FCD2b.4.o	0.625537	FCD2b	Control cortex	4
FCD2b.4.o	0.416612	FCD2b	Control cortex	4
FCD2b.4.o	0.654628	FCD2b	Control cortex	4
FCD2b.4.o	0.793719	FCD2b	Control cortex	4
FCD2b.4.o	0.0516529	FCD2b	Control cortex	4
FCD2b.4.o	0.328017	FCD2b	Control cortex	4
FCD2b.4.o	0.259174	FCD2b	Control cortex	4
FCD2b.4.o	0.58314	FCD2b	Control cortex	4
FCD2b.4.o	0.597107	FCD2b	Control cortex	4
FCD2b.4.o	0.555702	FCD2b	Control cortex	4
FCD2b.4.o	0.174876	FCD2b	Control cortex	4
FCD2b.4.o	0.0647934	FCD2b	Control cortex	4
FCD2b.4.o	0.597107	FCD2b	Control cortex	4
FCD2b.4.o	0.107107	FCD2b	Control cortex	4
FCD2b.4.o	0.232149	FCD2b	Control cortex	4
FCD2b.4.o	0.00669421	FCD2b	Control cortex	4
FCD2b.4.o	0.107107	FCD2b	Control cortex	4
FCD2b.4.o	0.477355	FCD2b	Control cortex	4
FCD2b.4.o	0.542231	FCD2b	Control cortex	4
FCD2b.4.o	0.569339	FCD2b	Control cortex	4
FCD2b.4.o	0.50281	FCD2b	Control cortex	4
FCD2b.4.o	0.58314	FCD2b	Control cortex	4
FCD2b.4.o	0.555702	FCD2b	Control cortex	4
FCD2b.4.o	0.297521	FCD2b	Control cortex	4
FCD2b.4.o	0.654628	FCD2b	Control cortex	4
FCD2b.4.o	0.018595	FCD2b	Control cortex	4
FCD2b.4.o	0.699504	FCD2b	Control cortex	4
FCD2b.4.o	0.317686	FCD2b	Control cortex	4
FCD2b.4.o	0.297521	FCD2b	Control cortex	4
FCD2b.4.o	0.268512	FCD2b	Control cortex	4
FCD2b.4.o	0.826446	FCD2b	Control cortex	4
FCD2b.4.o	0.0794215	FCD2b	Control cortex	4
FCD2b.4.o	0.58314	FCD2b	Control cortex	4
FCD2b.4.o	0.328017	FCD2b	Control cortex	4
FCD2b.4.o	0.452562	FCD2b	Control cortex	4
FCD2b.4.o	0.625537	FCD2b	Control cortex	4
FCD2b.4.o	0.81	FCD2b	Control cortex	4
FCD2b.4.o	0.843058	FCD2b	Control cortex	4
FCD2b.4.o	0.699504	FCD2b	Control cortex	4
FCD2b.4.o	0.0955372	FCD2b	Control cortex	4
FCD2b.4.o	0.542231	FCD2b	Control cortex	4
FCD2b.4.o	0.714793	FCD2b	Control cortex	4
FCD2b.4.o	0.0161983	FCD2b	Control cortex	4
FCD2b.4.o	0.0476033	FCD2b	Control cortex	4
[truncated: 114,125 more rows]

## Sheet: Fig3b
id	name	module	label	Condition	node_color	group	diffco	node_diffco
1	FCD2b.4.o	399	FCD2b.4.o	FCD2b	#e7298a	Module	0.193681	Module (NS)
2	mTOR.2.o	389	mTOR.2.o	mTOR	#7570b3	Module	0.035964	Module (S)
3	TLE.17.o	255	TLE.17.o	HS	#66a61e	Module	0.252175	Module (NS)
4	TSC.4.o	364	TSC.4.o	TSC	#d95f02	Module	0.010989	Module (S)
5	FCD2b.14.o	252	FCD2b.14.o	FCD2b	#e7298a	Module	0.0208979	Module (S)
6	TLE.4.o	144	TLE.4.o	HS	#66a61e	Module	0.336966	Module (NS)
7	miR-488-5p		miR-488-5p		#b3cde3	Regulator		Regulator
8	SOX10		SOX10		#b3cde3	Regulator		Regulator
from	to	label	color	arrows	edge_color	Linetype
1	2	251	#878787		#878787	Intersect
2	4	180	#878787		#878787	Intersect
3	2	157	#878787		#878787	Intersect
4	1	146	#878787		#878787	Intersect
5	3	100	#878787		#878787	Intersect
1	3	110	#878787		#878787	Intersect
1	6	85	#878787		#878787	Intersect
2	5	95	#878787		#878787	Intersect
6	2	73	#878787		#878787	Intersect
6	4	71	#878787		#878787	Intersect
4	3	79	#878787		#878787	Intersect
4	5	56	#878787		#878787	Intersect
6	5	17	#878787		#878787	Intersect
7	2		#d73027	to	#d73027	Inhibition
7	1		#d73027	to	#d73027	Inhibition
8	3		#1a9850	to	#1a9850	Activation
8	2		#1a9850	to	#1a9850	Activation
7	3		#d73027	to	#d73027	Inhibition
7	6		#d73027	to	#d73027	Inhibition
8	1		#1a9850	to	#1a9850	Activation
8	4		#1a9850	to	#1a9850	Activation

## Sheet: Fig4a
module	r2	condition	sample_group	Cluster
FCD2b.1.o	0.307521	FCD2b	Control cortex	1
FCD2b.1.o	0.0298347	FCD2b	Control cortex	1
FCD2b.1.o	0.0846281	FCD2b	Control cortex	1
FCD2b.1.o	0.730248	FCD2b	Control cortex	1
FCD2b.1.o	0.393471	FCD2b	Control cortex	1
FCD2b.1.o	0.0794215	FCD2b	Control cortex	1
FCD2b.1.o	0.625537	FCD2b	Control cortex	1
FCD2b.1.o	0.555702	FCD2b	Control cortex	1
FCD2b.1.o	0.0558678	FCD2b	Control cortex	1
FCD2b.1.o	0.10124	FCD2b	Control cortex	1
FCD2b.1.o	0.25	FCD2b	Control cortex	1
FCD2b.1.o	0.0330579	FCD2b	Control cortex	1
FCD2b.1.o	0.542231	FCD2b	Control cortex	1
FCD2b.1.o	0.0955372	FCD2b	Control cortex	1
FCD2b.1.o	0.09	FCD2b	Control cortex	1
FCD2b.1.o	0.021157	FCD2b	Control cortex	1
FCD2b.1.o	0.307521	FCD2b	Control cortex	1
FCD2b.1.o	0.10124	FCD2b	Control cortex	1
FCD2b.1.o	0.68438	FCD2b	Control cortex	1
FCD2b.1.o	0.00297521	FCD2b	Control cortex	1
FCD2b.1.o	0.0558678	FCD2b	Control cortex	1
FCD2b.1.o	0.15281	FCD2b	Control cortex	1
FCD2b.1.o	0.0743802	FCD2b	Control cortex	1
FCD2b.1.o	0.11314	FCD2b	Control cortex	1
FCD2b.1.o	8.26446e-05	FCD2b	Control cortex	1
FCD2b.1.o	0.19843	FCD2b	Control cortex	1
FCD2b.1.o	0.287686	FCD2b	Control cortex	1
FCD2b.1.o	0.287686	FCD2b	Control cortex	1
FCD2b.1.o	0.597107	FCD2b	Control cortex	1
FCD2b.1.o	0.175675	FCD2b	Control cortex	1
FCD2b.1.o	0.777603	FCD2b	Control cortex	1
FCD2b.1.o	0.761653	FCD2b	Control cortex	1
FCD2b.1.o	0.25	FCD2b	Control cortex	1
FCD2b.1.o	0.043719	FCD2b	Control cortex	1
FCD2b.1.o	0.793719	FCD2b	Control cortex	1
FCD2b.1.o	0.268512	FCD2b	Control cortex	1
FCD2b.1.o	0.0695041	FCD2b	Control cortex	1
FCD2b.1.o	0.0743802	FCD2b	Control cortex	1
FCD2b.1.o	0.259174	FCD2b	Control cortex	1
FCD2b.1.o	0.0476033	FCD2b	Control cortex	1
FCD2b.1.o	0.021157	FCD2b	Control cortex	1
FCD2b.1.o	0.61124	FCD2b	Control cortex	1
FCD2b.1.o	0.021157	FCD2b	Control cortex	1
FCD2b.1.o	0.55824	FCD2b	Control cortex	1
FCD2b.1.o	0.19843	FCD2b	Control cortex	1
FCD2b.1.o	0.338512	FCD2b	Control cortex	1
FCD2b.1.o	0.00297521	FCD2b	Control cortex	1
FCD2b.1.o	0.597107	FCD2b	Control cortex	1
FCD2b.1.o	0.36	FCD2b	Control cortex	1
FCD2b.1.o	0.00132231	FCD2b	Control cortex	1
FCD2b.1.o	0.268512	FCD2b	Control cortex	1
FCD2b.1.o	0.138926	FCD2b	Control cortex	1
FCD2b.1.o	0.125702	FCD2b	Control cortex	1
FCD2b.1.o	0.328017	FCD2b	Control cortex	1
FCD2b.1.o	0.597107	FCD2b	Control cortex	1
FCD2b.1.o	0.42843	FCD2b	Control cortex	1
FCD2b.1.o	0.64	FCD2b	Control cortex	1
FCD2b.1.o	0.416612	FCD2b	Control cortex	1
FCD2b.1.o	0.0298347	FCD2b	Control cortex	1
FCD2b.1.o	0.761653	FCD2b	Control cortex	1
FCD2b.1.o	0.50281	FCD2b	Control cortex	1
FCD2b.1.o	0.0743802	FCD2b	Control cortex	1
FCD2b.1.o	0.404959	FCD2b	Control cortex	1
FCD2b.1.o	0.49	FCD2b	Control cortex	1
FCD2b.1.o	0.0955372	FCD2b	Control cortex	1
FCD2b.1.o	0.25	FCD2b	Control cortex	1
FCD2b.1.o	0.174876	FCD2b	Control cortex	1
FCD2b.1.o	0.259174	FCD2b	Control cortex	1
FCD2b.1.o	0.00206612	FCD2b	Control cortex	1
FCD2b.1.o	0.259174	FCD2b	Control cortex	1
FCD2b.1.o	0.174876	FCD2b	Control cortex	1
FCD2b.1.o	0.000330579	FCD2b	Control cortex	1
FCD2b.1.o	0.287686	FCD2b	Control cortex	1
FCD2b.1.o	0.0955372	FCD2b	Control cortex	1
FCD2b.1.o	0.714793	FCD2b	Control cortex	1
FCD2b.1.o	0.11314	FCD2b	Control cortex	1
FCD2b.1.o	0.0161983	FCD2b	Control cortex	1
FCD2b.1.o	0.174876	FCD2b	Control cortex	1
FCD2b.1.o	0.19843	FCD2b	Control cortex	1
FCD2b.1.o	0.132231	FCD2b	Control cortex	1
FCD2b.1.o	0.15281	FCD2b	Control cortex	1
FCD2b.1.o	0.259174	FCD2b	Control cortex	1
FCD2b.1.o	0.730248	FCD2b	Control cortex	1
FCD2b.1.o	0.699504	FCD2b	Control cortex	1
FCD2b.1.o	0.0602479	FCD2b	Control cortex	1
FCD2b.1.o	0.0647934	FCD2b	Control cortex	1
FCD2b.1.o	0.10124	FCD2b	Control cortex	1
FCD2b.1.o	0.018595	FCD2b	Control cortex	1
FCD2b.1.o	0.50281	FCD2b	Control cortex	1
FCD2b.1.o	0.317686	FCD2b	Control cortex	1
FCD2b.1.o	0.669421	FCD2b	Control cortex	1
FCD2b.1.o	0.00297521	FCD2b	Control cortex	1
FCD2b.1.o	0.223471	FCD2b	Control cortex	1
FCD2b.1.o	0.404959	FCD2b	Control cortex	1
FCD2b.1.o	0.876777	FCD2b	Control cortex	1
FCD2b.1.o	0.328017	FCD2b	Control cortex	1
FCD2b.1.o	0.555702	FCD2b	Control cortex	1
FCD2b.1.o	0.42843	FCD2b	Control cortex	1
FCD2b.1.o	0.0139669	FCD2b	Control cortex	1
FCD2b.1.o	0.349174	FCD2b	Control cortex	1
FCD2b.1.o	0.174876	FCD2b	Control cortex	1
FCD2b.1.o	0.19843	FCD2b	Control cortex	1
FCD2b.1.o	0.555702	FCD2b	Control cortex	1
FCD2b.1.o	0.16	FCD2b	Control cortex	1
FCD2b.1.o	0.00132231	FCD2b	Control cortex	1
FCD2b.1.o	0.0695041	FCD2b	Control cortex	1
FCD2b.1.o	0.119339	FCD2b	Control cortex	1
FCD2b.1.o	0.81	FCD2b	Control cortex	1
FCD2b.1.o	0.555702	FCD2b	Control cortex	1
FCD2b.1.o	0.393471	FCD2b	Control cortex	1
FCD2b.1.o	0.00528926	FCD2b	Control cortex	1
FCD2b.1.o	0.42843	FCD2b	Control cortex	1
FCD2b.1.o	0.761653	FCD2b	Control cortex	1
FCD2b.1.o	0.911157	FCD2b	Control cortex	1
FCD2b.1.o	0.0743802	FCD2b	Control cortex	1
FCD2b.1.o	0.000743802	FCD2b	Control cortex	1
FCD2b.1.o	0.0267769	FCD2b	Control cortex	1
FCD2b.1.o	0.000743802	FCD2b	Control cortex	1
FCD2b.1.o	0.36	FCD2b	Control cortex	1
FCD2b.1.o	0.00297521	FCD2b	Control cortex	1
FCD2b.1.o	0.477355	FCD2b	Control cortex	1
FCD2b.1.o	0.10124	FCD2b	Control cortex	1
FCD2b.1.o	0.00528926	FCD2b	Control cortex	1
FCD2b.1.o	0.287686	FCD2b	Control cortex	1
FCD2b.1.o	0.55824	FCD2b	Control cortex	1
FCD2b.1.o	0.0298347	FCD2b	Control cortex	1
FCD2b.1.o	0.528926	FCD2b	Control cortex	1
FCD2b.1.o	0.477355	FCD2b	Control cortex	1
FCD2b.1.o	0.542231	FCD2b	Control cortex	1
FCD2b.1.o	0.515785	FCD2b	Control cortex	1
FCD2b.1.o	0.440413	FCD2b	Control cortex	1
FCD2b.1.o	0.68438	FCD2b	Control cortex	1
FCD2b.1.o	0.307521	FCD2b	Control cortex	1
FCD2b.1.o	0.04	FCD2b	Control cortex	1
FCD2b.1.o	0.307521	FCD2b	Control cortex	1
FCD2b.1.o	0.58314	FCD2b	Control cortex	1
FCD2b.1.o	0.36	FCD2b	Control cortex	1
FCD2b.1.o	0.477355	FCD2b	Control cortex	1
FCD2b.1.o	0.287686	FCD2b	Control cortex	1
FCD2b.1.o	0.00206612	FCD2b	Control cortex	1
FCD2b.1.o	0.0955372	FCD2b	Control cortex	1
FCD2b.1.o	0.021157	FCD2b	Control cortex	1
FCD2b.1.o	0.542231	FCD2b	Control cortex	1
FCD2b.1.o	0.00404959	FCD2b	Control cortex	1
FCD2b.1.o	8.26446e-05	FCD2b	Control cortex	1
FCD2b.1.o	0.09	FCD2b	Control cortex	1
FCD2b.1.o	0.021157	FCD2b	Control cortex	1
FCD2b.1.o	0.393471	FCD2b	Control cortex	1
FCD2b.1.o	0.555702	FCD2b	Control cortex	1
FCD2b.1.o	0.382149	FCD2b	Control cortex	1
FCD2b.1.o	8.26446e-05	FCD2b	Control cortex	1
FCD2b.1.o	0.206612	FCD2b	Control cortex	1
FCD2b.1.o	0.00297521	FCD2b	Control cortex	1
FCD2b.1.o	0.0743802	FCD2b	Control cortex	1
FCD2b.1.o	0.452562	FCD2b	Control cortex	1
FCD2b.1.o	0.36	FCD2b	Control cortex	1
FCD2b.1.o	0.36	FCD2b	Control cortex	1
FCD2b.1.o	0.138926	FCD2b	Control cortex	1
FCD2b.1.o	0.0794215	FCD2b	Control cortex	1
FCD2b.1.o	0.0330579	FCD2b	Control cortex	1
FCD2b.1.o	0.240992	FCD2b	Control cortex	1
FCD2b.1.o	0.090411	FCD2b	Control cortex	1
FCD2b.1.o	0.190413	FCD2b	Control cortex	1
FCD2b.1.o	0.287686	FCD2b	Control cortex	1
FCD2b.1.o	0.15281	FCD2b	Control cortex	1
FCD2b.1.o	0.132231	FCD2b	Control cortex	1
FCD2b.1.o	0.542231	FCD2b	Control cortex	1
FCD2b.1.o	0.0298347	FCD2b	Control cortex	1
FCD2b.1.o	0.01	FCD2b	Control cortex	1
FCD2b.1.o	0.569339	FCD2b	Control cortex	1
FCD2b.1.o	0.15281	FCD2b	Control cortex	1
FCD2b.1.o	0.382149	FCD2b	Control cortex	1
FCD2b.1.o	0.0602479	FCD2b	Control cortex	1
FCD2b.1.o	0.259174	FCD2b	Control cortex	1
FCD2b.1.o	0.0298347	FCD2b	Control cortex	1
FCD2b.1.o	0.00826446	FCD2b	Control cortex	1
FCD2b.1.o	0.278017	FCD2b	Control cortex	1
FCD2b.1.o	0.125702	FCD2b	Control cortex	1
FCD2b.1.o	0.043719	FCD2b	Control cortex	1
FCD2b.1.o	0.555702	FCD2b	Control cortex	1
FCD2b.1.o	0.00404959	FCD2b	Control cortex	1
FCD2b.1.o	0.0846281	FCD2b	Control cortex	1
FCD2b.1.o	0.0794215	FCD2b	Control cortex	1
FCD2b.1.o	0.0364463	FCD2b	Control cortex	1
FCD2b.1.o	0.0139669	FCD2b	Control cortex	1
FCD2b.1.o	0.0516529	FCD2b	Control cortex	1
FCD2b.1.o	0.317686	FCD2b	Control cortex	1
FCD2b.1.o	0.174876	FCD2b	Control cortex	1
FCD2b.1.o	0.0330579	FCD2b	Control cortex	1
FCD2b.1.o	0.04	FCD2b	Control cortex	1
FCD2b.1.o	0.00528926	FCD2b	Control cortex	1
FCD2b.1.o	0.928595	FCD2b	Control cortex	1
FCD2b.1.o	0.452562	FCD2b	Control cortex	1
FCD2b.1.o	0.206612	FCD2b	Control cortex	1
FCD2b.1.o	0.10124	FCD2b	Control cortex	1
FCD2b.1.o	8.26446e-05	FCD2b	Control cortex	1
FCD2b.1.o	0.49	FCD2b	Control cortex	1
FCD2b.1.o	0.220195	FCD2b	Control cortex	1
FCD2b.1.o	0.876777	FCD2b	Control cortex	1
FCD2b.1.o	0.000330579	FCD2b	Control cortex	1
FCD2b.1.o	0.0476033	FCD2b	Control cortex	1
FCD2b.1.o	0.464876	FCD2b	Control cortex	1
FCD2b.1.o	0.214959	FCD2b	Control cortex	1
FCD2b.1.o	0.297521	FCD2b	Control cortex	1
FCD2b.1.o	0.021157	FCD2b	Control cortex	1
FCD2b.1.o	0.36	FCD2b	Control cortex	1
FCD2b.1.o	0.190413	FCD2b	Control cortex	1
FCD2b.1.o	0.00669421	FCD2b	Control cortex	1
FCD2b.1.o	0.00528926	FCD2b	Control cortex	1
FCD2b.1.o	0.745868	FCD2b	Control cortex	1
FCD2b.1.o	0.0119008	FCD2b	Control cortex	1
FCD2b.1.o	0.00404959	FCD2b	Control cortex	1
FCD2b.1.o	0.42843	FCD2b	Control cortex	1
FCD2b.1.o	0.0119008	FCD2b	Control cortex	1
FCD2b.1.o	0.0476033	FCD2b	Control cortex	1
FCD2b.1.o	0.745868	FCD2b	Control cortex	1
FCD2b.1.o	0.416612	FCD2b	Control cortex	1
FCD2b.1.o	0.0695041	FCD2b	Control cortex	1
FCD2b.1.o	0.569339	FCD2b	Control cortex	1
FCD2b.1.o	0.442424	FCD2b	Control cortex	1
FCD2b.1.o	0.393471	FCD2b	Control cortex	1
FCD2b.1.o	0.542231	FCD2b	Control cortex	1
FCD2b.1.o	0.00404959	FCD2b	Control cortex	1
FCD2b.1.o	0.625537	FCD2b	Control cortex	1
FCD2b.1.o	0.240992	FCD2b	Control cortex	1
FCD2b.1.o	0.0267769	FCD2b	Control cortex	1
FCD2b.1.o	0.0743802	FCD2b	Control cortex	1
FCD2b.1.o	0.0558678	FCD2b	Control cortex	1
FCD2b.1.o	0.730248	FCD2b	Control cortex	1
FCD2b.1.o	0.625537	FCD2b	Control cortex	1
FCD2b.1.o	0.04	FCD2b	Control cortex	1
FCD2b.1.o	0.043719	FCD2b	Control cortex	1
FCD2b.1.o	0.15281	FCD2b	Control cortex	1
FCD2b.1.o	0.0119008	FCD2b	Control cortex	1
FCD2b.1.o	0.452562	FCD2b	Control cortex	1
FCD2b.1.o	0.00826446	FCD2b	Control cortex	1
FCD2b.1.o	0.259174	FCD2b	Control cortex	1
FCD2b.1.o	0.0647934	FCD2b	Control cortex	1
FCD2b.1.o	0.338512	FCD2b	Control cortex	1
FCD2b.1.o	0.49	FCD2b	Control cortex	1
FCD2b.1.o	0.174876	FCD2b	Control cortex	1
FCD2b.1.o	0.223471	FCD2b	Control cortex	1
FCD2b.1.o	0.182562	FCD2b	Control cortex	1
FCD2b.1.o	0.278017	FCD2b	Control cortex	1
FCD2b.1.o	0.859835	FCD2b	Control cortex	1
FCD2b.1.o	0.018595	FCD2b	Control cortex	1
FCD2b.1.o	0.125702	FCD2b	Control cortex	1
FCD2b.1.o	0.307521	FCD2b	Control cortex	1
FCD2b.1.o	0.0330579	FCD2b	Control cortex	1
FCD2b.1.o	0.328017	FCD2b	Control cortex	1
FCD2b.1.o	0.297521	FCD2b	Control cortex	1
FCD2b.1.o	0.0476033	FCD2b	Control cortex	1
FCD2b.1.o	0.16	FCD2b	Control cortex	1
FCD2b.1.o	0.42843	FCD2b	Control cortex	1
FCD2b.1.o	0.382149	FCD2b	Control cortex	1
FCD2b.1.o	0.145785	FCD2b	Control cortex	1
FCD2b.1.o	0.259174	FCD2b	Control cortex	1
FCD2b.1.o	0.232149	FCD2b	Control cortex	1
FCD2b.1.o	0.04	FCD2b	Control cortex	1
FCD2b.1.o	0.10124	FCD2b	Control cortex	1
FCD2b.1.o	0.528926	FCD2b	Control cortex	1
FCD2b.1.o	0.569339	FCD2b	Control cortex	1
FCD2b.1.o	0.0955372	FCD2b	Control cortex	1
FCD2b.1.o	0.49	FCD2b	Control cortex	1
FCD2b.1.o	0.043719	FCD2b	Control cortex	1
FCD2b.1.o	0.190413	FCD2b	Control cortex	1
FCD2b.1.o	0.278017	FCD2b	Control cortex	1
FCD2b.1.o	0.107107	FCD2b	Control cortex	1
FCD2b.1.o	0.0364463	FCD2b	Control cortex	1
FCD2b.1.o	0.440413	FCD2b	Control cortex	1
FCD2b.1.o	0.240992	FCD2b	Control cortex	1
FCD2b.1.o	0.138926	FCD2b	Control cortex	1
FCD2b.1.o	0.81	FCD2b	Control cortex	1
FCD2b.1.o	0.000743802	FCD2b	Control cortex	1
FCD2b.1.o	0.182562	FCD2b	Control cortex	1
FCD2b.1.o	0.0476033	FCD2b	Control cortex	1
FCD2b.1.o	0.50281	FCD2b	Control cortex	1
FCD2b.1.o	0.826446	FCD2b	Control cortex	1
FCD2b.1.o	0.0161983	FCD2b	Control cortex	1
FCD2b.1.o	0.0602479	FCD2b	Control cortex	1
FCD2b.1.o	0.000330579	FCD2b	Control cortex	1
FCD2b.1.o	0.328017	FCD2b	Control cortex	1
FCD2b.1.o	0.000330579	FCD2b	Control cortex	1
FCD2b.1.o	0.0743802	FCD2b	Control cortex	1
FCD2b.1.o	0.00297521	FCD2b	Control cortex	1
FCD2b.1.o	0.0476033	FCD2b	Control cortex	1
FCD2b.1.o	0.761653	FCD2b	Control cortex	1
FCD2b.1.o	0.0516529	FCD2b	Control cortex	1
FCD2b.1.o	0.338512	FCD2b	Control cortex	1
FCD2b.1.o	0.714793	FCD2b	Control cortex	1
FCD2b.1.o	0.730248	FCD2b	Control cortex	1
FCD2b.1.o	0.119339	FCD2b	Control cortex	1
FCD2b.1.o	0.826446	FCD2b	Control cortex	1
FCD2b.1.o	0.0238843	FCD2b	Control cortex	1
FCD2b.1.o	0.00297521	FCD2b	Control cortex	1
FCD2b.1.o	0.0330579	FCD2b	Control cortex	1
FCD2b.1.o	0.714793	FCD2b	Control cortex	1
FCD2b.1.o	0.00206612	FCD2b	Control cortex	1
FCD2b.1.o	0.00528926	FCD2b	Control cortex	1
FCD2b.1.o	0.452562	FCD2b	Control cortex	1
FCD2b.1.o	0.528926	FCD2b	Control cortex	1
FCD2b.1.o	0.328017	FCD2b	Control cortex	1
FCD2b.1.o	0.555702	FCD2b	Control cortex	1
FCD2b.1.o	0.16	FCD2b	Control cortex	1
FCD2b.1.o	0.61124	FCD2b	Control cortex	1
FCD2b.1.o	0.515785	FCD2b	Control cortex	1
FCD2b.1.o	0.477355	FCD2b	Control cortex	1
FCD2b.1.o	0.597107	FCD2b	Control cortex	1
FCD2b.1.o	0.0602479	FCD2b	Control cortex	1
FCD2b.1.o	0.452562	FCD2b	Control cortex	1
FCD2b.1.o	0.145785	FCD2b	Control cortex	1
FCD2b.1.o	0.09	FCD2b	Control cortex	1
FCD2b.1.o	0.125702	FCD2b	Control cortex	1
FCD2b.1.o	0.232149	FCD2b	Control cortex	1
FCD2b.1.o	0.0794215	FCD2b	Control cortex	1
FCD2b.1.o	0.761653	FCD2b	Control cortex	1
FCD2b.1.o	0.58314	FCD2b	Control cortex	1
FCD2b.1.o	0.000330579	FCD2b	Control cortex	1
FCD2b.1.o	0.0695041	FCD2b	Control cortex	1
FCD2b.1.o	0.04	FCD2b	Control cortex	1
FCD2b.1.o	0.000330579	FCD2b	Control cortex	1
FCD2b.1.o	0.0602479	FCD2b	Control cortex	1
FCD2b.1.o	0.393471	FCD2b	Control cortex	1
FCD2b.1.o	0.0119008	FCD2b	Control cortex	1
FCD2b.1.o	0.0516529	FCD2b	Control cortex	1
FCD2b.1.o	0.528926	FCD2b	Control cortex	1
FCD2b.1.o	0.174876	FCD2b	Control cortex	1
FCD2b.1.o	0.132231	FCD2b	Control cortex	1
FCD2b.1.o	0.0516529	FCD2b	Control cortex	1
FCD2b.1.o	0.654628	FCD2b	Control cortex	1
FCD2b.1.o	0.761653	FCD2b	Control cortex	1
FCD2b.1.o	0.297521	FCD2b	Control cortex	1
FCD2b.1.o	0.00297521	FCD2b	Control cortex	1
FCD2b.1.o	0.268512	FCD2b	Control cortex	1
FCD2b.1.o	0.0846281	FCD2b	Control cortex	1
FCD2b.1.o	0.477355	FCD2b	Control cortex	1
FCD2b.1.o	0.119339	FCD2b	Control cortex	1
FCD2b.1.o	0.043719	FCD2b	Control cortex	1
FCD2b.1.o	0.0476033	FCD2b	Control cortex	1
FCD2b.1.o	0.145785	FCD2b	Control cortex	1
FCD2b.1.o	0.393471	FCD2b	Control cortex	1
FCD2b.1.o	0.00826446	FCD2b	Control cortex	1
FCD2b.1.o	0.0647934	FCD2b	Control cortex	1
FCD2b.1.o	0.328017	FCD2b	Control cortex	1
FCD2b.1.o	0.307521	FCD2b	Control cortex	1
FCD2b.1.o	0.167355	FCD2b	Control cortex	1
FCD2b.1.o	0.259174	FCD2b	Control cortex	1
FCD2b.1.o	0.0267769	FCD2b	Control cortex	1
FCD2b.1.o	0.043719	FCD2b	Control cortex	1
FCD2b.1.o	0.00297521	FCD2b	Control cortex	1
FCD2b.1.o	0.000743802	FCD2b	Control cortex	1
FCD2b.1.o	0.569339	FCD2b	Control cortex	1
FCD2b.1.o	0.0139669	FCD2b	Control cortex	1
FCD2b.1.o	0.625537	FCD2b	Control cortex	1
FCD2b.1.o	0.0267769	FCD2b	Control cortex	1
FCD2b.1.o	0.223471	FCD2b	Control cortex	1
FCD2b.1.o	8.26446e-05	FCD2b	Control cortex	1
FCD2b.1.o	0.0743802	FCD2b	Control cortex	1
FCD2b.1.o	0.0267769	FCD2b	Control cortex	1
FCD2b.1.o	0.0330579	FCD2b	Control cortex	1
FCD2b.1.o	0.714793	FCD2b	Control cortex	1
FCD2b.1.o	0.452562	FCD2b	Control cortex	1
FCD2b.1.o	0.0743802	FCD2b	Control cortex	1
FCD2b.1.o	0.132835	FCD2b	Control cortex	1
FCD2b.1.o	0.542231	FCD2b	Control cortex	1
FCD2b.1.o	0.021157	FCD2b	Control cortex	1
FCD2b.1.o	0.793719	FCD2b	Control cortex	1
FCD2b.1.o	0.000743802	FCD2b	Control cortex	1
FCD2b.1.o	0.278017	FCD2b	Control cortex	1
FCD2b.1.o	0.477355	FCD2b	Control cortex	1
FCD2b.1.o	0.0139669	FCD2b	Control cortex	1
FCD2b.1.o	0.278017	FCD2b	Control cortex	1
FCD2b.1.o	0.0139669	FCD2b	Control cortex	1
FCD2b.1.o	0.000743802	FCD2b	Control cortex	1
FCD2b.1.o	0.00669421	FCD2b	Control cortex	1
FCD2b.1.o	0.669421	FCD2b	Control cortex	1
FCD2b.1.o	0.223471	FCD2b	Control cortex	1
FCD2b.1.o	0.0238843	FCD2b	Control cortex	1
FCD2b.1.o	0.0476033	FCD2b	Control cortex	1
FCD2b.1.o	0.182562	FCD2b	Control cortex	1
FCD2b.1.o	0.259174	FCD2b	Control cortex	1
FCD2b.1.o	0.0364463	FCD2b	Control cortex	1
FCD2b.1.o	0.464876	FCD2b	Control cortex	1
FCD2b.1.o	0.349174	FCD2b	Control cortex	1
FCD2b.1.o	0.000330579	FCD2b	Control cortex	1
FCD2b.1.o	0.745868	FCD2b	Control cortex	1
FCD2b.1.o	0.15281	FCD2b	Control cortex	1
FCD2b.1.o	0.68438	FCD2b	Control cortex	1
FCD2b.1.o	0.542231	FCD2b	Control cortex	1
FCD2b.1.o	0.338512	FCD2b	Control cortex	1
FCD2b.1.o	0.61124	FCD2b	Control cortex	1
FCD2b.1.o	0	FCD2b	Control cortex	1
FCD2b.1.o	0.00669421	FCD2b	Control cortex	1
FCD2b.1.o	0.0647934	FCD2b	Control cortex	1
FCD2b.1.o	0.0558678	FCD2b	Control cortex	1
FCD2b.1.o	0.01	FCD2b	Control cortex	1
FCD2b.1.o	0.240992	FCD2b	Control cortex	1
FCD2b.1.o	0.515785	FCD2b	Control cortex	1
FCD2b.1.o	0.190413	FCD2b	Control cortex	1
FCD2b.1.o	0.01	FCD2b	Control cortex	1
FCD2b.1.o	0.404959	FCD2b	Control cortex	1
FCD2b.1.o	0.0794215	FCD2b	Control cortex	1
FCD2b.1.o	0.68438	FCD2b	Control cortex	1
FCD2b.1.o	0.287686	FCD2b	Control cortex	1
FCD2b.1.o	0.452562	FCD2b	Control cortex	1
FCD2b.1.o	0.555702	FCD2b	Control cortex	1
FCD2b.1.o	0.287686	FCD2b	Control cortex	1
FCD2b.1.o	0.240992	FCD2b	Control cortex	1
FCD2b.1.o	0.0647934	FCD2b	Control cortex	1
FCD2b.1.o	0.625537	FCD2b	Control cortex	1
FCD2b.1.o	0.0330579	FCD2b	Control cortex	1
FCD2b.1.o	0.36	FCD2b	Control cortex	1
FCD2b.1.o	0.81	FCD2b	Control cortex	1
FCD2b.1.o	0.393471	FCD2b	Control cortex	1
FCD2b.1.o	0.174876	FCD2b	Control cortex	1
FCD2b.1.o	0.25	FCD2b	Control cortex	1
FCD2b.1.o	0.745868	FCD2b	Control cortex	1
FCD2b.1.o	0.125702	FCD2b	Control cortex	1
FCD2b.1.o	0.49	FCD2b	Control cortex	1
FCD2b.1.o	0.278017	FCD2b	Control cortex	1
FCD2b.1.o	0.382149	FCD2b	Control cortex	1
FCD2b.1.o	0.000743802	FCD2b	Control cortex	1
FCD2b.1.o	0.0139669	FCD2b	Control cortex	1
FCD2b.1.o	0.15281	FCD2b	Control cortex	1
FCD2b.1.o	0.0267769	FCD2b	Control cortex	1
FCD2b.1.o	0.42843	FCD2b	Control cortex	1
FCD2b.1.o	0.730248	FCD2b	Control cortex	1
FCD2b.1.o	0.49	FCD2b	Control cortex	1
FCD2b.1.o	0.542231	FCD2b	Control cortex	1
FCD2b.1.o	0.0330579	FCD2b	Control cortex	1
FCD2b.1.o	0.730248	FCD2b	Control cortex	1
FCD2b.1.o	0.00669421	FCD2b	Control cortex	1
FCD2b.1.o	0.0516529	FCD2b	Control cortex	1
FCD2b.1.o	0.0267769	FCD2b	Control cortex	1
FCD2b.1.o	0.0794215	FCD2b	Control cortex	1
FCD2b.1.o	0.0238843	FCD2b	Control cortex	1
FCD2b.1.o	0.119339	FCD2b	Control cortex	1
FCD2b.1.o	0.0558678	FCD2b	Control cortex	1
FCD2b.1.o	0.01	FCD2b	Control cortex	1
FCD2b.1.o	0.119339	FCD2b	Control cortex	1
FCD2b.1.o	0.393471	FCD2b	Control cortex	1
FCD2b.1.o	0.11314	FCD2b	Control cortex	1
FCD2b.1.o	0.0238843	FCD2b	Control cortex	1
FCD2b.1.o	0.287686	FCD2b	Control cortex	1
FCD2b.1.o	0.416612	FCD2b	Control cortex	1
FCD2b.1.o	0.25	FCD2b	Control cortex	1
FCD2b.1.o	0.018595	FCD2b	Control cortex	1
FCD2b.1.o	0.328017	FCD2b	Control cortex	1
FCD2b.1.o	0.00206612	FCD2b	Control cortex	1
FCD2b.1.o	0.625537	FCD2b	Control cortex	1
FCD2b.1.o	0.25	FCD2b	Control cortex	1
FCD2b.1.o	0.328017	FCD2b	Control cortex	1
FCD2b.1.o	0.167355	FCD2b	Control cortex	1
FCD2b.1.o	0.68438	FCD2b	Control cortex	1
FCD2b.1.o	0.223471	FCD2b	Control cortex	1
FCD2b.1.o	0.00669421	FCD2b	Control cortex	1
FCD2b.1.o	0.0119008	FCD2b	Control cortex	1
FCD2b.1.o	0.19843	FCD2b	Control cortex	1
FCD2b.1.o	0.0238843	FCD2b	Control cortex	1
FCD2b.1.o	8.26446e-05	FCD2b	Control cortex	1
FCD2b.1.o	0.0516529	FCD2b	Control cortex	1
FCD2b.1.o	0.452562	FCD2b	Control cortex	1
FCD2b.1.o	0.654628	FCD2b	Control cortex	1
FCD2b.1.o	0.64	FCD2b	Control cortex	1
FCD2b.1.o	0.745868	FCD2b	Control cortex	1
FCD2b.1.o	0.0743802	FCD2b	Control cortex	1
FCD2b.1.o	0.569339	FCD2b	Control cortex	1
FCD2b.1.o	0.0794215	FCD2b	Control cortex	1
FCD2b.1.o	0.107107	FCD2b	Control cortex	1
FCD2b.1.o	0.50281	FCD2b	Control cortex	1
FCD2b.1.o	0.000330579	FCD2b	Control cortex	1
FCD2b.1.o	0.190413	FCD2b	Control cortex	1
FCD2b.1.o	0.0238843	FCD2b	Control cortex	1
FCD2b.1.o	0.793719	FCD2b	Control cortex	1
FCD2b.1.o	0.09	FCD2b	Control cortex	1
FCD2b.1.o	0.36	FCD2b	Control cortex	1
FCD2b.1.o	0.297521	FCD2b	Control cortex	1
FCD2b.1.o	0.0119008	FCD2b	Control cortex	1
FCD2b.1.o	0.132231	FCD2b	Control cortex	1
FCD2b.1.o	0.761653	FCD2b	Control cortex	1
FCD2b.1.o	0.09	FCD2b	Control cortex	1
FCD2b.1.o	0.0330579	FCD2b	Control cortex	1
FCD2b.1.o	0.0794215	FCD2b	Control cortex	1
FCD2b.1.o	0.669421	FCD2b	Control cortex	1
FCD2b.1.o	0.214959	FCD2b	Control cortex	1
FCD2b.1.o	0.10124	FCD2b	Control cortex	1
FCD2b.1.o	0.64	FCD2b	Control cortex	1
FCD2b.1.o	0.0516529	FCD2b	Control cortex	1
FCD2b.1.o	0.110606	FCD2b	Control cortex	1
FCD2b.1.o	0.0267769	FCD2b	Control cortex	1
FCD2b.1.o	0.745868	FCD2b	Control cortex	1
FCD2b.1.o	0.00206612	FCD2b	Control cortex	1
FCD2b.1.o	0.981901	FCD2b	Control cortex	1
FCD2b.1.o	0.0743802	FCD2b	Control cortex	1
FCD2b.1.o	0.382149	FCD2b	Control cortex	1
FCD2b.1.o	0.416612	FCD2b	Control cortex	1
FCD2b.1.o	0.0955372	FCD2b	Control cortex	1
FCD2b.1.o	0.297521	FCD2b	Control cortex	1
FCD2b.1.o	0.393471	FCD2b	Control cortex	1
FCD2b.1.o	0.223471	FCD2b	Control cortex	1
FCD2b.1.o	0.0647934	FCD2b	Control cortex	1
FCD2b.1.o	0.528926	FCD2b	Control cortex	1
FCD2b.1.o	0.440413	FCD2b	Control cortex	1
FCD2b.1.o	0.793719	FCD2b	Control cortex	1
FCD2b.1.o	0.182562	FCD2b	Control cortex	1
FCD2b.1.o	0.125702	FCD2b	Control cortex	1
FCD2b.1.o	0.876777	FCD2b	Control cortex	1
FCD2b.1.o	0.714793	FCD2b	Control cortex	1
FCD2b.1.o	0.00404959	FCD2b	Control cortex	1
FCD2b.1.o	8.26446e-05	FCD2b	Control cortex	1
FCD2b.1.o	0.10124	FCD2b	Control cortex	1
FCD2b.1.o	0.68438	FCD2b	Control cortex	1
FCD2b.1.o	0.452562	FCD2b	Control cortex	1
FCD2b.1.o	0.01	FCD2b	Control cortex	1
FCD2b.1.o	0.297521	FCD2b	Control cortex	1
FCD2b.1.o	0.09	FCD2b	Control cortex	1
FCD2b.1.o	0.36	FCD2b	Control cortex	1
FCD2b.1.o	0.58314	FCD2b	Control cortex	1
FCD2b.1.o	0.167355	FCD2b	Control cortex	1
FCD2b.1.o	0.36	FCD2b	Control cortex	1
FCD2b.1.o	0.464876	FCD2b	Control cortex	1
FCD2b.1.o	0.145785	FCD2b	Control cortex	1
FCD2b.1.o	0.440413	FCD2b	Control cortex	1
FCD2b.1.o	0.021157	FCD2b	Control cortex	1
FCD2b.1.o	0.00206612	FCD2b	Control cortex	1
FCD2b.1.o	0.597107	FCD2b	Control cortex	1
FCD2b.1.o	0.000330579	FCD2b	Control cortex	1
FCD2b.1.o	0.317686	FCD2b	Control cortex	1
FCD2b.1.o	0.393471	FCD2b	Control cortex	1
FCD2b.1.o	0.00404959	FCD2b	Control cortex	1
FCD2b.1.o	0.297521	FCD2b	Control cortex	1
FCD2b.1.o	0.370992	FCD2b	Control cortex	1
FCD2b.1.o	0.0846281	FCD2b	Control cortex	1
FCD2b.1.o	0.043719	FCD2b	Control cortex	1
FCD2b.1.o	0.190413	FCD2b	Control cortex	1
FCD2b.1.o	0.0364463	FCD2b	Control cortex	1
FCD2b.1.o	0.452562	FCD2b	Control cortex	1
FCD2b.1.o	0.107107	FCD2b	Control cortex	1
FCD2b.1.o	0.58314	FCD2b	Control cortex	1
FCD2b.1.o	0.328017	FCD2b	Control cortex	1
FCD2b.1.o	0.699504	FCD2b	Control cortex	1
FCD2b.1.o	0.190413	FCD2b	Control cortex	1
FCD2b.1.o	0.61124	FCD2b	Control cortex	1
FCD2b.1.o	0.50281	FCD2b	Control cortex	1
FCD2b.1.o	0.25	FCD2b	Control cortex	1
FCD2b.1.o	0.0695041	FCD2b	Control cortex	1
FCD2b.1.o	0.25	FCD2b	Control cortex	1
FCD2b.1.o	0.382149	FCD2b	Control cortex	1
FCD2b.1.o	0.0558678	FCD2b	Control cortex	1
FCD2b.1.o	0.0238843	FCD2b	Control cortex	1
FCD2b.1.o	0.349174	FCD2b	Control cortex	1
FCD2b.1.o	0.167355	FCD2b	Control cortex	1
FCD2b.1.o	0.0364463	FCD2b	Control cortex	1
FCD2b.1.o	0.528926	FCD2b	Control cortex	1
FCD2b.1.o	0.58314	FCD2b	Control cortex	1
FCD2b.1.o	0.745868	FCD2b	Control cortex	1
FCD2b.1.o	0.021157	FCD2b	Control cortex	1
FCD2b.1.o	0.0695041	FCD2b	Control cortex	1
FCD2b.1.o	0.0330579	FCD2b	Control cortex	1
FCD2b.1.o	0.393471	FCD2b	Control cortex	1
FCD2b.1.o	0.00206612	FCD2b	Control cortex	1
FCD2b.1.o	0.49	FCD2b	Control cortex	1
FCD2b.1.o	0.0846281	FCD2b	Control cortex	1
FCD2b.1.o	0.0238843	FCD2b	Control cortex	1
FCD2b.1.o	0.416612	FCD2b	Control cortex	1
FCD2b.1.o	0.0476033	FCD2b	Control cortex	1
FCD2b.1.o	0.206612	FCD2b	Control cortex	1
FCD2b.1.o	0.10124	FCD2b	Control cortex	1
FCD2b.1.o	0.477355	FCD2b	Control cortex	1
FCD2b.1.o	0.00528926	FCD2b	Control cortex	1
FCD2b.1.o	0.000330579	FCD2b	Control cortex	1
FCD2b.1.o	0.42843	FCD2b	Control cortex	1
FCD2b.1.o	0.0558678	FCD2b	Control cortex	1
FCD2b.1.o	0.843058	FCD2b	Control cortex	1
FCD2b.1.o	0.843058	FCD2b	Control cortex	1
FCD2b.1.o	0.16	FCD2b	Control cortex	1
FCD2b.1.o	0.259174	FCD2b	Control cortex	1
FCD2b.1.o	0.0602479	FCD2b	Control cortex	1
FCD2b.1.o	0.370992	FCD2b	Control cortex	1
FCD2b.1.o	0.0476033	FCD2b	Control cortex	1
FCD2b.1.o	0.174876	FCD2b	Control cortex	1
FCD2b.1.o	0.10124	FCD2b	Control cortex	1
FCD2b.1.o	0.0238843	FCD2b	Control cortex	1
FCD2b.1.o	0.0364463	FCD2b	Control cortex	1
FCD2b.1.o	0.58314	FCD2b	Control cortex	1
FCD2b.1.o	0.0476033	FCD2b	Control cortex	1
FCD2b.1.o	0.043719	FCD2b	Control cortex	1
FCD2b.1.o	0.528926	FCD2b	Control cortex	1
FCD2b.1.o	0.477355	FCD2b	Control cortex	1
FCD2b.1.o	0.0647934	FCD2b	Control cortex	1
FCD2b.1.o	0.214959	FCD2b	Control cortex	1
FCD2b.1.o	0.25	FCD2b	Control cortex	1
FCD2b.1.o	0.745868	FCD2b	Control cortex	1
FCD2b.1.o	8.26446e-05	FCD2b	Control cortex	1
FCD2b.1.o	0.0794215	FCD2b	Control cortex	1
FCD2b.1.o	0.555702	FCD2b	Control cortex	1
FCD2b.1.o	0.338512	FCD2b	Control cortex	1
FCD2b.1.o	0.36	FCD2b	Control cortex	1
FCD2b.1.o	0.125702	FCD2b	Control cortex	1
FCD2b.1.o	0.58314	FCD2b	Control cortex	1
FCD2b.1.o	0.00404959	FCD2b	Control cortex	1
FCD2b.1.o	0.174876	FCD2b	Control cortex	1
FCD2b.1.o	0.477355	FCD2b	Control cortex	1
FCD2b.1.o	0.50281	FCD2b	Control cortex	1
FCD2b.1.o	0.259174	FCD2b	Control cortex	1
FCD2b.1.o	0.11314	FCD2b	Control cortex	1
FCD2b.1.o	0.0330579	FCD2b	Control cortex	1
FCD2b.1.o	0.00826446	FCD2b	Control cortex	1
FCD2b.1.o	0.528926	FCD2b	Control cortex	1
FCD2b.1.o	0.00132231	FCD2b	Control cortex	1
FCD2b.1.o	0.09	FCD2b	Control cortex	1
FCD2b.1.o	0.338512	FCD2b	Control cortex	1
FCD2b.1.o	0.654628	FCD2b	Control cortex	1
FCD2b.1.o	0.477355	FCD2b	Control cortex	1
FCD2b.1.o	0.0364463	FCD2b	Control cortex	1
FCD2b.1.o	0.597107	FCD2b	Control cortex	1
FCD2b.1.o	0.000743802	FCD2b	Control cortex	1
FCD2b.1.o	0.793719	FCD2b	Control cortex	1
FCD2b.1.o	0.555702	FCD2b	Control cortex	1
FCD2b.1.o	0.01	FCD2b	Control cortex	1
FCD2b.1.o	0.214959	FCD2b	Control cortex	1
FCD2b.1.o	0.597107	FCD2b	Control cortex	1
FCD2b.1.o	0.699504	FCD2b	Control cortex	1
FCD2b.1.o	8.26446e-05	FCD2b	Control cortex	1
FCD2b.1.o	0.404959	FCD2b	Control cortex	1
FCD2b.1.o	0.0846281	FCD2b	Control cortex	1
FCD2b.1.o	0.00669421	FCD2b	Control cortex	1
FCD2b.1.o	0.206612	FCD2b	Control cortex	1
FCD2b.1.o	0.38956	FCD2b	Control cortex	1
FCD2b.1.o	0.515785	FCD2b	Control cortex	1
FCD2b.1.o	0.16	FCD2b	Control cortex	1
FCD2b.1.o	0.107107	FCD2b	Control cortex	1
FCD2b.1.o	0.297521	FCD2b	Control cortex	1
FCD2b.1.o	0.11314	FCD2b	Control cortex	1
FCD2b.1.o	0.021157	FCD2b	Control cortex	1
FCD2b.1.o	0.338512	FCD2b	Control cortex	1
FCD2b.1.o	0.393471	FCD2b	Control cortex	1
FCD2b.1.o	0.528926	FCD2b	Control cortex	1
FCD2b.1.o	0.04	FCD2b	Control cortex	1
FCD2b.1.o	0.0695041	FCD2b	Control cortex	1
FCD2b.1.o	0.132231	FCD2b	Control cortex	1
FCD2b.1.o	0.855313	FCD2b	Control cortex	1
FCD2b.1.o	0.0794215	FCD2b	Control cortex	1
FCD2b.1.o	0.393471	FCD2b	Control cortex	1
FCD2b.1.o	0.625537	FCD2b	Control cortex	1
FCD2b.1.o	0.416612	FCD2b	Control cortex	1
FCD2b.1.o	0.138926	FCD2b	Control cortex	1
FCD2b.1.o	0.464876	FCD2b	Control cortex	1
FCD2b.1.o	0	FCD2b	Control cortex	1
FCD2b.1.o	0.452562	FCD2b	Control cortex	1
FCD2b.1.o	0.702698	FCD2b	Control cortex	1
FCD2b.1.o	0.00669421	FCD2b	Control cortex	1
FCD2b.1.o	0.307521	FCD2b	Control cortex	1
FCD2b.1.o	0.654628	FCD2b	Control cortex	1
FCD2b.1.o	0.464876	FCD2b	Control cortex	1
FCD2b.1.o	0.0139669	FCD2b	Control cortex	1
FCD2b.1.o	0.043719	FCD2b	Control cortex	1
FCD2b.1.o	0.349174	FCD2b	Control cortex	1
FCD2b.1.o	0.464876	FCD2b	Control cortex	1
FCD2b.1.o	0.542231	FCD2b	Control cortex	1
FCD2b.1.o	0.206612	FCD2b	Control cortex	1
FCD2b.1.o	0.338512	FCD2b	Control cortex	1
FCD2b.1.o	0.01	FCD2b	Control cortex	1
FCD2b.1.o	0.00528926	FCD2b	Control cortex	1
FCD2b.1.o	0.859835	FCD2b	Control cortex	1
FCD2b.1.o	0.018595	FCD2b	Control cortex	1
FCD2b.1.o	0.259174	FCD2b	Control cortex	1
FCD2b.1.o	0.654628	FCD2b	Control cortex	1
FCD2b.1.o	0.174876	FCD2b	Control cortex	1
FCD2b.1.o	0.287686	FCD2b	Control cortex	1
FCD2b.1.o	0.018595	FCD2b	Control cortex	1
FCD2b.1.o	0.440413	FCD2b	Control cortex	1
FCD2b.1.o	0.625537	FCD2b	Control cortex	1
FCD2b.1.o	0.0558678	FCD2b	Control cortex	1
FCD2b.1.o	0.49	FCD2b	Control cortex	1
FCD2b.1.o	0.00826446	FCD2b	Control cortex	1
FCD2b.1.o	0.317686	FCD2b	Control cortex	1
FCD2b.1.o	0.25	FCD2b	Control cortex	1
FCD2b.1.o	0.0647934	FCD2b	Control cortex	1
FCD2b.1.o	0.793719	FCD2b	Control cortex	1
FCD2b.1.o	0.0794215	FCD2b	Control cortex	1
FCD2b.1.o	0.125702	FCD2b	Control cortex	1
FCD2b.1.o	0.09	FCD2b	Control cortex	1
FCD2b.1.o	0.043719	FCD2b	Control cortex	1
FCD2b.1.o	0.61124	FCD2b	Control cortex	1
FCD2b.1.o	0.19843	FCD2b	Control cortex	1
FCD2b.1.o	0.278017	FCD2b	Control cortex	1
FCD2b.1.o	0.287686	FCD2b	Control cortex	1
FCD2b.1.o	0	FCD2b	Control cortex	1
FCD2b.1.o	0.182562	FCD2b	Control cortex	1
FCD2b.1.o	0.555702	FCD2b	Control cortex	1
FCD2b.1.o	0	FCD2b	Control cortex	1
FCD2b.1.o	0.654628	FCD2b	Control cortex	1
FCD2b.1.o	0.42843	FCD2b	Control cortex	1
FCD2b.1.o	0.569339	FCD2b	Control cortex	1
FCD2b.1.o	0.182562	FCD2b	Control cortex	1
FCD2b.1.o	0.714793	FCD2b	Control cortex	1
FCD2b.1.o	0.0330579	FCD2b	Control cortex	1
FCD2b.1.o	0.528926	FCD2b	Control cortex	1
FCD2b.1.o	0.597107	FCD2b	Control cortex	1
FCD2b.1.o	8.26446e-05	FCD2b	Control cortex	1
FCD2b.1.o	0.174876	FCD2b	Control cortex	1
FCD2b.1.o	0.223471	FCD2b	Control cortex	1
FCD2b.1.o	0.167355	FCD2b	Control cortex	1
FCD2b.1.o	0.018595	FCD2b	Control cortex	1
FCD2b.1.o	0.843058	FCD2b	Control cortex	1
FCD2b.1.o	0.0267769	FCD2b	Control cortex	1
FCD2b.1.o	0.018595	FCD2b	Control cortex	1
FCD2b.1.o	0.0238843	FCD2b	Control cortex	1
FCD2b.1.o	0.370992	FCD2b	Control cortex	1
FCD2b.1.o	0.19843	FCD2b	Control cortex	1
FCD2b.1.o	0.11314	FCD2b	Control cortex	1
FCD2b.1.o	0.000330579	FCD2b	Control cortex	1
FCD2b.1.o	0.477355	FCD2b	Control cortex	1
FCD2b.1.o	0.182562	FCD2b	Control cortex	1
FCD2b.1.o	0.464876	FCD2b	Control cortex	1
FCD2b.1.o	0.81	FCD2b	Control cortex	1
FCD2b.1.o	0.174876	FCD2b	Control cortex	1
FCD2b.1.o	0.793719	FCD2b	Control cortex	1
FCD2b.1.o	0.043719	FCD2b	Control cortex	1
FCD2b.1.o	0.000743802	FCD2b	Control cortex	1
FCD2b.1.o	0.09	FCD2b	Control cortex	1
FCD2b.1.o	0.0558678	FCD2b	Control cortex	1
FCD2b.1.o	0.00206612	FCD2b	Control cortex	1
FCD2b.1.o	0.625537	FCD2b	Control cortex	1
FCD2b.1.o	0.49	FCD2b	Control cortex	1
FCD2b.1.o	0.0161983	FCD2b	Control cortex	1
FCD2b.1.o	0.268512	FCD2b	Control cortex	1
FCD2b.1.o	0.307521	FCD2b	Control cortex	1
FCD2b.1.o	0.777603	FCD2b	Control cortex	1
FCD2b.1.o	0.761653	FCD2b	Control cortex	1
FCD2b.1.o	0.00132231	FCD2b	Control cortex	1
FCD2b.1.o	0.452562	FCD2b	Control cortex	1
FCD2b.1.o	0.206612	FCD2b	Control cortex	1
FCD2b.1.o	0.876777	FCD2b	Control cortex	1
FCD2b.1.o	0.58314	FCD2b	Control cortex	1
FCD2b.1.o	0.174876	FCD2b	Control cortex	1
FCD2b.1.o	0.349174	FCD2b	Control cortex	1
FCD2b.1.o	0.09	FCD2b	Control cortex	1
FCD2b.1.o	0.464876	FCD2b	Control cortex	1
FCD2b.1.o	0.182562	FCD2b	Control cortex	1
FCD2b.1.o	0.259174	FCD2b	Control cortex	1
FCD2b.1.o	0.464876	FCD2b	Control cortex	1
FCD2b.1.o	0.138926	FCD2b	Control cortex	1
FCD2b.1.o	0.167355	FCD2b	Control cortex	1
FCD2b.1.o	0.58314	FCD2b	Control cortex	1
FCD2b.1.o	0.0139669	FCD2b	Control cortex	1
FCD2b.1.o	0.81	FCD2b	Control cortex	1
FCD2b.1.o	0.0364463	FCD2b	Control cortex	1
FCD2b.1.o	0.50281	FCD2b	Control cortex	1
FCD2b.1.o	0.452562	FCD2b	Control cortex	1
FCD2b.1.o	0.654628	FCD2b	Control cortex	1
FCD2b.1.o	0.107107	FCD2b	Control cortex	1
FCD2b.1.o	0.761653	FCD2b	Control cortex	1
FCD2b.1.o	0.018595	FCD2b	Control cortex	1
FCD2b.1.o	0.174876	FCD2b	Control cortex	1
FCD2b.1.o	0.946198	FCD2b	Control cortex	1
FCD2b.1.o	0.826446	FCD2b	Control cortex	1
FCD2b.1.o	0.477355	FCD2b	Control cortex	1
FCD2b.1.o	0.223471	FCD2b	Control cortex	1
FCD2b.1.o	0.404959	FCD2b	Control cortex	1
FCD2b.1.o	0.107107	FCD2b	Control cortex	1
FCD2b.1.o	0.64	FCD2b	Control cortex	1
FCD2b.1.o	0.00826446	FCD2b	Control cortex	1
FCD2b.1.o	0.09	FCD2b	Control cortex	1
FCD2b.1.o	0.0955372	FCD2b	Control cortex	1
FCD2b.1.o	0.232149	FCD2b	Control cortex	1
FCD2b.1.o	0.911157	FCD2b	Control cortex	1
FCD2b.1.o	0.043719	FCD2b	Control cortex	1
FCD2b.1.o	0.11314	FCD2b	Control cortex	1
FCD2b.1.o	0.761653	FCD2b	Control cortex	1
FCD2b.1.o	0.043719	FCD2b	Control cortex	1
FCD2b.1.o	0	FCD2b	Control cortex	1
FCD2b.1.o	0.338512	FCD2b	Control cortex	1
FCD2b.1.o	0.0119008	FCD2b	Control cortex	1
FCD2b.1.o	0.42843	FCD2b	Control cortex	1
FCD2b.1.o	0.382149	FCD2b	Control cortex	1
FCD2b.1.o	0.0298347	FCD2b	Control cortex	1
FCD2b.1.o	0.16	FCD2b	Control cortex	1
FCD2b.1.o	0.555702	FCD2b	Control cortex	1
FCD2b.1.o	0.50281	FCD2b	Control cortex	1
FCD2b.1.o	0.021157	FCD2b	Control cortex	1
FCD2b.1.o	0.000330579	FCD2b	Control cortex	1
FCD2b.1.o	0.214959	FCD2b	Control cortex	1
FCD2b.1.o	0.00206612	FCD2b	Control cortex	1
FCD2b.1.o	0.404959	FCD2b	Control cortex	1
FCD2b.1.o	0.15281	FCD2b	Control cortex	1
FCD2b.1.o	0.0476033	FCD2b	Control cortex	1
FCD2b.1.o	0.542231	FCD2b	Control cortex	1
FCD2b.1.o	0.119339	FCD2b	Control cortex	1
FCD2b.1.o	8.26446e-05	FCD2b	Control cortex	1
FCD2b.1.o	0.404959	FCD2b	Control cortex	1
FCD2b.1.o	0.0743802	FCD2b	Control cortex	1
FCD2b.1.o	0.859835	FCD2b	Control cortex	1
FCD2b.1.o	0.287686	FCD2b	Control cortex	1
FCD2b.1.o	0.287686	FCD2b	Control cortex	1
FCD2b.1.o	0.338512	FCD2b	Control cortex	1
FCD2b.1.o	0.440413	FCD2b	Control cortex	1
FCD2b.1.o	0.569339	FCD2b	Control cortex	1
FCD2b.1.o	0.287686	FCD2b	Control cortex	1
FCD2b.1.o	0.393471	FCD2b	Control cortex	1
FCD2b.1.o	0.515785	FCD2b	Control cortex	1
FCD2b.1.o	0.36	FCD2b	Control cortex	1
FCD2b.1.o	0.58314	FCD2b	Control cortex	1
FCD2b.1.o	0.669421	FCD2b	Control cortex	1
FCD2b.1.o	0.107107	FCD2b	Control cortex	1
FCD2b.1.o	0.043719	FCD2b	Control cortex	1
FCD2b.1.o	0.043719	FCD2b	Control cortex	1
FCD2b.1.o	0.761653	FCD2b	Control cortex	1
FCD2b.1.o	0.68438	FCD2b	Control cortex	1
FCD2b.1.o	0.699504	FCD2b	Control cortex	1
FCD2b.1.o	0.19843	FCD2b	Control cortex	1
FCD2b.1.o	0.569339	FCD2b	Control cortex	1
FCD2b.1.o	0.714793	FCD2b	Control cortex	1
FCD2b.1.o	0.793719	FCD2b	Control cortex	1
FCD2b.1.o	0.132231	FCD2b	Control cortex	1
FCD2b.1.o	0.730248	FCD2b	Control cortex	1
FCD2b.1.o	0.223471	FCD2b	Control cortex	1
FCD2b.1.o	0.107107	FCD2b	Control cortex	1
FCD2b.1.o	0.416612	FCD2b	Control cortex	1
FCD2b.1.o	0.167355	FCD2b	Control cortex	1
FCD2b.1.o	0.338512	FCD2b	Control cortex	1
FCD2b.1.o	0.370992	FCD2b	Control cortex	1
FCD2b.1.o	0.19843	FCD2b	Control cortex	1
FCD2b.1.o	0.730248	FCD2b	Control cortex	1
FCD2b.1.o	0.859835	FCD2b	Control cortex	1
FCD2b.1.o	0.0330579	FCD2b	Control cortex	1
FCD2b.1.o	0.259174	FCD2b	Control cortex	1
FCD2b.1.o	8.26446e-05	FCD2b	Control cortex	1
FCD2b.1.o	0.307521	FCD2b	Control cortex	1
FCD2b.1.o	0.00826446	FCD2b	Control cortex	1
FCD2b.1.o	0.893884	FCD2b	Control cortex	1
FCD2b.1.o	0.328017	FCD2b	Control cortex	1
FCD2b.1.o	0.167355	FCD2b	Control cortex	1
FCD2b.1.o	0.42843	FCD2b	Control cortex	1
FCD2b.1.o	0.625537	FCD2b	Control cortex	1
FCD2b.1.o	0.145785	FCD2b	Control cortex	1
FCD2b.1.o	0.240992	FCD2b	Control cortex	1
FCD2b.1.o	0.64	FCD2b	Control cortex	1
FCD2b.1.o	0.206612	FCD2b	Control cortex	1
FCD2b.1.o	0.328017	FCD2b	Control cortex	1
FCD2b.1.o	0.00297521	FCD2b	Control cortex	1
FCD2b.1.o	0.132231	FCD2b	Control cortex	1
FCD2b.1.o	0.464876	FCD2b	Control cortex	1
FCD2b.1.o	0.569339	FCD2b	Control cortex	1
FCD2b.1.o	0.00132231	FCD2b	Control cortex	1
FCD2b.1.o	0.49	FCD2b	Control cortex	1
FCD2b.1.o	0.0161983	FCD2b	Control cortex	1
FCD2b.1.o	0.393471	FCD2b	Control cortex	1
FCD2b.1.o	0.0161983	FCD2b	Control cortex	1
FCD2b.1.o	0.043719	FCD2b	Control cortex	1
FCD2b.1.o	0.669421	FCD2b	Control cortex	1
FCD2b.1.o	0.68438	FCD2b	Control cortex	1
FCD2b.1.o	0.297521	FCD2b	Control cortex	1
FCD2b.1.o	0.0647934	FCD2b	Control cortex	1
FCD2b.1.o	0.0743802	FCD2b	Control cortex	1
FCD2b.1.o	0.167355	FCD2b	Control cortex	1
FCD2b.1.o	0.49	FCD2b	Control cortex	1
FCD2b.1.o	0.00528926	FCD2b	Control cortex	1
FCD2b.1.o	0.528926	FCD2b	Control cortex	1
FCD2b.1.o	0.68438	FCD2b	Control cortex	1
FCD2b.1.o	0.240992	FCD2b	Control cortex	1
FCD2b.1.o	0.393471	FCD2b	Control cortex	1
FCD2b.1.o	0.15281	FCD2b	Control cortex	1
FCD2b.1.o	0.370992	FCD2b	Control cortex	1
FCD2b.1.o	0.11314	FCD2b	Control cortex	1
FCD2b.1.o	0.515785	FCD2b	Control cortex	1
FCD2b.1.o	0.416612	FCD2b	Control cortex	1
FCD2b.1.o	0.107107	FCD2b	Control cortex	1
FCD2b.1.o	0.00826446	FCD2b	Control cortex	1
FCD2b.1.o	0.214959	FCD2b	Control cortex	1
FCD2b.1.o	0.0476033	FCD2b	Control cortex	1
FCD2b.1.o	0.393471	FCD2b	Control cortex	1
FCD2b.1.o	0.0364463	FCD2b	Control cortex	1
FCD2b.1.o	0.81	FCD2b	Control cortex	1
FCD2b.1.o	0.287686	FCD2b	Control cortex	1
FCD2b.1.o	0.416612	FCD2b	Control cortex	1
FCD2b.1.o	0.36	FCD2b	Control cortex	1
FCD2b.1.o	0.190413	FCD2b	Control cortex	1
FCD2b.1.o	0.440413	FCD2b	Control cortex	1
FCD2b.1.o	0.232149	FCD2b	Control cortex	1
FCD2b.1.o	8.26446e-05	FCD2b	Control cortex	1
FCD2b.1.o	0.018595	FCD2b	Control cortex	1
FCD2b.1.o	0.0364463	FCD2b	Control cortex	1
FCD2b.1.o	0.669421	FCD2b	Control cortex	1
FCD2b.1.o	0.043719	FCD2b	Control cortex	1
FCD2b.1.o	0.132231	FCD2b	Control cortex	1
FCD2b.1.o	0.0330579	FCD2b	Control cortex	1
FCD2b.1.o	0.00206612	FCD2b	Control cortex	1
FCD2b.1.o	0.138926	FCD2b	Control cortex	1
FCD2b.1.o	0.018595	FCD2b	Control cortex	1
FCD2b.1.o	0.00528926	FCD2b	Control cortex	1
FCD2b.1.o	0.416612	FCD2b	Control cortex	1
FCD2b.1.o	0.0139669	FCD2b	Control cortex	1
FCD2b.1.o	0.25	FCD2b	Control cortex	1
FCD2b.1.o	0.569339	FCD2b	Control cortex	1
FCD2b.1.o	0.0558678	FCD2b	Control cortex	1
FCD2b.1.o	0.714793	FCD2b	Control cortex	1
FCD2b.1.o	0.42843	FCD2b	Control cortex	1
FCD2b.1.o	0.0267769	FCD2b	Control cortex	1
FCD2b.1.o	0	FCD2b	Control cortex	1
FCD2b.1.o	0.625537	FCD2b	Control cortex	1
FCD2b.1.o	0.182562	FCD2b	Control cortex	1
FCD2b.1.o	0.382149	FCD2b	Control cortex	1
FCD2b.1.o	0.654628	FCD2b	Control cortex	1
FCD2b.1.o	0.64	FCD2b	Control cortex	1
FCD2b.1.o	0.528926	FCD2b	Control cortex	1
FCD2b.1.o	0.206612	FCD2b	Control cortex	1
FCD2b.1.o	0.268512	FCD2b	Control cortex	1
FCD2b.1.o	0.58314	FCD2b	Control cortex	1
FCD2b.1.o	0.240992	FCD2b	Control cortex	1
FCD2b.1.o	0.699504	FCD2b	Control cortex	1
FCD2b.1.o	0.214959	FCD2b	Control cortex	1
FCD2b.1.o	0.0558678	FCD2b	Control cortex	1
FCD2b.1.o	0.0647934	FCD2b	Control cortex	1
FCD2b.1.o	0.04	FCD2b	Control cortex	1
FCD2b.1.o	0.404959	FCD2b	Control cortex	1
FCD2b.1.o	0.132231	FCD2b	Control cortex	1
FCD2b.1.o	0.021157	FCD2b	Control cortex	1
FCD2b.1.o	0.25	FCD2b	Control cortex	1
FCD2b.1.o	0.00404959	FCD2b	Control cortex	1
FCD2b.1.o	0.669421	FCD2b	Control cortex	1
FCD2b.1.o	0.0647934	FCD2b	Control cortex	1
FCD2b.1.o	0.240992	FCD2b	Control cortex	1
FCD2b.1.o	0.125702	FCD2b	Control cortex	1
FCD2b.1.o	0.240992	FCD2b	Control cortex	1
FCD2b.1.o	0.15281	FCD2b	Control cortex	1
FCD2b.1.o	0.259174	FCD2b	Control cortex	1
FCD2b.1.o	0.25	FCD2b	Control cortex	1
FCD2b.1.o	0.00297521	FCD2b	Control cortex	1
FCD2b.1.o	0.349174	FCD2b	Control cortex	1
FCD2b.1.o	0.15281	FCD2b	Control cortex	1
FCD2b.1.o	0.64	FCD2b	Control cortex	1
FCD2b.1.o	0	FCD2b	Control cortex	1
FCD2b.1.o	0.259174	FCD2b	Control cortex	1
FCD2b.1.o	0.00528926	FCD2b	Control cortex	1
FCD2b.1.o	0.393471	FCD2b	Control cortex	1
FCD2b.1.o	0.555702	FCD2b	Control cortex	1
FCD2b.1.o	0.287686	FCD2b	Control cortex	1
FCD2b.1.o	0.00404959	FCD2b	Control cortex	1
FCD2b.1.o	0.0119008	FCD2b	Control cortex	1
FCD2b.1.o	0.000330579	FCD2b	Control cortex	1
FCD2b.1.o	0.393471	FCD2b	Control cortex	1
FCD2b.1.o	0.597107	FCD2b	Control cortex	1
FCD2b.1.o	0.000330579	FCD2b	Control cortex	1
FCD2b.1.o	0.382149	FCD2b	Control cortex	1
FCD2b.1.o	0.0238843	FCD2b	Control cortex	1
FCD2b.1.o	0.11314	FCD2b	Control cortex	1
FCD2b.1.o	0.58314	FCD2b	Control cortex	1
FCD2b.1.o	0.761653	FCD2b	Control cortex	1
FCD2b.1.o	0.58314	FCD2b	Control cortex	1
FCD2b.1.o	0.68438	FCD2b	Control cortex	1
FCD2b.1.o	0.64	FCD2b	Control cortex	1
FCD2b.1.o	0.15281	FCD2b	Control cortex	1
FCD2b.1.o	0.793719	FCD2b	Control cortex	1
FCD2b.1.o	0.826446	FCD2b	Control cortex	1
FCD2b.1.o	0.203425	FCD2b	Control cortex	1
FCD2b.1.o	0.0647934	FCD2b	Control cortex	1
FCD2b.1.o	0.000743802	FCD2b	Control cortex	1
FCD2b.1.o	0.0364463	FCD2b	Control cortex	1
FCD2b.1.o	0.0602479	FCD2b	Control cortex	1
FCD2b.1.o	0.338512	FCD2b	Control cortex	1
FCD2b.1.o	0.04	FCD2b	Control cortex	1
FCD2b.1.o	0.119339	FCD2b	Control cortex	1
FCD2b.1.o	0.174876	FCD2b	Control cortex	1
FCD2b.1.o	0.793719	FCD2b	Control cortex	1
FCD2b.1.o	0.287686	FCD2b	Control cortex	1
FCD2b.1.o	0.370992	FCD2b	Control cortex	1
FCD2b.1.o	8.26446e-05	FCD2b	Control cortex	1
FCD2b.1.o	0.000743802	FCD2b	Control cortex	1
FCD2b.1.o	0.132231	FCD2b	Control cortex	1
FCD2b.1.o	0.382149	FCD2b	Control cortex	1
FCD2b.1.o	0.515785	FCD2b	Control cortex	1
FCD2b.1.o	0.0794215	FCD2b	Control cortex	1
FCD2b.1.o	0.477355	FCD2b	Control cortex	1
FCD2b.1.o	0.240992	FCD2b	Control cortex	1
FCD2b.1.o	0.297521	FCD2b	Control cortex	1
FCD2b.1.o	0.68438	FCD2b	Control cortex	1
FCD2b.1.o	0.0330579	FCD2b	Control cortex	1
FCD2b.1.o	0.018595	FCD2b	Control cortex	1
FCD2b.1.o	0.145785	FCD2b	Control cortex	1
FCD2b.1.o	0.0330579	FCD2b	Control cortex	1
FCD2b.1.o	0.625537	FCD2b	Control cortex	1
FCD2b.1.o	0.15281	FCD2b	Control cortex	1
FCD2b.1.o	0.64	FCD2b	Control cortex	1
FCD2b.1.o	0.0955372	FCD2b	Control cortex	1
FCD2b.1.o	0.00826446	FCD2b	Control cortex	1
FCD2b.1.o	0.268512	FCD2b	Control cortex	1
FCD2b.1.o	0.206612	FCD2b	Control cortex	1
FCD2b.1.o	0.0743802	FCD2b	Control cortex	1
FCD2b.1.o	0.328017	FCD2b	Control cortex	1
FCD2b.1.o	8.26446e-05	FCD2b	Control cortex	1
FCD2b.1.o	0.125702	FCD2b	Control cortex	1
FCD2b.1.o	0.138926	FCD2b	Control cortex	1
FCD2b.1.o	0.0119008	FCD2b	Control cortex	1
FCD2b.1.o	0.00206612	FCD2b	Control cortex	1
FCD2b.1.o	0.714793	FCD2b	Control cortex	1
FCD2b.1.o	0.278017	FCD2b	Control cortex	1
FCD2b.1.o	0.00826446	FCD2b	Control cortex	1
FCD2b.1.o	0.68438	FCD2b	Control cortex	1
FCD2b.1.o	0.36	FCD2b	Control cortex	1
FCD2b.1.o	0.404959	FCD2b	Control cortex	1
FCD2b.1.o	0.0695041	FCD2b	Control cortex	1
FCD2b.1.o	0.000330579	FCD2b	Control cortex	1
FCD2b.1.o	0.0364463	FCD2b	Control cortex	1
FCD2b.1.o	0.119339	FCD2b	Control cortex	1
FCD2b.1.o	0.0695041	FCD2b	Control cortex	1
FCD2b.1.o	0.68438	FCD2b	Control cortex	1
FCD2b.1.o	0.167355	FCD2b	Control cortex	1
FCD2b.1.o	0.04	FCD2b	Control cortex	1
FCD2b.1.o	0.793719	FCD2b	Control cortex	1
FCD2b.1.o	0.16	FCD2b	Control cortex	1
FCD2b.1.o	0.174876	FCD2b	Control cortex	1
FCD2b.1.o	0.206612	FCD2b	Control cortex	1
FCD2b.1.o	0.138926	FCD2b	Control cortex	1
FCD2b.1.o	0.58314	FCD2b	Control cortex	1
FCD2b.1.o	0.259174	FCD2b	Control cortex	1
FCD2b.1.o	0.00206612	FCD2b	Control cortex	1
FCD2b.1.o	0.859835	FCD2b	Control cortex	1
FCD2b.1.o	0.0602479	FCD2b	Control cortex	1
FCD2b.1.o	0.745868	FCD2b	Control cortex	1
FCD2b.1.o	0.0695041	FCD2b	Control cortex	1
FCD2b.1.o	0.259174	FCD2b	Control cortex	1
FCD2b.1.o	0.018595	FCD2b	Control cortex	1
FCD2b.1.o	0.68438	FCD2b	Control cortex	1
FCD2b.1.o	0.0238843	FCD2b	Control cortex	1
FCD2b.1.o	0.730248	FCD2b	Control cortex	1
FCD2b.1.o	0.268512	FCD2b	Control cortex	1
FCD2b.1.o	0.0846281	FCD2b	Control cortex	1
FCD2b.1.o	0.10124	FCD2b	Control cortex	1
FCD2b.1.o	0.00826446	FCD2b	Control cortex	1
FCD2b.1.o	0.203425	FCD2b	Control cortex	1
FCD2b.1.o	0.000330579	FCD2b	Control cortex	1
FCD2b.1.o	0.349174	FCD2b	Control cortex	1
FCD2b.1.o	0.761653	FCD2b	Control cortex	1
FCD2b.1.o	0.370992	FCD2b	Control cortex	1
FCD2b.1.o	0.0364463	FCD2b	Control cortex	1
FCD2b.1.o	0.0330579	FCD2b	Control cortex	1
FCD2b.1.o	0.542231	FCD2b	Control cortex	1
FCD2b.1.o	0.317686	FCD2b	Control cortex	1
FCD2b.1.o	8.26446e-05	FCD2b	Control cortex	1
FCD2b.1.o	0.0516529	FCD2b	Control cortex	1
FCD2b.1.o	0.240992	FCD2b	Control cortex	1
FCD2b.1.o	0.50281	FCD2b	Control cortex	1
FCD2b.1.o	8.26446e-05	FCD2b	Control cortex	1
FCD2b.1.o	0.190413	FCD2b	Control cortex	1
FCD2b.1.o	0.0139669	FCD2b	Control cortex	1
FCD2b.1.o	0.0602479	FCD2b	Control cortex	1
FCD2b.1.o	0.167355	FCD2b	Control cortex	1
FCD2b.1.o	0.338512	FCD2b	Control cortex	1
FCD2b.1.o	0.107107	FCD2b	Control cortex	1
FCD2b.1.o	0.0298347	FCD2b	Control cortex	1
FCD2b.1.o	0.307521	FCD2b	Control cortex	1
FCD2b.1.o	0.182562	FCD2b	Control cortex	1
FCD2b.1.o	0.843058	FCD2b	Control cortex	1
FCD2b.1.o	0.240992	FCD2b	Control cortex	1
FCD2b.1.o	0.0161983	FCD2b	Control cortex	1
FCD2b.1.o	0.145785	FCD2b	Control cortex	1
FCD2b.1.o	0.145785	FCD2b	Control cortex	1
FCD2b.1.o	0.515785	FCD2b	Control cortex	1
FCD2b.1.o	0.528926	FCD2b	Control cortex	1
FCD2b.1.o	0.00826446	FCD2b	Control cortex	1
FCD2b.1.o	0.138926	FCD2b	Control cortex	1
FCD2b.1.o	0.555702	FCD2b	Control cortex	1
FCD2b.1.o	0.018595	FCD2b	Control cortex	1
FCD2b.1.o	0.00826446	FCD2b	Control cortex	1
FCD2b.1.o	0.505106	FCD2b	Control cortex	1
FCD2b.1.o	0.259174	FCD2b	Control cortex	1
FCD2b.1.o	0	FCD2b	Control cortex	1
FCD2b.1.o	0.370992	FCD2b	Control cortex	1
FCD2b.1.o	0.777603	FCD2b	Control cortex	1
FCD2b.1.o	0.542231	FCD2b	Control cortex	1
FCD2b.1.o	0.018595	FCD2b	Control cortex	1
FCD2b.1.o	0.349174	FCD2b	Control cortex	1
FCD2b.1.o	0.0330579	FCD2b	Control cortex	1
FCD2b.1.o	0.338512	FCD2b	Control cortex	1
FCD2b.1.o	0.50281	FCD2b	Control cortex	1
FCD2b.1.o	0.61124	FCD2b	Control cortex	1
FCD2b.1.o	0.0476033	FCD2b	Control cortex	1
FCD2b.1.o	0.370992	FCD2b	Control cortex	1
FCD2b.1.o	0.00669421	FCD2b	Control cortex	1
FCD2b.1.o	0.307521	FCD2b	Control cortex	1
FCD2b.1.o	0.182562	FCD2b	Control cortex	1
FCD2b.1.o	0.182562	FCD2b	Control cortex	1
FCD2b.1.o	0.10124	FCD2b	Control cortex	1
FCD2b.1.o	0.307521	FCD2b	Control cortex	1
FCD2b.1.o	0.00404959	FCD2b	Control cortex	1
FCD2b.1.o	0.206612	FCD2b	Control cortex	1
FCD2b.1.o	0.119339	FCD2b	Control cortex	1
FCD2b.1.o	0.16	FCD2b	Control cortex	1
FCD2b.1.o	0.0139669	FCD2b	Control cortex	1
FCD2b.1.o	0.50281	FCD2b	Control cortex	1
FCD2b.1.o	0.699504	FCD2b	Control cortex	1
FCD2b.1.o	0.0516529	FCD2b	Control cortex	1
FCD2b.1.o	0.00826446	FCD2b	Control cortex	1
FCD2b.1.o	0.393471	FCD2b	Control cortex	1
FCD2b.1.o	0.826446	FCD2b	Control cortex	1
FCD2b.1.o	0.49	FCD2b	Control cortex	1
FCD2b.1.o	0.04	FCD2b	Control cortex	1
FCD2b.1.o	0.0267769	FCD2b	Control cortex	1
FCD2b.1.o	0.00404959	FCD2b	Control cortex	1
FCD2b.1.o	0.555702	FCD2b	Control cortex	1
FCD2b.1.o	0.761653	FCD2b	Control cortex	1
FCD2b.1.o	0.50281	FCD2b	Control cortex	1
FCD2b.1.o	0.36	FCD2b	Control cortex	1
FCD2b.1.o	0.669421	FCD2b	Control cortex	1
FCD2b.1.o	0.416612	FCD2b	Control cortex	1
FCD2b.1.o	0.00528926	FCD2b	Control cortex	1
FCD2b.1.o	0.625537	FCD2b	Control cortex	1
FCD2b.1.o	0.018595	FCD2b	Control cortex	1
FCD2b.1.o	0.382149	FCD2b	Control cortex	1
FCD2b.1.o	0.0330579	FCD2b	Control cortex	1
FCD2b.1.o	0.297521	FCD2b	Control cortex	1
FCD2b.1.o	0.153508	FCD2b	Control cortex	1
FCD2b.1.o	0.04	FCD2b	Control cortex	1
FCD2b.1.o	0.15281	FCD2b	Control cortex	1
FCD2b.1.o	0.25	FCD2b	Control cortex	1
FCD2b.1.o	0.223471	FCD2b	Control cortex	1
FCD2b.1.o	0.00297521	FCD2b	Control cortex	1
FCD2b.1.o	0.669421	FCD2b	Control cortex	1
FCD2b.1.o	0.00297521	FCD2b	Control cortex	1
FCD2b.1.o	0.278017	FCD2b	Control cortex	1
FCD2b.1.o	0.01	FCD2b	Control cortex	1
FCD2b.1.o	0.145785	FCD2b	Control cortex	1
FCD2b.1.o	0.349174	FCD2b	Control cortex	1
FCD2b.1.o	0.714793	FCD2b	Control cortex	1
FCD2b.1.o	0.240992	FCD2b	Control cortex	1
FCD2b.1.o	0.542231	FCD2b	Control cortex	1
FCD2b.1.o	0.018595	FCD2b	Control cortex	1
FCD2b.1.o	0.0119008	FCD2b	Control cortex	1
FCD2b.1.o	0.452562	FCD2b	Control cortex	1
FCD2b.1.o	0.145785	FCD2b	Control cortex	1
FCD2b.1.o	0.370992	FCD2b	Control cortex	1
FCD2b.1.o	0.0161983	FCD2b	Control cortex	1
FCD2b.1.o	0.10124	FCD2b	Control cortex	1
FCD2b.1.o	0.223471	FCD2b	Control cortex	1
FCD2b.1.o	0.0695041	FCD2b	Control cortex	1
FCD2b.1.o	0.68438	FCD2b	Control cortex	1
FCD2b.1.o	0.555702	FCD2b	Control cortex	1
FCD2b.1.o	0.0695041	FCD2b	Control cortex	1
FCD2b.1.o	0.0238843	FCD2b	Control cortex	1
FCD2b.1.o	0.000330579	FCD2b	Control cortex	1
FCD2b.1.o	0.542231	FCD2b	Control cortex	1
FCD2b.1.o	0.893884	FCD2b	Control cortex	1
FCD2b.1.o	0.569339	FCD2b	Control cortex	1
FCD2b.1.o	0.542231	FCD2b	Control cortex	1
FCD2b.1.o	0.174876	FCD2b	Control cortex	1
FCD2b.1.o	0.477355	FCD2b	Control cortex	1
FCD2b.1.o	0.0298347	FCD2b	Control cortex	1
FCD2b.1.o	0.287686	FCD2b	Control cortex	1
FCD2b.1.o	0.826446	FCD2b	Control cortex	1
FCD2b.1.o	0.16	FCD2b	Control cortex	1
FCD2b.1.o	0.528926	FCD2b	Control cortex	1
FCD2b.1.o	0.0647934	FCD2b	Control cortex	1
FCD2b.1.o	0.000330579	FCD2b	Control cortex	1
FCD2b.1.o	0.0267769	FCD2b	Control cortex	1
FCD2b.1.o	0.11314	FCD2b	Control cortex	1
FCD2b.1.o	0.240992	FCD2b	Control cortex	1
FCD2b.1.o	0.232149	FCD2b	Control cortex	1
FCD2b.1.o	0.761653	FCD2b	Control cortex	1
FCD2b.1.o	0.0330579	FCD2b	Control cortex	1
FCD2b.1.o	0.00669421	FCD2b	Control cortex	1
FCD2b.1.o	0.182562	FCD2b	Control cortex	1
FCD2b.1.o	0.01	FCD2b	Control cortex	1
FCD2b.1.o	0.0364463	FCD2b	Control cortex	1
FCD2b.1.o	0.214959	FCD2b	Control cortex	1
FCD2b.1.o	0.528926	FCD2b	Control cortex	1
FCD2b.1.o	0.232149	FCD2b	Control cortex	1
FCD2b.1.o	0.0647934	FCD2b	Control cortex	1
FCD2b.1.o	0.745868	FCD2b	Control cortex	1
FCD2b.1.o	0.745868	FCD2b	Control cortex	1
FCD2b.1.o	0.09	FCD2b	Control cortex	1
FCD2b.1.o	0.190413	FCD2b	Control cortex	1
FCD2b.1.o	0.15281	FCD2b	Control cortex	1
FCD2b.1.o	0.00404959	FCD2b	Control cortex	1
FCD2b.1.o	0.000743802	FCD2b	Control cortex	1
FCD2b.1.o	0.317686	FCD2b	Control cortex	1
FCD2b.1.o	0.25	FCD2b	Control cortex	1
FCD2b.1.o	0.00404959	FCD2b	Control cortex	1
FCD2b.1.o	0.0516529	FCD2b	Control cortex	1
FCD2b.1.o	0.00404959	FCD2b	Control cortex	1
FCD2b.1.o	0.36	FCD2b	Control cortex	1
FCD2b.1.o	0.597107	FCD2b	Control cortex	1
FCD2b.1.o	0.317686	FCD2b	Control cortex	1
FCD2b.1.o	0.259174	FCD2b	Control cortex	1
FCD2b.1.o	0.259174	FCD2b	Control cortex	1
FCD2b.1.o	0.528926	FCD2b	Control cortex	1
FCD2b.1.o	0.0794215	FCD2b	Control cortex	1
FCD2b.1.o	0.182562	FCD2b	Control cortex	1
FCD2b.1.o	0.00528926	FCD2b	Control cortex	1
FCD2b.1.o	0.859835	FCD2b	Control cortex	1
FCD2b.1.o	0.278017	FCD2b	Control cortex	1
FCD2b.1.o	0.49	FCD2b	Control cortex	1
FCD2b.1.o	0.307521	FCD2b	Control cortex	1
FCD2b.1.o	0.0846281	FCD2b	Control cortex	1
FCD2b.1.o	0.00206612	FCD2b	Control cortex	1
FCD2b.1.o	0.01	FCD2b	Control cortex	1
FCD2b.1.o	0.278017	FCD2b	Control cortex	1
FCD2b.1.o	0.00297521	FCD2b	Control cortex	1
FCD2b.1.o	0.349174	FCD2b	Control cortex	1
FCD2b.1.o	0.018595	FCD2b	Control cortex	1
FCD2b.1.o	0.00826446	FCD2b	Control cortex	1
FCD2b.1.o	0.125702	FCD2b	Control cortex	1
FCD2b.1.o	0.36	FCD2b	Control cortex	1
FCD2b.1.o	0.00528926	FCD2b	Control cortex	1
FCD2b.1.o	0.777603	FCD2b	Control cortex	1
FCD2b.1.o	0.10124	FCD2b	Control cortex	1
FCD2b.1.o	0.404959	FCD2b	Control cortex	1
FCD2b.1.o	0.000330579	FCD2b	Control cortex	1
FCD2b.1.o	0.132231	FCD2b	Control cortex	1
FCD2b.1.o	0.00297521	FCD2b	Control cortex	1
FCD2b.1.o	0.268512	FCD2b	Control cortex	1
FCD2b.1.o	0.297521	FCD2b	Control cortex	1
FCD2b.1.o	0.15281	FCD2b	Control cortex	1
FCD2b.1.o	0.15281	FCD2b	Control cortex	1
FCD2b.1.o	0.464876	FCD2b	Control cortex	1
FCD2b.1.o	0.09	FCD2b	Control cortex	1
FCD2b.1.o	0.00669421	FCD2b	Control cortex	1
FCD2b.1.o	0.000330579	FCD2b	Control cortex	1
FCD2b.1.o	0.25	FCD2b	Control cortex	1
FCD2b.1.o	0.240992	FCD2b	Control cortex	1
FCD2b.1.o	0.00132231	FCD2b	Control cortex	1
FCD2b.1.o	0.25	FCD2b	Control cortex	1
FCD2b.1.o	0.859835	FCD2b	Control cortex	1
FCD2b.1.o	0.01	FCD2b	Control cortex	1
FCD2b.1.o	0.119339	FCD2b	Control cortex	1
FCD2b.1.o	0.813699	FCD2b	Control cortex	1
FCD2b.1.o	0.240992	FCD2b	Control cortex	1
FCD2b.1.o	0.61124	FCD2b	Control cortex	1
FCD2b.1.o	0.0238843	FCD2b	Control cortex	1
FCD2b.1.o	0.223471	FCD2b	Control cortex	1
FCD2b.1.o	0.10124	FCD2b	Control cortex	1
FCD2b.1.o	0.00528926	FCD2b	Control cortex	1
FCD2b.1.o	0.36	FCD2b	Control cortex	1
FCD2b.1.o	0.00826446	FCD2b	Control cortex	1
FCD2b.1.o	8.26446e-05	FCD2b	Control cortex	1
FCD2b.1.o	0.0516529	FCD2b	Control cortex	1
FCD2b.1.o	0.0846281	FCD2b	Control cortex	1
FCD2b.1.o	0.01	FCD2b	Control cortex	1
FCD2b.1.o	0.107107	FCD2b	Control cortex	1
FCD2b.1.o	0.297521	FCD2b	Control cortex	1
FCD2b.1.o	0.119339	FCD2b	Control cortex	1
FCD2b.1.o	0.730248	FCD2b	Control cortex	1
FCD2b.1.o	0.16	FCD2b	Control cortex	1
FCD2b.1.o	0.138926	FCD2b	Control cortex	1
FCD2b.1.o	0.542231	FCD2b	Control cortex	1
FCD2b.1.o	0.119339	FCD2b	Control cortex	1
FCD2b.1.o	0.287686	FCD2b	Control cortex	1
FCD2b.1.o	0.0267769	FCD2b	Control cortex	1
FCD2b.1.o	0.232149	FCD2b	Control cortex	1
FCD2b.1.o	0.64	FCD2b	Control cortex	1
FCD2b.1.o	0.232149	FCD2b	Control cortex	1
FCD2b.1.o	0.119339	FCD2b	Control cortex	1
FCD2b.1.o	0.297521	FCD2b	Control cortex	1
FCD2b.1.o	0.0647934	FCD2b	Control cortex	1
FCD2b.1.o	0.214959	FCD2b	Control cortex	1
FCD2b.1.o	0.528926	FCD2b	Control cortex	1
FCD2b.1.o	0.00528926	FCD2b	Control cortex	1
FCD2b.1.o	0.000743802	FCD2b	Control cortex	1
FCD2b.1.o	0.0119008	FCD2b	Control cortex	1
FCD2b.1.o	0.0161983	FCD2b	Control cortex	1
FCD2b.1.o	0.61124	FCD2b	Control cortex	1
FCD2b.1.o	0.50281	FCD2b	Control cortex	1
FCD2b.1.o	0.01	FCD2b	Control cortex	1
FCD2b.1.o	0.859835	FCD2b	Control cortex	1
FCD2b.1.o	0.04	FCD2b	Control cortex	1
FCD2b.1.o	0.68438	FCD2b	Control cortex	1
FCD2b.1.o	0.01	FCD2b	Control cortex	1
FCD2b.1.o	0.464876	FCD2b	Control cortex	1
FCD2b.1.o	0.278017	FCD2b	Control cortex	1
FCD2b.1.o	0.10124	FCD2b	Control cortex	1
FCD2b.1.o	0.0298347	FCD2b	Control cortex	1
FCD2b.1.o	0.278017	FCD2b	Control cortex	1
FCD2b.1.o	0.043719	FCD2b	Control cortex	1
FCD2b.1.o	0.0846281	FCD2b	Control cortex	1
FCD2b.1.o	0.58314	FCD2b	Control cortex	1
FCD2b.1.o	0.928595	FCD2b	Control cortex	1
FCD2b.1.o	0.328017	FCD2b	Control cortex	1
FCD2b.1.o	0.0558678	FCD2b	Control cortex	1
FCD2b.1.o	0.018595	FCD2b	Control cortex	1
FCD2b.1.o	0.0743802	FCD2b	Control cortex	1
FCD2b.1.o	0.10124	FCD2b	Control cortex	1
FCD2b.1.o	0.00297521	FCD2b	Control cortex	1
FCD2b.1.o	0.0695041	FCD2b	Control cortex	1
FCD2b.1.o	0.0516529	FCD2b	Control cortex	1
FCD2b.1.o	0.0364463	FCD2b	Control cortex	1
FCD2b.1.o	0.654628	FCD2b	Control cortex	1
FCD2b.1.o	0.214959	FCD2b	Control cortex	1
FCD2b.1.o	0.761653	FCD2b	Control cortex	1
FCD2b.1.o	0.440413	FCD2b	Control cortex	1
FCD2b.1.o	0.287686	FCD2b	Control cortex	1
FCD2b.1.o	0.0794215	FCD2b	Control cortex	1
FCD2b.1.o	0.0516529	FCD2b	Control cortex	1
FCD2b.1.o	0.00528926	FCD2b	Control cortex	1
FCD2b.1.o	0.328017	FCD2b	Control cortex	1
FCD2b.1.o	0.223471	FCD2b	Control cortex	1
FCD2b.1.o	0.42843	FCD2b	Control cortex	1
FCD2b.1.o	0.223471	FCD2b	Control cortex	1
FCD2b.1.o	0.328017	FCD2b	Control cortex	1
FCD2b.1.o	0.745868	FCD2b	Control cortex	1
FCD2b.1.o	0.0476033	FCD2b	Control cortex	1
FCD2b.1.o	0.174876	FCD2b	Control cortex	1
FCD2b.1.o	0.287686	FCD2b	Control cortex	1
FCD2b.1.o	0.107107	FCD2b	Control cortex	1
FCD2b.1.o	0.317686	FCD2b	Control cortex	1
FCD2b.1.o	0.297521	FCD2b	Control cortex	1
FCD2b.1.o	0.0516529	FCD2b	Control cortex	1
FCD2b.1.o	0.132231	FCD2b	Control cortex	1
FCD2b.1.o	0.625537	FCD2b	Control cortex	1
FCD2b.1.o	0.370992	FCD2b	Control cortex	1
FCD2b.1.o	0.00297521	FCD2b	Control cortex	1
FCD2b.1.o	0.0647934	FCD2b	Control cortex	1
FCD2b.1.o	0.370992	FCD2b	Control cortex	1
FCD2b.1.o	0.043719	FCD2b	Control cortex	1
FCD2b.1.o	0.15281	FCD2b	Control cortex	1
FCD2b.1.o	8.26446e-05	FCD2b	Control cortex	1
FCD2b.1.o	0.259174	FCD2b	Control cortex	1
FCD2b.1.o	0.0298347	FCD2b	Control cortex	1
FCD2b.1.o	0.167355	FCD2b	Control cortex	1
FCD2b.1.o	0.542231	FCD2b	Control cortex	1
FCD2b.1.o	0.0238843	FCD2b	Control cortex	1
FCD2b.1.o	0.81	FCD2b	Control cortex	1
FCD2b.1.o	0.0298347	FCD2b	Control cortex	1
FCD2b.1.o	0.393471	FCD2b	Control cortex	1
FCD2b.1.o	0.477355	FCD2b	Control cortex	1
FCD2b.1.o	0.515785	FCD2b	Control cortex	1
FCD2b.1.o	0.699504	FCD2b	Control cortex	1
FCD2b.1.o	0.0119008	FCD2b	Control cortex	1
FCD2b.1.o	0.10124	FCD2b	Control cortex	1
FCD2b.1.o	0.043719	FCD2b	Control cortex	1
FCD2b.1.o	0.370992	FCD2b	Control cortex	1
FCD2b.1.o	0.714793	FCD2b	Control cortex	1
FCD2b.1.o	0.0238843	FCD2b	Control cortex	1
FCD2b.1.o	0.0161983	FCD2b	Control cortex	1
FCD2b.1.o	0.328017	FCD2b	Control cortex	1
FCD2b.1.o	0.259174	FCD2b	Control cortex	1
FCD2b.1.o	0.714793	FCD2b	Control cortex	1
FCD2b.1.o	0.0161983	FCD2b	Control cortex	1
FCD2b.1.o	0.021157	FCD2b	Control cortex	1
FCD2b.1.o	0.287686	FCD2b	Control cortex	1
FCD2b.1.o	0.50281	FCD2b	Control cortex	1
FCD2b.1.o	0.416612	FCD2b	Control cortex	1
FCD2b.1.o	0.61124	FCD2b	Control cortex	1
FCD2b.1.o	0.138926	FCD2b	Control cortex	1
FCD2b.1.o	0.777603	FCD2b	Control cortex	1
FCD2b.1.o	0.00297521	FCD2b	Control cortex	1
FCD2b.1.o	0.528926	FCD2b	Control cortex	1
FCD2b.1.o	0.370992	FCD2b	Control cortex	1
FCD2b.1.o	0.555702	FCD2b	Control cortex	1
FCD2b.1.o	0.68438	FCD2b	Control cortex	1
FCD2b.1.o	0.000743802	FCD2b	Control cortex	1
FCD2b.1.o	0.61124	FCD2b	Control cortex	1
FCD2b.1.o	0.223471	FCD2b	Control cortex	1
FCD2b.1.o	0.145785	FCD2b	Control cortex	1
FCD2b.1.o	0.464876	FCD2b	Control cortex	1
FCD2b.1.o	0.0846281	FCD2b	Control cortex	1
FCD2b.1.o	0.259174	FCD2b	Control cortex	1
FCD2b.1.o	0.416612	FCD2b	Control cortex	1
FCD2b.1.o	0.09	FCD2b	Control cortex	1
FCD2b.1.o	0.09	FCD2b	Control cortex	1
FCD2b.1.o	0.404959	FCD2b	Control cortex	1
FCD2b.1.o	0.464876	FCD2b	Control cortex	1
FCD2b.1.o	0.307521	FCD2b	Control cortex	1
FCD2b.1.o	0.000743802	FCD2b	Control cortex	1
FCD2b.1.o	0.119339	FCD2b	Control cortex	1
FCD2b.1.o	0.669421	FCD2b	Control cortex	1
FCD2b.1.o	0.000743802	FCD2b	Control cortex	1
FCD2b.1.o	0.16	FCD2b	Control cortex	1
FCD2b.1.o	0.382149	FCD2b	Control cortex	1
FCD2b.1.o	0.00404959	FCD2b	Control cortex	1
FCD2b.1.o	0.0238843	FCD2b	Control cortex	1
FCD2b.1.o	0.00669421	FCD2b	Control cortex	1
FCD2b.1.o	0.232149	FCD2b	Control cortex	1
FCD2b.1.o	0.10124	FCD2b	Control cortex	1
FCD2b.1.o	0.0794215	FCD2b	Control cortex	1
FCD2b.1.o	0.404959	FCD2b	Control cortex	1
FCD2b.1.o	0.370992	FCD2b	Control cortex	1
FCD2b.1.o	0.625537	FCD2b	Control cortex	1
FCD2b.1.o	0.00669421	FCD2b	Control cortex	1
FCD2b.1.o	0	FCD2b	Control cortex	1
FCD2b.1.o	0.68438	FCD2b	Control cortex	1
FCD2b.1.o	0.730248	FCD2b	Control cortex	1
FCD2b.1.o	0.11314	FCD2b	Control cortex	1
FCD2b.1.o	0.555702	FCD2b	Control cortex	1
FCD2b.1.o	0.0695041	FCD2b	Control cortex	1
FCD2b.1.o	0.0955372	FCD2b	Control cortex	1
FCD2b.1.o	0.132231	FCD2b	Control cortex	1
FCD2b.1.o	0.214959	FCD2b	Control cortex	1
FCD2b.1.o	0.730248	FCD2b	Control cortex	1
FCD2b.1.o	0.00528926	FCD2b	Control cortex	1
FCD2b.1.o	0.136177	FCD2b	Control cortex	1
FCD2b.1.o	0.00206612	FCD2b	Control cortex	1
FCD2b.1.o	0.19843	FCD2b	Control cortex	1
FCD2b.1.o	0.0298347	FCD2b	Control cortex	1
FCD2b.1.o	0.0119008	FCD2b	Control cortex	1
FCD2b.1.o	0.393471	FCD2b	Control cortex	1
FCD2b.1.o	0.297521	FCD2b	Control cortex	1
FCD2b.1.o	0.0364463	FCD2b	Control cortex	1
FCD2b.1.o	0.132231	FCD2b	Control cortex	1
FCD2b.1.o	0.0695041	FCD2b	Control cortex	1
FCD2b.1.o	0.669421	FCD2b	Control cortex	1
FCD2b.1.o	0.223471	FCD2b	Control cortex	1
FCD2b.1.o	0.730248	FCD2b	Control cortex	1
FCD2b.1.o	0.654628	FCD2b	Control cortex	1
FCD2b.1.o	0.328017	FCD2b	Control cortex	1
FCD2b.1.o	0.0955372	FCD2b	Control cortex	1
FCD2b.1.o	0.0161983	FCD2b	Control cortex	1
FCD2b.1.o	0.569339	FCD2b	Control cortex	1
FCD2b.1.o	0.307521	FCD2b	Control cortex	1
FCD2b.1.o	0.000743802	FCD2b	Control cortex	1
FCD2b.1.o	0.50281	FCD2b	Control cortex	1
FCD2b.1.o	0.00528926	FCD2b	Control cortex	1
FCD2b.1.o	0.0267769	FCD2b	Control cortex	1
FCD2b.1.o	0.928595	FCD2b	Control cortex	1
FCD2b.1.o	0.0267769	FCD2b	Control cortex	1
FCD2b.1.o	0.25	FCD2b	Control cortex	1
FCD2b.1.o	0.0119008	FCD2b	Control cortex	1
FCD2b.1.o	0.714793	FCD2b	Control cortex	1
FCD2b.1.o	0.125702	FCD2b	Control cortex	1
FCD2b.1.o	0.195289	FCD2b	Control cortex	1
FCD2b.1.o	0.440413	FCD2b	Control cortex	1
FCD2b.1.o	0.0298347	FCD2b	Control cortex	1
FCD2b.1.o	0.167355	FCD2b	Control cortex	1
FCD2b.1.o	0.64	FCD2b	Control cortex	1
FCD2b.1.o	0.0364463	FCD2b	Control cortex	1
FCD2b.1.o	0.61124	FCD2b	Control cortex	1
FCD2b.1.o	0.0743802	FCD2b	Control cortex	1
FCD2b.1.o	0.0119008	FCD2b	Control cortex	1
FCD2b.1.o	0.107107	FCD2b	Control cortex	1
FCD2b.1.o	0.349174	FCD2b	Control cortex	1
FCD2b.1.o	0.0161983	FCD2b	Control cortex	1
FCD2b.1.o	0.0119008	FCD2b	Control cortex	1
FCD2b.1.o	0.551453	FCD2b	Control cortex	1
FCD2b.1.o	0.0558678	FCD2b	Control cortex	1
FCD2b.1.o	0.04	FCD2b	Control cortex	1
FCD2b.1.o	0.393471	FCD2b	Control cortex	1
FCD2b.1.o	0.00826446	FCD2b	Control cortex	1
FCD2b.1.o	0.542231	FCD2b	Control cortex	1
FCD2b.1.o	0.0238843	FCD2b	Control cortex	1
FCD2b.1.o	0.0119008	FCD2b	Control cortex	1
FCD2b.1.o	0.0161983	FCD2b	Control cortex	1
FCD2b.1.o	0.0955372	FCD2b	Control cortex	1
FCD2b.1.o	0.09	FCD2b	Control cortex	1
FCD2b.1.o	0.317686	FCD2b	Control cortex	1
FCD2b.1.o	0.00206612	FCD2b	Control cortex	1
FCD2b.1.o	0.68438	FCD2b	Control cortex	1
FCD2b.1.o	0.730248	FCD2b	Control cortex	1
FCD2b.1.o	0.278017	FCD2b	Control cortex	1
FCD2b.1.o	0.0161983	FCD2b	Control cortex	1
FCD2b.1.o	0.232149	FCD2b	Control cortex	1
FCD2b.1.o	0.0558678	FCD2b	Control cortex	1
FCD2b.1.o	0.182562	FCD2b	Control cortex	1
FCD2b.1.o	0.528926	FCD2b	Control cortex	1
FCD2b.1.o	0.10124	FCD2b	Control cortex	1
FCD2b.1.o	0.190413	FCD2b	Control cortex	1
FCD2b.1.o	0.338512	FCD2b	Control cortex	1
FCD2b.1.o	0.232149	FCD2b	Control cortex	1
FCD2b.1.o	0.393471	FCD2b	Control cortex	1
FCD2b.1.o	0.240992	FCD2b	Control cortex	1
FCD2b.1.o	0.0955372	FCD2b	Control cortex	1
FCD2b.1.o	0.223471	FCD2b	Control cortex	1
FCD2b.1.o	0.16	FCD2b	Control cortex	1
FCD2b.1.o	0.730248	FCD2b	Control cortex	1
FCD2b.1.o	0.49	FCD2b	Control cortex	1
FCD2b.1.o	0.477355	FCD2b	Control cortex	1
FCD2b.1.o	0.00132231	FCD2b	Control cortex	1
FCD2b.1.o	0.125702	FCD2b	Control cortex	1
FCD2b.1.o	0.0476033	FCD2b	Control cortex	1
FCD2b.1.o	0	FCD2b	Control cortex	1
FCD2b.1.o	0.190413	FCD2b	Control cortex	1
FCD2b.1.o	0.307521	FCD2b	Control cortex	1
FCD2b.1.o	0.09	FCD2b	Control cortex	1
FCD2b.1.o	0.515785	FCD2b	Control cortex	1
FCD2b.1.o	0.0139669	FCD2b	Control cortex	1
FCD2b.1.o	0.370992	FCD2b	Control cortex	1
FCD2b.1.o	0.01	FCD2b	Control cortex	1
FCD2b.1.o	0.0330579	FCD2b	Control cortex	1
FCD2b.1.o	0.569339	FCD2b	Control cortex	1
FCD2b.1.o	0.00528926	FCD2b	Control cortex	1
FCD2b.1.o	0.0364463	FCD2b	Control cortex	1
FCD2b.1.o	0.528926	FCD2b	Control cortex	1
FCD2b.1.o	0.317686	FCD2b	Control cortex	1
FCD2b.1.o	0.382149	FCD2b	Control cortex	1
FCD2b.1.o	0.464876	FCD2b	Control cortex	1
FCD2b.1.o	0.259174	FCD2b	Control cortex	1
FCD2b.1.o	0.0139669	FCD2b	Control cortex	1
FCD2b.1.o	0.0516529	FCD2b	Control cortex	1
FCD2b.1.o	0.464876	FCD2b	Control cortex	1
FCD2b.1.o	0.00297521	FCD2b	Control cortex	1
FCD2b.1.o	0.555702	FCD2b	Control cortex	1
FCD2b.1.o	0.16	FCD2b	Control cortex	1
FCD2b.1.o	0.0602479	FCD2b	Control cortex	1
FCD2b.1.o	0.018595	FCD2b	Control cortex	1
FCD2b.1.o	0.107107	FCD2b	Control cortex	1
FCD2b.1.o	0.125702	FCD2b	Control cortex	1
FCD2b.1.o	0.317686	FCD2b	Control cortex	1
FCD2b.1.o	0.11314	FCD2b	Control cortex	1
FCD2b.1.o	0.214959	FCD2b	Control cortex	1
FCD2b.1.o	0.528926	FCD2b	Control cortex	1
FCD2b.1.o	0.317686	FCD2b	Control cortex	1
FCD2b.1.o	0.793719	FCD2b	Control cortex	1
FCD2b.1.o	0.132231	FCD2b	Control cortex	1
FCD2b.1.o	0.00132231	FCD2b	Control cortex	1
FCD2b.1.o	0.555702	FCD2b	Control cortex	1
FCD2b.1.o	0.542231	FCD2b	Control cortex	1
FCD2b.1.o	0.555702	FCD2b	Control cortex	1
FCD2b.1.o	0.021157	FCD2b	Control cortex	1
FCD2b.1.o	0.145785	FCD2b	Control cortex	1
FCD2b.1.o	0.36	FCD2b	Control cortex	1
FCD2b.1.o	0.440413	FCD2b	Control cortex	1
FCD2b.1.o	0.00826446	FCD2b	Control cortex	1
FCD2b.1.o	0.10124	FCD2b	Control cortex	1
FCD2b.1.o	0.287686	FCD2b	Control cortex	1
FCD2b.1.o	0.01	FCD2b	Control cortex	1
FCD2b.1.o	0.0695041	FCD2b	Control cortex	1
FCD2b.1.o	0.843058	FCD2b	Control cortex	1
FCD2b.1.o	0.01	FCD2b	Control cortex	1
FCD2b.1.o	0.0602479	FCD2b	Control cortex	1
FCD2b.1.o	0.223471	FCD2b	Control cortex	1
FCD2b.1.o	0.190413	FCD2b	Control cortex	1
FCD2b.1.o	0.132231	FCD2b	Control cortex	1
FCD2b.1.o	0.464876	FCD2b	Control cortex	1
FCD2b.1.o	0.00206612	FCD2b	Control cortex	1
FCD2b.1.o	0.0119008	FCD2b	Control cortex	1
FCD2b.1.o	0.555702	FCD2b	Control cortex	1
FCD2b.1.o	0.36	FCD2b	Control cortex	1
FCD2b.1.o	0.50281	FCD2b	Control cortex	1
FCD2b.1.o	0.167355	FCD2b	Control cortex	1
FCD2b.1.o	0.206612	FCD2b	Control cortex	1
FCD2b.1.o	0.04	FCD2b	Control cortex	1
FCD2b.1.o	0.107107	FCD2b	Control cortex	1
FCD2b.1.o	0.793719	FCD2b	Control cortex	1
FCD2b.1.o	0.36	FCD2b	Control cortex	1
FCD2b.1.o	8.26446e-05	FCD2b	Control cortex	1
FCD2b.1.o	0.42843	FCD2b	Control cortex	1
FCD2b.1.o	0.0743802	FCD2b	Control cortex	1
FCD2b.1.o	0.317686	FCD2b	Control cortex	1
FCD2b.1.o	0.206612	FCD2b	Control cortex	1
FCD2b.1.o	0.569339	FCD2b	Control cortex	1
FCD2b.1.o	0.107107	FCD2b	Control cortex	1
FCD2b.1.o	0.0330579	FCD2b	Control cortex	1
FCD2b.1.o	0.191283	FCD2b	Control cortex	1
FCD2b.1.o	0.021157	FCD2b	Control cortex	1
FCD2b.1.o	0.10124	FCD2b	Control cortex	1
FCD2b.1.o	0.0330579	FCD2b	Control cortex	1
FCD2b.1.o	0.42843	FCD2b	Control cortex	1
FCD2b.1.o	0.174876	FCD2b	Control cortex	1
FCD2b.1.o	0.61124	FCD2b	Control cortex	1
FCD2b.1.o	0.018595	FCD2b	Control cortex	1
FCD2b.1.o	0.174876	FCD2b	Control cortex	1
FCD2b.1.o	0.214959	FCD2b	Control cortex	1
FCD2b.1.o	0.043719	FCD2b	Control cortex	1
FCD2b.1.o	0.42843	FCD2b	Control cortex	1
FCD2b.1.o	0.00132231	FCD2b	Control cortex	1
FCD2b.1.o	0.946198	FCD2b	Control cortex	1
FCD2b.1.o	0.240992	FCD2b	Control cortex	1
FCD2b.1.o	0.00132231	FCD2b	Control cortex	1
FCD2b.1.o	0.440413	FCD2b	Control cortex	1
FCD2b.1.o	0.36	FCD2b	Control cortex	1
FCD2b.1.o	0.730248	FCD2b	Control cortex	1
FCD2b.1.o	0.223471	FCD2b	Control cortex	1
FCD2b.1.o	0.317686	FCD2b	Control cortex	1
FCD2b.1.o	0.119339	FCD2b	Control cortex	1
FCD2b.1.o	0.287686	FCD2b	Control cortex	1
FCD2b.1.o	0.569339	FCD2b	Control cortex	1
FCD2b.1.o	0.00528926	FCD2b	Control cortex	1
FCD2b.1.o	0.000743802	FCD2b	Control cortex	1
FCD2b.1.o	0.49	FCD2b	Control cortex	1
FCD2b.1.o	0.699504	FCD2b	Control cortex	1
FCD2b.1.o	0.11314	FCD2b	Control cortex	1
FCD2b.1.o	0.338512	FCD2b	Control cortex	1
FCD2b.1.o	0.119339	FCD2b	Control cortex	1
FCD2b.1.o	0.125702	FCD2b	Control cortex	1
FCD2b.1.o	0.00826446	FCD2b	Control cortex	1
FCD2b.1.o	0.528926	FCD2b	Control cortex	1
FCD2b.1.o	0.04	FCD2b	Control cortex	1
FCD2b.1.o	0.777603	FCD2b	Control cortex	1
FCD2b.1.o	0.50281	FCD2b	Control cortex	1
FCD2b.1.o	0.15281	FCD2b	Control cortex	1
FCD2b.1.o	0.0298347	FCD2b	Control cortex	1
FCD2b.1.o	0.199336	FCD2b	Control cortex	1
FCD2b.1.o	0.297521	FCD2b	Control cortex	1
FCD2b.1.o	0.349174	FCD2b	Control cortex	1
FCD2b.1.o	0.64	FCD2b	Control cortex	1
FCD2b.1.o	0.0119008	FCD2b	Control cortex	1
FCD2b.1.o	0.107107	FCD2b	Control cortex	1
FCD2b.1.o	0.0267769	FCD2b	Control cortex	1
FCD2b.1.o	0.00404959	FCD2b	Control cortex	1
FCD2b.1.o	0.58314	FCD2b	Control cortex	1
FCD2b.1.o	0.00528926	FCD2b	Control cortex	1
FCD2b.1.o	0.00669421	FCD2b	Control cortex	1
FCD2b.1.o	0.0364463	FCD2b	Control cortex	1
FCD2b.1.o	0.0238843	FCD2b	Control cortex	1
FCD2b.1.o	0.370992	FCD2b	Control cortex	1
FCD2b.1.o	0.542231	FCD2b	Control cortex	1
FCD2b.1.o	0.00669421	FCD2b	Control cortex	1
FCD2b.1.o	0.206612	FCD2b	Control cortex	1
FCD2b.1.o	8.26446e-05	FCD2b	Control cortex	1
FCD2b.1.o	0.50281	FCD2b	Control cortex	1
FCD2b.1.o	0.19843	FCD2b	Control cortex	1
FCD2b.1.o	0.745868	FCD2b	Control cortex	1
FCD2b.1.o	0.000743802	FCD2b	Control cortex	1
FCD2b.1.o	0.167355	FCD2b	Control cortex	1
FCD2b.1.o	0.393471	FCD2b	Control cortex	1
FCD2b.1.o	0.0476033	FCD2b	Control cortex	1
FCD2b.1.o	0.349174	FCD2b	Control cortex	1
FCD2b.1.o	0.0516529	FCD2b	Control cortex	1
FCD2b.1.o	0.04	FCD2b	Control cortex	1
FCD2b.1.o	0.0238843	FCD2b	Control cortex	1
FCD2b.1.o	0.597107	FCD2b	Control cortex	1
FCD2b.1.o	0.555702	FCD2b	Control cortex	1
FCD2b.1.o	0.307521	FCD2b	Control cortex	1
FCD2b.1.o	0.00528926	FCD2b	Control cortex	1
FCD2b.1.o	0.09	FCD2b	Control cortex	1
FCD2b.1.o	0.714793	FCD2b	Control cortex	1
FCD2b.1.o	0.745868	FCD2b	Control cortex	1
FCD2b.1.o	0.370992	FCD2b	Control cortex	1
FCD2b.1.o	0.338512	FCD2b	Control cortex	1
FCD2b.1.o	0.307521	FCD2b	Control cortex	1
FCD2b.1.o	0.145785	FCD2b	Control cortex	1
FCD2b.1.o	0.477355	FCD2b	Control cortex	1
FCD2b.1.o	0.382149	FCD2b	Control cortex	1
FCD2b.1.o	0.859835	FCD2b	Control cortex	1
FCD2b.1.o	0.206612	FCD2b	Control cortex	1
FCD2b.1.o	0.528926	FCD2b	Control cortex	1
FCD2b.1.o	0.452562	FCD2b	Control cortex	1
FCD2b.1.o	0.515785	FCD2b	Control cortex	1
FCD2b.1.o	0.654628	FCD2b	Control cortex	1
FCD2b.1.o	0.240992	FCD2b	Control cortex	1
FCD2b.1.o	0.328017	FCD2b	Control cortex	1
FCD2b.1.o	0.232149	FCD2b	Control cortex	1
FCD2b.1.o	0.167355	FCD2b	Control cortex	1
FCD2b.1.o	0.0846281	FCD2b	Control cortex	1
FCD2b.1.o	0.440413	FCD2b	Control cortex	1
FCD2b.1.o	0.174876	FCD2b	Control cortex	1
FCD2b.1.o	0.00404959	FCD2b	Control cortex	1
FCD2b.1.o	8.26446e-05	FCD2b	Control cortex	1
FCD2b.1.o	0.021157	FCD2b	Control cortex	1
FCD2b.1.o	0.699504	FCD2b	Control cortex	1
FCD2b.1.o	0.416612	FCD2b	Control cortex	1
FCD2b.1.o	0.04	FCD2b	Control cortex	1
FCD2b.1.o	0.182562	FCD2b	Control cortex	1
FCD2b.1.o	0.259174	FCD2b	Control cortex	1
FCD2b.1.o	0.793719	FCD2b	Control cortex	1
FCD2b.1.o	0.0516529	FCD2b	Control cortex	1
FCD2b.1.o	0.669421	FCD2b	Control cortex	1
FCD2b.1.o	0.416612	FCD2b	Control cortex	1
FCD2b.1.o	0.699504	FCD2b	Control cortex	1
FCD2b.1.o	0.00132231	FCD2b	Control cortex	1
FCD2b.1.o	0.232149	FCD2b	Control cortex	1
FCD2b.1.o	0.16	FCD2b	Control cortex	1
FCD2b.1.o	0.287686	FCD2b	Control cortex	1
FCD2b.1.o	0.223471	FCD2b	Control cortex	1
FCD2b.1.o	0.349174	FCD2b	Control cortex	1
FCD2b.1.o	0.232149	FCD2b	Control cortex	1
FCD2b.1.o	0.043719	FCD2b	Control cortex	1
FCD2b.1.o	0.0846281	FCD2b	Control cortex	1
FCD2b.1.o	0.61124	FCD2b	Control cortex	1
FCD2b.1.o	0.01	FCD2b	Control cortex	1
FCD2b.1.o	0.58314	FCD2b	Control cortex	1
FCD2b.1.o	0.000330579	FCD2b	Control cortex	1
FCD2b.1.o	0.0161983	FCD2b	Control cortex	1
FCD2b.1.o	0.515785	FCD2b	Control cortex	1
FCD2b.1.o	0.699504	FCD2b	Control cortex	1
FCD2b.1.o	0.307521	FCD2b	Control cortex	1
FCD2b.1.o	0.0647934	FCD2b	Control cortex	1
FCD2b.1.o	0.000330579	FCD2b	Control cortex	1
FCD2b.1.o	0.00206612	FCD2b	Control cortex	1
FCD2b.1.o	0.745868	FCD2b	Control cortex	1
FCD2b.1.o	0.09	FCD2b	Control cortex	1
FCD2b.1.o	0.0119008	FCD2b	Control cortex	1
FCD2b.1.o	0.11314	FCD2b	Control cortex	1
FCD2b.1.o	0.00404959	FCD2b	Control cortex	1
FCD2b.1.o	0.0695041	FCD2b	Control cortex	1
FCD2b.1.o	0.214959	FCD2b	Control cortex	1
FCD2b.1.o	0.0238843	FCD2b	Control cortex	1
FCD2b.1.o	0.0139669	FCD2b	Control cortex	1
FCD2b.1.o	0.018595	FCD2b	Control cortex	1
FCD2b.1.o	0.793719	FCD2b	Control cortex	1
FCD2b.1.o	0.58314	FCD2b	Control cortex	1
FCD2b.1.o	0.654628	FCD2b	Control cortex	1
FCD2b.1.o	0.338512	FCD2b	Control cortex	1
FCD2b.1.o	0.317686	FCD2b	Control cortex	1
FCD2b.1.o	0.317686	FCD2b	Control cortex	1
FCD2b.1.o	0.625537	FCD2b	Control cortex	1
FCD2b.1.o	0.625537	FCD2b	Control cortex	1
FCD2b.1.o	0.911157	FCD2b	Control cortex	1
FCD2b.1.o	0.0298347	FCD2b	Control cortex	1
FCD2b.1.o	0.00528926	FCD2b	Control cortex	1
FCD2b.1.o	0.515785	FCD2b	Control cortex	1
FCD2b.1.o	0.50281	FCD2b	Control cortex	1
FCD2b.1.o	0.190413	FCD2b	Control cortex	1
FCD2b.1.o	0.0846281	FCD2b	Control cortex	1
FCD2b.1.o	0.167355	FCD2b	Control cortex	1
FCD2b.1.o	0.928595	FCD2b	Control cortex	1
FCD2b.1.o	0.382149	FCD2b	Control cortex	1
FCD2b.1.o	0.15281	FCD2b	Control cortex	1
FCD2b.1.o	0.00297521	FCD2b	Control cortex	1
FCD2b.1.o	0.68438	FCD2b	Control cortex	1
FCD2b.1.o	0.223471	FCD2b	Control cortex	1
FCD2b.1.o	0.555702	FCD2b	Control cortex	1
FCD2b.1.o	0.00404959	FCD2b	Control cortex	1
FCD2b.1.o	0.206612	FCD2b	Control cortex	1
FCD2b.1.o	0.597107	FCD2b	Control cortex	1
FCD2b.1.o	0.268512	FCD2b	Control cortex	1
FCD2b.1.o	0.16	FCD2b	Control cortex	1
FCD2b.1.o	0.00404959	FCD2b	Control cortex	1
FCD2b.1.o	0.625537	FCD2b	Control cortex	1
FCD2b.1.o	0.0364463	FCD2b	Control cortex	1
FCD2b.1.o	0.0955372	FCD2b	Control cortex	1
FCD2b.1.o	8.26446e-05	FCD2b	Control cortex	1
FCD2b.1.o	0.317686	FCD2b	Control cortex	1
FCD2b.1.o	0.021157	FCD2b	Control cortex	1
FCD2b.1.o	0.00528926	FCD2b	Control cortex	1
FCD2b.1.o	0.42843	FCD2b	Control cortex	1
FCD2b.1.o	0.382149	FCD2b	Control cortex	1
FCD2b.1.o	0.0558678	FCD2b	Control cortex	1
FCD2b.1.o	0.182562	FCD2b	Control cortex	1
FCD2b.1.o	0.0743802	FCD2b	Control cortex	1
FCD2b.1.o	8.26446e-05	FCD2b	Control cortex	1
FCD2b.1.o	0.09	FCD2b	Control cortex	1
FCD2b.1.o	0.125702	FCD2b	Control cortex	1
FCD2b.1.o	0.0161983	FCD2b	Control cortex	1
FCD2b.1.o	0.107107	FCD2b	Control cortex	1
FCD2b.1.o	0.370992	FCD2b	Control cortex	1
FCD2b.1.o	0.911157	FCD2b	Control cortex	1
FCD2b.1.o	0.00826446	FCD2b	Control cortex	1
FCD2b.1.o	0.64	FCD2b	Control cortex	1
FCD2b.1.o	0.542231	FCD2b	Control cortex	1
FCD2b.1.o	0.206612	FCD2b	Control cortex	1
FCD2b.1.o	0.307521	FCD2b	Control cortex	1
FCD2b.1.o	0.0161983	FCD2b	Control cortex	1
FCD2b.1.o	0.307521	FCD2b	Control cortex	1
FCD2b.1.o	0.542231	FCD2b	Control cortex	1
FCD2b.1.o	0.528926	FCD2b	Control cortex	1
FCD2b.1.o	0.0794215	FCD2b	Control cortex	1
FCD2b.1.o	0.0330579	FCD2b	Control cortex	1
FCD2b.1.o	0.00528926	FCD2b	Control cortex	1
FCD2b.1.o	0.597107	FCD2b	Control cortex	1
FCD2b.1.o	0.287686	FCD2b	Control cortex	1
FCD2b.1.o	0.00206612	FCD2b	Control cortex	1
FCD2b.1.o	0.0119008	FCD2b	Control cortex	1
FCD2b.1.o	0.018595	FCD2b	Control cortex	1
FCD2b.1.o	0.278017	FCD2b	Control cortex	1
FCD2b.1.o	0.0476033	FCD2b	Control cortex	1
FCD2b.1.o	0.0238843	FCD2b	Control cortex	1
FCD2b.1.o	0.404959	FCD2b	Control cortex	1
FCD2b.1.o	0.0298347	FCD2b	Control cortex	1
FCD2b.1.o	0.49	FCD2b	Control cortex	1
FCD2b.1.o	0.132231	FCD2b	Control cortex	1
FCD2b.1.o	0.0476033	FCD2b	Control cortex	1
FCD2b.1.o	0.81	FCD2b	Control cortex	1
FCD2b.1.o	0.911157	FCD2b	Control cortex	1
FCD2b.1.o	0.745868	FCD2b	Control cortex	1
FCD2b.1.o	0.206612	FCD2b	Control cortex	1
FCD2b.1.o	0.00297521	FCD2b	Control cortex	1
FCD2b.1.o	0.00669421	FCD2b	Control cortex	1
FCD2b.1.o	0.145785	FCD2b	Control cortex	1
FCD2b.1.o	0.0846281	FCD2b	Control cortex	1
FCD2b.1.o	0.214959	FCD2b	Control cortex	1
FCD2b.1.o	0.11314	FCD2b	Control cortex	1
FCD2b.1.o	0.00132231	FCD2b	Control cortex	1
FCD2b.1.o	0.393471	FCD2b	Control cortex	1
FCD2b.1.o	0.393471	FCD2b	Control cortex	1
FCD2b.1.o	0.50281	FCD2b	Control cortex	1
FCD2b.1.o	0.49	FCD2b	Control cortex	1
FCD2b.1.o	0.167355	FCD2b	Control cortex	1
FCD2b.1.o	0.68438	FCD2b	Control cortex	1
FCD2b.1.o	0.42843	FCD2b	Control cortex	1
FCD2b.1.o	0.859835	FCD2b	Control cortex	1
FCD2b.1.o	0.0161983	FCD2b	Control cortex	1
FCD2b.1.o	0.0516529	FCD2b	Control cortex	1
FCD2b.1.o	0.393471	FCD2b	Control cortex	1
FCD2b.1.o	0.09	FCD2b	Control cortex	1
FCD2b.1.o	0.370992	FCD2b	Control cortex	1
FCD2b.1.o	0.569339	FCD2b	Control cortex	1
FCD2b.1.o	0.328017	FCD2b	Control cortex	1
FCD2b.1.o	0.846907	FCD2b	Control cortex	1
FCD2b.1.o	0.01	FCD2b	Control cortex	1
FCD2b.1.o	0.0298347	FCD2b	Control cortex	1
FCD2b.1.o	0.223471	FCD2b	Control cortex	1
FCD2b.1.o	0.021157	FCD2b	Control cortex	1
FCD2b.1.o	0.0161983	FCD2b	Control cortex	1
FCD2b.1.o	0.0364463	FCD2b	Control cortex	1
FCD2b.1.o	0.49	FCD2b	Control cortex	1
FCD2b.1.o	0.16	FCD2b	Control cortex	1
FCD2b.1.o	0.00826446	FCD2b	Control cortex	1
FCD2b.1.o	0.625537	FCD2b	Control cortex	1
FCD2b.1.o	0.0695041	FCD2b	Control cortex	1
FCD2b.1.o	0.61124	FCD2b	Control cortex	1
FCD2b.1.o	0.16	FCD2b	Control cortex	1
FCD2b.1.o	0.132231	FCD2b	Control cortex	1
FCD2b.1.o	0.01	FCD2b	Control cortex	1
FCD2b.1.o	0.16	FCD2b	Control cortex	1
FCD2b.1.o	0.654628	FCD2b	Control cortex	1
FCD2b.1.o	0.61124	FCD2b	Control cortex	1
FCD2b.1.o	0.569339	FCD2b	Control cortex	1
FCD2b.1.o	0.50281	FCD2b	Control cortex	1
FCD2b.1.o	0.021157	FCD2b	Control cortex	1
FCD2b.1.o	0.477355	FCD2b	Control cortex	1
FCD2b.1.o	0.167355	FCD2b	Control cortex	1
FCD2b.1.o	0.278017	FCD2b	Control cortex	1
FCD2b.1.o	0.0695041	FCD2b	Control cortex	1
FCD2b.1.o	0.745868	FCD2b	Control cortex	1
FCD2b.1.o	0.370992	FCD2b	Control cortex	1
FCD2b.1.o	0.00669421	FCD2b	Control cortex	1
FCD2b.1.o	0.569339	FCD2b	Control cortex	1
FCD2b.1.o	0.0119008	FCD2b	Control cortex	1
FCD2b.1.o	0.50281	FCD2b	Control cortex	1
FCD2b.1.o	0.278017	FCD2b	Control cortex	1
FCD2b.1.o	0.0476033	FCD2b	Control cortex	1
FCD2b.1.o	0.00669421	FCD2b	Control cortex	1
FCD2b.1.o	0.777603	FCD2b	Control cortex	1
FCD2b.1.o	0.287686	FCD2b	Control cortex	1
FCD2b.1.o	0.259174	FCD2b	Control cortex	1
FCD2b.1.o	0.654628	FCD2b	Control cortex	1
FCD2b.1.o	0.338512	FCD2b	Control cortex	1
FCD2b.1.o	0.01	FCD2b	Control cortex	1
FCD2b.1.o	0.0647934	FCD2b	Control cortex	1
FCD2b.1.o	0.64	FCD2b	Control cortex	1
FCD2b.1.o	0.0516529	FCD2b	Control cortex	1
FCD2b.1.o	0.0743802	FCD2b	Control cortex	1
FCD2b.1.o	0.138926	FCD2b	Control cortex	1
FCD2b.1.o	0.04	FCD2b	Control cortex	1
FCD2b.1.o	0.0516529	FCD2b	Control cortex	1
FCD2b.1.o	0.0298347	FCD2b	Control cortex	1
FCD2b.1.o	0.174876	FCD2b	Control cortex	1
FCD2b.1.o	0.00669421	FCD2b	Control cortex	1
FCD2b.1.o	0.0695041	FCD2b	Control cortex	1
FCD2b.1.o	0.19843	FCD2b	Control cortex	1
FCD2b.1.o	0.00206612	FCD2b	Control cortex	1
FCD2b.1.o	0.625537	FCD2b	Control cortex	1
FCD2b.1.o	0.125702	FCD2b	Control cortex	1
FCD2b.1.o	0.745868	FCD2b	Control cortex	1
FCD2b.1.o	0.745868	FCD2b	Control cortex	1
FCD2b.1.o	0.182562	FCD2b	Control cortex	1
FCD2b.1.o	0.49	FCD2b	Control cortex	1
FCD2b.1.o	0.328017	FCD2b	Control cortex	1
FCD2b.1.o	0.382149	FCD2b	Control cortex	1
FCD2b.1.o	0.0139669	FCD2b	Control cortex	1
FCD2b.1.o	0.09	FCD2b	Control cortex	1
FCD2b.1.o	0.00206612	FCD2b	Control cortex	1
FCD2b.1.o	0.0161983	FCD2b	Control cortex	1
FCD2b.1.o	0.01	FCD2b	Control cortex	1
FCD2b.1.o	0.0161983	FCD2b	Control cortex	1
FCD2b.1.o	0.00826446	FCD2b	Control cortex	1
FCD2b.1.o	0.00404959	FCD2b	Control cortex	1
FCD2b.1.o	0.654628	FCD2b	Control cortex	1
FCD2b.1.o	0.223471	FCD2b	Control cortex	1
FCD2b.1.o	0.793719	FCD2b	Control cortex	1
FCD2b.1.o	0.730248	FCD2b	Control cortex	1
FCD2b.1.o	0.0476033	FCD2b	Control cortex	1
FCD2b.1.o	0.125702	FCD2b	Control cortex	1
FCD2b.1.o	0.297521	FCD2b	Control cortex	1
FCD2b.1.o	0.206612	FCD2b	Control cortex	1
FCD2b.1.o	0.000330579	FCD2b	Control cortex	1
FCD2b.1.o	0.61124	FCD2b	Control cortex	1
FCD2b.1.o	0.349174	FCD2b	Control cortex	1
FCD2b.1.o	0.440413	FCD2b	Control cortex	1
FCD2b.1.o	0.416612	FCD2b	Control cortex	1
FCD2b.1.o	0.597107	FCD2b	Control cortex	1
FCD2b.1.o	0.0330579	FCD2b	Control cortex	1
FCD2b.1.o	0.00297521	FCD2b	Control cortex	1
FCD2b.1.o	0.0602479	FCD2b	Control cortex	1
FCD2b.1.o	0.000743802	FCD2b	Control cortex	1
FCD2b.1.o	0.68438	FCD2b	Control cortex	1
FCD2b.1.o	0.206612	FCD2b	Control cortex	1
FCD2b.1.o	0.36	FCD2b	Control cortex	1
FCD2b.1.o	0.04	FCD2b	Control cortex	1
FCD2b.1.o	0.464876	FCD2b	Control cortex	1
FCD2b.1.o	0.49	FCD2b	Control cortex	1
FCD2b.1.o	0.440413	FCD2b	Control cortex	1
FCD2b.1.o	0.464876	FCD2b	Control cortex	1
FCD2b.1.o	0.00297521	FCD2b	Control cortex	1
FCD2b.1.o	0.0267769	FCD2b	Control cortex	1
FCD2b.1.o	0.654628	FCD2b	Control cortex	1
FCD2b.1.o	0.223471	FCD2b	Control cortex	1
FCD2b.1.o	0.349174	FCD2b	Control cortex	1
FCD2b.1.o	0.259174	FCD2b	Control cortex	1
FCD2b.1.o	0.00826446	FCD2b	Control cortex	1
FCD2b.1.o	0.11314	FCD2b	Control cortex	1
FCD2b.1.o	0.00297521	FCD2b	Control cortex	1
FCD2b.1.o	0.0602479	FCD2b	Control cortex	1
FCD2b.1.o	0.328017	FCD2b	Control cortex	1
FCD2b.1.o	0.0119008	FCD2b	Control cortex	1
FCD2b.1.o	0.416612	FCD2b	Control cortex	1
FCD2b.1.o	0.569339	FCD2b	Control cortex	1
FCD2b.1.o	0.307521	FCD2b	Control cortex	1
FCD2b.1.o	0.36	FCD2b	Control cortex	1
FCD2b.1.o	0.761653	FCD2b	Control cortex	1
FCD2b.1.o	0.0238843	FCD2b	Control cortex	1
FCD2b.1.o	0.416612	FCD2b	Control cortex	1
FCD2b.1.o	0.10124	FCD2b	Control cortex	1
FCD2b.1.o	0.223471	FCD2b	Control cortex	1
FCD2b.1.o	0.0558678	FCD2b	Control cortex	1
FCD2b.1.o	0.04	FCD2b	Control cortex	1
FCD2b.1.o	0.404959	FCD2b	Control cortex	1
FCD2b.1.o	0.16	FCD2b	Control cortex	1
FCD2b.1.o	0.145785	FCD2b	Control cortex	1
FCD2b.1.o	0.64	FCD2b	Control cortex	1
FCD2b.1.o	0.206612	FCD2b	Control cortex	1
FCD2b.1.o	0.190413	FCD2b	Control cortex	1
FCD2b.1.o	0.0161983	FCD2b	Control cortex	1
FCD2b.1.o	0.0602479	FCD2b	Control cortex	1
FCD2b.1.o	0.25	FCD2b	Control cortex	1
FCD2b.1.o	0.182562	FCD2b	Control cortex	1
FCD2b.1.o	0.145785	FCD2b	Control cortex	1
FCD2b.1.o	0.0516529	FCD2b	Control cortex	1
FCD2b.1.o	0.297521	FCD2b	Control cortex	1
FCD2b.1.o	0.317686	FCD2b	Control cortex	1
FCD2b.1.o	0.0267769	FCD2b	Control cortex	1
FCD2b.1.o	0.0119008	FCD2b	Control cortex	1
FCD2b.1.o	0.464876	FCD2b	Control cortex	1
FCD2b.1.o	0.393471	FCD2b	Control cortex	1
FCD2b.1.o	0.0794215	FCD2b	Control cortex	1
FCD2b.1.o	0.16	FCD2b	Control cortex	1
FCD2b.1.o	0.287686	FCD2b	Control cortex	1
FCD2b.1.o	0.01	FCD2b	Control cortex	1
FCD2b.1.o	0.50281	FCD2b	Control cortex	1
FCD2b.1.o	0.259174	FCD2b	Control cortex	1
FCD2b.1.o	0.464876	FCD2b	Control cortex	1
FCD2b.1.o	0.232149	FCD2b	Control cortex	1
FCD2b.1.o	0.58314	FCD2b	Control cortex	1
FCD2b.1.o	0.0695041	FCD2b	Control cortex	1
FCD2b.1.o	0.232149	FCD2b	Control cortex	1
FCD2b.1.o	0.555702	FCD2b	Control cortex	1
FCD2b.1.o	0.0364463	FCD2b	Control cortex	1
FCD2b.1.o	0.00528926	FCD2b	Control cortex	1
FCD2b.1.o	0.0516529	FCD2b	Control cortex	1
FCD2b.1.o	0.287686	FCD2b	Control cortex	1
FCD2b.1.o	0.278017	FCD2b	Control cortex	1
FCD2b.1.o	0.654628	FCD2b	Control cortex	1
FCD2b.1.o	0.297521	FCD2b	Control cortex	1
FCD2b.1.o	0.0267769	FCD2b	Control cortex	1
FCD2b.1.o	0.542231	FCD2b	Control cortex	1
FCD2b.1.o	0.382149	FCD2b	Control cortex	1
FCD2b.1.o	0.278017	FCD2b	Control cortex	1
FCD2b.1.o	0.393471	FCD2b	Control cortex	1
FCD2b.1.o	0.761653	FCD2b	Control cortex	1
FCD2b.1.o	0.307521	FCD2b	Control cortex	1
FCD2b.1.o	0.777603	FCD2b	Control cortex	1
FCD2b.1.o	0.416612	FCD2b	Control cortex	1
FCD2b.1.o	0.876777	FCD2b	Control cortex	1
FCD2b.1.o	0.138926	FCD2b	Control cortex	1
FCD2b.1.o	0.777603	FCD2b	Control cortex	1
FCD2b.1.o	0.730248	FCD2b	Control cortex	1
FCD2b.1.o	0.843058	FCD2b	Control cortex	1
FCD2b.1.o	0.182562	FCD2b	Control cortex	1
FCD2b.1.o	0.307521	FCD2b	Control cortex	1
FCD2b.1.o	0.174876	FCD2b	Control cortex	1
FCD2b.1.o	0.64	FCD2b	Control cortex	1
FCD2b.1.o	0.36	FCD2b	Control cortex	1
FCD2b.1.o	0.50281	FCD2b	Control cortex	1
FCD2b.1.o	0.125702	FCD2b	Control cortex	1
FCD2b.1.o	0.569339	FCD2b	Control cortex	1
FCD2b.1.o	0.00404959	FCD2b	Control cortex	1
FCD2b.1.o	0.654628	FCD2b	Control cortex	1
FCD2b.1.o	0.464876	FCD2b	Control cortex	1
FCD2b.1.o	0.49	FCD2b	Control cortex	1
FCD2b.1.o	0.297521	FCD2b	Control cortex	1
FCD2b.1.o	0.843058	FCD2b	Control cortex	1
FCD2b.1.o	0.00528926	FCD2b	Control cortex	1
FCD2b.1.o	0.0298347	FCD2b	Control cortex	1
FCD2b.1.o	0.68438	FCD2b	Control cortex	1
FCD2b.1.o	0.893884	FCD2b	Control cortex	1
FCD2b.1.o	0.000330579	FCD2b	Control cortex	1
FCD2b.1.o	0.0364463	FCD2b	Control cortex	1
FCD2b.1.o	0.64	FCD2b	Control cortex	1
FCD2b.1.o	0.58314	FCD2b	Control cortex	1
FCD2b.1.o	0.370992	FCD2b	Control cortex	1
FCD2b.1.o	0.370992	FCD2b	Control cortex	1
FCD2b.1.o	0.16	FCD2b	Control cortex	1
FCD2b.1.o	0.49	FCD2b	Control cortex	1
FCD2b.1.o	0.0846281	FCD2b	Control cortex	1
FCD2b.1.o	0.669421	FCD2b	Control cortex	1
FCD2b.1.o	0.278017	FCD2b	Control cortex	1
FCD2b.1.o	0.018595	FCD2b	Control cortex	1
FCD2b.1.o	0.09	FCD2b	Control cortex	1
FCD2b.1.o	0.240992	FCD2b	Control cortex	1
FCD2b.1.o	0.699504	FCD2b	Control cortex	1
FCD2b.1.o	0.043719	FCD2b	Control cortex	1
FCD2b.1.o	0.654628	FCD2b	Control cortex	1
FCD2b.1.o	0.464876	FCD2b	Control cortex	1
FCD2b.1.o	0.370992	FCD2b	Control cortex	1
FCD2b.1.o	0.477355	FCD2b	Control cortex	1
FCD2b.1.o	0.625537	FCD2b	Control cortex	1
FCD2b.1.o	0.416612	FCD2b	Control cortex	1
FCD2b.1.o	0.04	FCD2b	Control cortex	1
FCD2b.1.o	0.174876	FCD2b	Control cortex	1
FCD2b.1.o	0.259174	FCD2b	Control cortex	1
FCD2b.1.o	0.268512	FCD2b	Control cortex	1
FCD2b.1.o	0.826446	FCD2b	Control cortex	1
FCD2b.1.o	0.50281	FCD2b	Control cortex	1
FCD2b.1.o	0.10124	FCD2b	Control cortex	1
FCD2b.1.o	0.00669421	FCD2b	Control cortex	1
FCD2b.1.o	0.555702	FCD2b	Control cortex	1
FCD2b.1.o	0.132231	FCD2b	Control cortex	1
FCD2b.1.o	0.569339	FCD2b	Control cortex	1
FCD2b.1.o	0.0267769	FCD2b	Control cortex	1
[truncated: 65,195 more rows]

[truncated: 15 more sheets: Fig4b, Fig5a, Fig5b, SupplFig1a, SupplFig1b, SupplFig1c, SupplFig2a, SupplFig2b, SuppIFig3a, SuppIFig3b, SuppIFig3c, SuppIFig3d, SuppIFig3e, SuppIFig4a, SuppIFig4b]
